# Supplementary material for: m6A Methylation Analysis Reveals Networks and Key Genes Underlying the Coarse and Fine Wool Traits in a Full-sib Merino Family
Source: Biology (Basel). 2022 Nov 9;11(11):1637. doi: 10.3390/biology11111637 (PMC9687456; doi:10.3390/biology11111637)
Supplement: Supplementary file 1 [file biology-11-01637-s001.zip › Table S1.xlsx]

## Sheet: Sheet1
Application	Genes	Primers	Primer sequences(5′-3′)	Ta value(°C)
qPCR	EDAR	qEDAR-f1	5' TCCACTCAACCCTGACCTGC 3'	57
		qEDAR-r1	5' CTCGGGCTTGACTTAGGGTG 3'
	TCHH	qTCHH-f1	5' AAGAACGCAGGCTGAAGAGG 3'	56
		qTCHH-r1	5' GTTTCTGGGTCGTGTGGTTT 3'
	FGF5	qFGF5-f1	5' ATGAGCTTGTCCTTCCTCCT 3'	60
		qFGF5-r1	5' AGCCATTGACTTTGCCATCC 3'
	KRT2	qKRT2-f1	5' ATGAGCTGTCAGATCTCCTA 3'	57
		qKRT2-r1	5' GGTTAATGAGACTCCGACTGC 3'
	β-actin(sheep)	qActin-f1	5' AACCGTGAAAAGATGACCCA 3'	59
		qActin-r1	5' CCTTGATGTCACGGACGATTT 3'
