# Supplementary material for: m6A Methylation Analysis Reveals Networks and Key Genes Underlying the Coarse and Fine Wool Traits in a Full-sib Merino Family
Source: Biology (Basel). 2022 Nov 9;11(11):1637. doi: 10.3390/biology11111637 (PMC9687456; doi:10.3390/biology11111637)
Supplement: Supplementary file 1 [file biology-11-01637-s001.zip › Table S2.xlsx]

## Sheet: Sheet1
Chr	Start	End	Name	Length	Strand	Fold_enrichment	Pvalue	FDR	Score
NC_001941.1	517	697	peak_1	181	+	7.49	1e-14	2.51189e-13	1e-14
NC_001941.1	3340	3699	peak_2	360	+	5.83	1.38038e-05	0.000158489	1.4e-05
NC_001941.1	4444	4951	peak_3	508	+	3.33	3.98107e-17	7.94328e-16	4e-17
NC_001941.1	5806	6015	peak_4	210	+	2.37	0.000512861	0.0047863	0.00051
NC_001941.1	6697	6876	peak_5	180	+	2.68	1.62181e-07	2.23872e-06	1.6e-07
NC_001941.1	7774	7975	peak_6	202	+	16.6	6.45654e-10	1.07152e-08	6.5e-10
NC_001941.1	8934	8993	peak_8	60	+	1.28	0.00707946	0.0524807	0.0071
NC_001941.1	10234	10414	peak_9	181	+	5.27	0.00120226	0.0104713	0.0012
NC_001941.1	10623	11432	peak_10	810	+	13.3	1.99526e-20	5.01187e-19	2e-20
NC_001941.1	12887	13305	peak_11	419	+	9.99	3.71535e-09	5.7544e-08	3.7e-09
NC_001941.1	13879	14085	peak_12	207	-	3.23	0.00109648	0.00954993	0.0011
NC_001941.1	15370	15436	peak_13	67	-	7.78	1e-108	1e-106	1e-108
NC_040252.1	249685	250575	peak_15	891	+	4.82	1.99526e-51	1.25893e-49	2e-51
NC_040252.1	250874	262185	peak_16	11312	+	1.86	1.69824e-07	2.34423e-06	1.7e-07
NC_040252.1	288690	288870	peak_17	181	+	6.66	0.00281838	0.0229087	0.0028
NC_040252.1	289048	289735	peak_18	688	+	8.88	9.54993e-07	1.23027e-05	9.5e-07
NC_040252.1	508480	508966	peak_19	487	+	1.22	7.07946e-08	1e-06	7.1e-08
NC_040252.1	509898	511118	peak_20	1221	+	1.82	3.98107e-83	3.16228e-81	4e-83
NC_040252.1	520288	521818	peak_21	1531	+	2.08	6.30957e-90	6.30957e-88	6.3e-90
NC_040252.1	521877	523058	peak_22	1182	+	1.85	1.99526e-33	7.94328e-32	2e-33
NC_040252.1	594164	594434	peak_23	271	+	3.43	0.000501187	0.00467735	0.0005
NC_040252.1	597242	599338	peak_25	2097	+	2.07	0.000275423	0.00269153	0.00028
NC_040252.1	615184	616519	peak_26	1336	+	1.75	0.0042658	0.0338844	0.0043
NC_040252.1	619899	620318	peak_27	420	+	5.28	0	0	0
NC_040252.1	779617	783125	peak_28	3509	+	3.35	1e-16	2.51189e-15	1e-16
NC_040252.1	785298	786384	peak_30	1087	+	3.88	2.51189e-41	1.25893e-39	2.5e-41
NC_040252.1	879030	882168	peak_32	3139	+	2.4	0.0025704	0.020893	0.0026
NC_040252.1	987479	987928	peak_33	450	+	19.1	4.2658e-06	5.12861e-05	4.3e-06
NC_040252.1	988046	988346	peak_34	301	+	4.58	1.09648e-06	1.41254e-05	1.1e-06
NC_040252.1	988762	989957	peak_35	1196	+	5.69	1.58489e-26	5.01187e-25	1.6e-26
NC_040252.1	1103066	1103275	peak_38	210	+	10.8	0.00263027	0.0213796	0.0026
NC_040252.1	2230995	2231056	peak_40	62	+	4.72	0.00446684	0.0346737	0.0045
NC_040252.1	2903260	2903471	peak_42	212	+	1.9	0.00588844	0.0446684	0.0059
NC_040252.1	3520072	3525667	peak_44	5596	+	2.66	0.0030903	0.0245471	0.0031
NC_040252.1	3692811	3693082	peak_46	272	+	4.74	1.20226e-07	1.65959e-06	1.2e-07
NC_040252.1	3702835	3703076	peak_48	242	+	1.83	0.000588844	0.00537032	0.00059
NC_040252.1	3713553	3715663	peak_51	2111	+	2.4	7.94328e-14	1.58489e-12	7.9e-14
NC_040252.1	3718331	3718812	peak_52	482	+	2.89	1e-217	1e-215	1e-217
NC_040252.1	3722470	3741059	peak_53	18590	+	4.39	0	0	0
NC_040252.1	3745980	3746161	peak_54	182	+	2.27	1e-17	2.51189e-16	1e-17
NC_040252.1	3750848	3751239	peak_55	392	+	3	5.01187e-69	3.16228e-67	5e-69
NC_040252.1	3765921	3766071	peak_56	151	+	1.78	1.58489e-13	3.16228e-12	1.6e-13
NC_040252.1	6565865	6566328	peak_57	464	+	2.51	1e-25	3.16228e-24	1e-25
NC_040252.1	7260583	7261033	peak_58	451	+	8.01	1.25893e-24	3.98107e-23	1.3e-24
NC_040252.1	7261602	7263784	peak_59	2183	+	3.75	3.71535e-05	0.000398107	3.7e-05
NC_040252.1	7584995	7585235	peak_60	241	+	2.41	2.75423e-07	3.71535e-06	2.8e-07
NC_040252.1	7585324	7586014	peak_61	691	+	3.55	2.95121e-10	4.89779e-09	3e-10
NC_040252.1	8258284	8258464	peak_65	181	+	11.7	0.00154882	0.0131826	0.0015
NC_040252.1	8582205	8582535	peak_67	331	+	18.3	1.8197e-05	0.000204174	1.8e-05
NC_040252.1	8589673	8589943	peak_71	271	+	6.3	2.0893e-08	3.0903e-07	2.1e-08
NC_040252.1	10108004	10108243	peak_75	240	+	2.73	7.24436e-08	1.02329e-06	7.2e-08
NC_040252.1	10409487	10410177	peak_78	691	+	16.1	6.30957e-19	1.58489e-17	6.3e-19
NC_040252.1	10618961	10619172	peak_80	212	+	3.75	0.00154882	0.0131826	0.0015
NC_040252.1	10785986	10786376	peak_81	391	+	4.99	0.000158489	0.00158489	0.00016
NC_040252.1	10942027	10943994	peak_84	1968	+	2.45	9.33254e-07	1.20226e-05	9.3e-07
NC_040252.1	11162593	11162654	peak_85	62	+	3.5	0.00109648	0.00954993	0.0011
NC_040252.1	11164597	11164778	peak_86	182	+	1.94	4.16869e-05	0.000446684	4.2e-05
NC_040252.1	11227599	11227810	peak_87	212	+	1.69	0.00467735	0.0363078	0.0047
NC_040252.1	11375527	11376136	peak_88	610	+	3.88	0.000676083	0.00616595	0.00068
NC_040252.1	11376360	11376862	peak_89	503	+	3.33	0.00107152	0.00933254	0.0011
NC_040252.1	11378588	11378858	peak_90	271	+	2.24	4.89779e-07	6.45654e-06	4.9e-07
NC_040252.1	11379096	11380218	peak_91	1123	+	3.75	5.01187e-15	1e-13	5e-15
NC_040252.1	11433559	11442918	peak_93	9360	+	1.75	2.23872e-06	2.81838e-05	2.2e-06
NC_040252.1	11446256	11448139	peak_95	1884	+	2.69	1e-245	1e-243	1e-245
NC_040252.1	11452442	11454326	peak_96	1885	+	4.52	0	0	0
NC_040252.1	11535648	11538324	peak_97	2677	+	6.48	0	0	0
NC_040252.1	11540270	11549065	peak_98	8796	+	7.12	0	0	0
NC_040252.1	11551249	11551369	peak_99	121	+	3.75	0.00162181	0.0138038	0.0016
NC_040252.1	11563713	11564492	peak_100	780	+	1.99	3.16228e-08	4.67735e-07	3.2e-08
NC_040252.1	11564850	11565447	peak_101	598	+	2.38	7.94328e-18	1.99526e-16	7.9e-18
NC_040252.1	12772733	12772943	peak_102	211	+	3.02	0.00234423	0.0194984	0.0023
NC_040252.1	12841781	12844428	peak_103	2648	+	7.49	2.23872e-07	3.01995e-06	2.2e-07
NC_040252.1	12965258	12971754	peak_104	6497	+	2.14	3.16228e-07	4.2658e-06	3.2e-07
NC_040252.1	13057619	13058007	peak_107	389	+	13.3	0.000104713	0.00107152	0.0001
NC_040252.1	13385207	13386073	peak_109	867	+	3.75	1.58489e-16	3.98107e-15	1.6e-16
NC_040252.1	14514013	14514906	peak_111	894	+	1.36	0.00371535	0.0295121	0.0037
NC_040252.1	14541723	14543509	peak_112	1787	+	1.23	0.00158489	0.0134896	0.0016
NC_040252.1	14552570	14552810	peak_115	241	+	4.58	0.00831764	0.060256	0.0083
NC_040252.1	14553499	14554009	peak_116	511	+	9.99	0.00107152	0.00933254	0.0011
NC_040252.1	14554188	14554459	peak_118	272	+	2.34	1.8197e-05	0.00020893	1.8e-05
NC_040252.1	14563571	14563782	peak_119	212	+	1.45	2.51189e-06	3.0903e-05	2.5e-06
NC_040252.1	14565006	14567703	peak_120	2698	+	1.9	6.30957e-22	1.58489e-20	6.3e-22
NC_040252.1	14587275	14587606	peak_121	332	+	5.03	1e-113	1e-111	1e-113
NC_040252.1	14587665	14589825	peak_122	2161	+	5.88	7.94328e-89	7.94328e-87	7.9e-89
NC_040252.1	14624640	14625139	peak_123	500	+	1.38	4.16869e-05	0.000457088	4.2e-05
NC_040252.1	14626583	14628118	peak_124	1536	+	1.71	1.99526e-43	1e-41	2e-43
NC_040252.1	14634934	14635144	peak_125	211	+	1.56	6.30957e-14	1.25893e-12	6.3e-14
NC_040252.1	14606774	14608125	peak_126	1352	+	5.83	3.16228e-78	2.51189e-76	3.2e-78
NC_040252.1	14608304	14610254	peak_127	1951	+	6.07	1e-120	1e-118	1e-120
NC_040252.1	14612025	14612266	peak_128	242	+	2.4	0.000169824	0.00169824	0.00017
NC_040252.1	14721334	14721693	peak_130	360	+	3.43	2.23872e-08	3.31131e-07	2.2e-08
NC_040252.1	14701257	14701407	peak_131	151	+	5.41	0.00977237	0.0707946	0.0098
NC_040252.1	14701554	14701823	peak_132	270	+	12.5	0.000891251	0.00794328	0.00089
NC_040252.1	14925617	14925767	peak_133	151	+	3.51	5.37032e-05	0.00057544	5.4e-05
NC_040252.1	14926065	14929278	peak_134	3214	+	2.08	0.000398107	0.00380189	0.0004
NC_040252.1	15136509	15136838	peak_135	330	+	3.75	1.77828e-09	2.81838e-08	1.8e-09
NC_040252.1	15318739	15319007	peak_136	269	+	3.75	0.00141254	0.0120226	0.0014
NC_040252.1	15414769	15415700	peak_137	932	+	12.5	3.98107e-39	1.58489e-37	4e-39
NC_040252.1	15416988	15418218	peak_139	1231	+	4.79	1.99526e-18	5.01187e-17	2e-18
NC_040252.1	15418517	15419357	peak_140	841	+	10.4	3.16228e-12	6.30957e-11	3.2e-12
NC_040252.1	15470740	15484629	peak_142	13890	+	1.7	0.000758578	0.00691831	0.00076
NC_040252.1	15553569	15553868	peak_144	300	+	2.36	1.90546e-06	2.34423e-05	1.9e-06
NC_040252.1	15658469	15662688	peak_145	4220	+	5.83	1.44544e-07	1.99526e-06	1.4e-07
NC_040252.1	15662987	15663498	peak_146	512	+	3.98	1.94984e-05	0.000218776	1.9e-05
NC_040252.1	15688037	15688338	peak_147	302	+	17.5	3.16228e-05	0.000346737	3.2e-05
NC_040252.1	15690289	15690467	peak_149	179	+	5.83	0.0060256	0.0457088	0.006
NC_040252.1	15704087	15704386	peak_150	300	+	9.99	0.00371535	0.0295121	0.0037
NC_040252.1	16479946	16480302	peak_152	357	+	5.83	3.01995e-06	3.63078e-05	3e-06
NC_040252.1	16499014	16499724	peak_153	711	+	22.5	1e-14	1.99526e-13	1e-14
NC_040252.1	16500109	16500287	peak_154	179	+	9.16	0.00776247	0.0562341	0.0078
NC_040252.1	17606614	17608583	peak_155	1970	+	2.3	5.7544e-09	8.91251e-08	5.8e-09
NC_040252.1	17679387	17702137	peak_158	22751	+	3.92	0.000204174	0.00199526	0.0002
NC_040252.1	17711976	17718653	peak_159	6678	+	3	3.80189e-05	0.00040738	3.8e-05
NC_040252.1	17772411	17790200	peak_160	17790	+	11.9	0	0	0
NC_040252.1	17843938	17844148	peak_161	211	+	4	0.00141254	0.0120226	0.0014
NC_040252.1	17910829	17912414	peak_162	1586	+	3.85	9.54993e-05	0.001	9.5e-05
NC_040252.1	17912653	17914900	peak_163	2248	+	13.3	3.54813e-08	5.12861e-07	3.5e-08
NC_040252.1	17915109	17915650	peak_164	542	+	4.52	1.99526e-13	3.98107e-12	2e-13
NC_040252.1	17916098	17916399	peak_165	302	+	3.47	5.01187e-13	1e-11	5e-13
NC_040252.1	17920237	17920568	peak_166	332	+	3.23	1.34896e-06	1.7378e-05	1.3e-06
NC_040252.1	18481682	18492876	peak_167	11195	+	13.3	0.000512861	0.0047863	0.00051
NC_040252.1	18528529	18528890	peak_168	362	+	2.77	0.00151356	0.0131826	0.0015
NC_040252.1	18547845	18548264	peak_169	420	+	10.8	4.57088e-05	0.000489779	4.6e-05
NC_040252.1	18671092	18675892	peak_172	4801	+	3.07	2.69153e-08	3.89045e-07	2.7e-08
NC_040252.1	18709062	18709153	peak_173	92	+	2.16	0.0060256	0.0457088	0.006
NC_040252.1	18709212	18709723	peak_174	512	+	2.19	0.000512861	0.0047863	0.00051
NC_040252.1	18783165	18797244	peak_175	14080	+	1.39	0.00562341	0.042658	0.0056
NC_040252.1	18866544	18866695	peak_177	152	+	1.31	3.31131e-09	5.24807e-08	3.3e-09
NC_040252.1	18904026	18906321	peak_178	2296	+	2.39	7.94328e-95	7.94328e-93	7.9e-95
NC_040252.1	18933323	18933623	peak_179	301	+	4.58	1.25893e-23	3.98107e-22	1.3e-23
NC_040252.1	18933801	18933952	peak_180	152	+	1.22	0.00691831	0.0512861	0.0069
NC_040252.1	18934190	18934251	peak_181	62	+	1.17	0.00630957	0.047863	0.0063
NC_040252.1	19217304	19217485	peak_184	182	+	4.33	2.23872e-09	3.54813e-08	2.2e-09
NC_040252.1	19219586	19221739	peak_185	2154	+	1.98	2.51189e-13	5.01187e-12	2.5e-13
NC_040252.1	19222299	19222479	peak_186	181	+	2.6	2.95121e-05	0.000323594	3e-05
NC_040252.1	19465634	19466346	peak_188	713	+	1.38	8.51138e-06	9.77237e-05	8.5e-06
NC_040252.1	19893197	19901237	peak_189	8041	+	1.18	0.00234423	0.0194984	0.0023
NC_040252.1	20122623	20122714	peak_191	92	+	1.07	1.58489e-11	2.81838e-10	1.6e-11
NC_040252.1	20642812	20643790	peak_194	979	+	9.79	1.25893e-49	7.94328e-48	1.3e-49
NC_040252.1	20886036	20894918	peak_195	8883	+	10.5	1e-263	1e-261	1e-263
NC_040252.1	20895609	20897946	peak_196	2338	+	1.66	7.94328e-28	2.51189e-26	7.9e-28
NC_040252.1	20898274	20898604	peak_197	331	+	1.97	3.01995e-10	5.12861e-09	3e-10
NC_040252.1	21073458	21073638	peak_199	181	+	9.16	0.000104713	0.00107152	0.0001
NC_040252.1	21271361	21271870	peak_201	510	+	3.27	2.51189e-05	0.000275423	2.5e-05
NC_040252.1	21272108	21272677	peak_202	570	+	3.61	2.29087e-06	2.88403e-05	2.3e-06
NC_040252.1	21457465	21467699	peak_203	10235	+	9.16	0.00776247	0.0562341	0.0078
NC_040252.1	21528914	21529244	peak_206	331	+	4.33	6.91831e-05	0.000724436	6.9e-05
NC_040252.1	21548136	21555142	peak_207	7007	+	2.18	0	0	0
NC_040252.1	22394070	22395963	peak_208	1894	+	13.3	4.7863e-07	6.30957e-06	4.8e-07
NC_040252.1	23455359	23455569	peak_209	211	+	3.2	5.62341e-09	8.51138e-08	5.6e-09
NC_040252.1	27033659	27034106	peak_210	448	+	11.3	1e-109	1e-107	1e-109
NC_040252.1	27034342	27034462	peak_211	121	+	3.75	0.00758578	0.0549541	0.0076
NC_040252.1	27038830	27039098	peak_213	269	+	8.46	1e-10	1.54882e-09	1e-10
NC_040252.1	27288668	27288937	peak_214	270	+	2.06	1.99526e-16	5.01187e-15	2e-16
NC_040252.1	27322593	27323906	peak_215	1314	+	2.06	2.51189e-13	5.01187e-12	2.5e-13
NC_040252.1	27419241	27419421	peak_216	181	+	9.16	0.00776247	0.0562341	0.0078
NC_040252.1	27809867	27809928	peak_217	62	+	1.2	0.000123027	0.00125893	0.00012
NC_040252.1	28250341	28250611	peak_220	271	+	9.99	0.000239883	0.00234423	0.00024
NC_040252.1	28250968	28251896	peak_221	929	+	5.71	1.99526e-21	6.30957e-20	2e-21
NC_040252.1	28411616	28424988	peak_222	13373	+	1.6	8.31764e-10	1.34896e-08	8.3e-10
NC_040252.1	28427126	28427694	peak_223	569	+	2	5.01187e-14	1e-12	5e-14
NC_040252.1	28428856	28429125	peak_224	270	+	2.58	3.16228e-23	1e-21	3.2e-23
NC_040252.1	28790346	28790556	peak_225	211	+	3.75	0.00758578	0.0549541	0.0076
NC_040252.1	29143728	29148198	peak_227	4471	+	2.5	0.00954993	0.0691831	0.0095
NC_040252.1	29210472	29214729	peak_228	4258	+	2.74	1.58489e-72	1.25893e-70	1.6e-72
NC_040252.1	29344788	29345148	peak_229	361	+	7.28	2.51189e-06	3.0903e-05	2.5e-06
NC_040252.1	29345386	29345566	peak_230	181	+	7.33	1.14815e-07	1.58489e-06	1.1e-07
NC_040252.1	30114627	30118639	peak_231	4013	+	3.18	2.51189e-24	7.94328e-23	2.5e-24
NC_040252.1	30223841	30224081	peak_232	241	+	4.44	0.00691831	0.0524807	0.0069
NC_040252.1	30320237	30320538	peak_233	302	+	1.78	1.86209e-05	0.00020893	1.9e-05
NC_040252.1	30758376	30768343	peak_234	9968	+	2.3	1.99526e-53	1e-51	2e-53
NC_040252.1	30990173	30990474	peak_235	302	+	6.03	4.89779e-05	0.000524807	4.9e-05
NC_040252.1	38211915	38212096	peak_244	182	+	2.16	0.00147911	0.0125893	0.0015
NC_040252.1	39822797	39824925	peak_246	2129	+	5.01	1e-131	1e-129	1e-131
NC_040252.1	39828008	39828398	peak_247	391	+	2.08	6.30957e-19	1.58489e-17	6.3e-19
NC_040252.1	40957146	40957356	peak_248	211	+	11.7	0.00154882	0.0131826	0.0015
NC_040252.1	41585518	41585758	peak_253	241	+	9.16	0.00776247	0.0562341	0.0078
NC_040252.1	41585847	41586057	peak_254	211	+	9.99	0.00446684	0.0346737	0.0045
NC_040252.1	42153494	42154124	peak_255	631	+	10.1	1.25893e-58	7.94328e-57	1.3e-58
NC_040252.1	42267124	42270367	peak_256	3244	+	6.66	0.00223872	0.0186209	0.0022
NC_040252.1	42996936	43001383	peak_259	4448	+	2.28	0.000269153	0.0025704	0.00027
NC_040252.1	44182731	44208858	peak_260	26128	+	3.95	0.00489779	0.0380189	0.0049
NC_040252.1	44225866	44226496	peak_261	631	+	25.8	6.91831e-08	9.77237e-07	6.9e-08
NC_040252.1	44809143	44821113	peak_262	11971	+	2.21	1.99526e-46	1e-44	2e-46
NC_040252.1	44849727	44852612	peak_263	2886	+	7.71	7.94328e-55	3.98107e-53	7.9e-55
NC_040252.1	45511895	45512131	peak_264	237	+	2.25	1e-27	3.16228e-26	1e-27
NC_040252.1	45514408	45514792	peak_265	385	+	7.95	1e-264	1e-262	1e-264
NC_040252.1	45667676	45667911	peak_266	236	+	10.8	0.000812831	0.0074131	0.00081
NC_040252.1	48538365	48558269	peak_267	19905	+	5.98	0	0	0
NC_040252.1	48962876	48963107	peak_269	232	+	4.16	0.00316228	0.025704	0.0032
NC_040252.1	54167092	54167420	peak_272	329	+	20	5.7544e-06	6.91831e-05	5.8e-06
NC_040252.1	55924856	55926055	peak_273	1200	+	1.79	0.00794328	0.057544	0.0079
NC_040252.1	56014884	56015003	peak_274	120	+	1.66	0.00524807	0.0398107	0.0052
NC_040252.1	58439735	58491642	peak_275	51908	+	4.06	1e-125	1e-123	1e-125
NC_040252.1	58558384	58565719	peak_276	7336	+	13.8	6.30957e-70	5.01187e-68	6.3e-70
NC_040252.1	58567268	58567479	peak_277	212	+	4.58	0.00128825	0.0112202	0.0013
NC_040252.1	62791818	62826861	peak_281	35044	+	20.1	1.58489e-39	6.30957e-38	1.6e-39
NC_040252.1	62872227	62876806	peak_282	4580	+	11.2	5.01187e-71	3.98107e-69	5e-71
NC_040252.1	66081392	66083066	peak_283	1675	+	3.83	5.01187e-48	2.51189e-46	5e-48
NC_040252.1	67203759	67204238	peak_284	480	+	4.37	1e-113	1e-111	1e-113
NC_040252.1	67204417	67204567	peak_285	151	+	1.25	0.00691831	0.0512861	0.0069
NC_040252.1	68057525	68059341	peak_286	1817	+	9.16	0.00776247	0.0562341	0.0078
NC_040252.1	68319084	68319826	peak_287	743	+	1.66	0.0057544	0.0446684	0.0058
NC_040252.1	68575550	68575759	peak_288	210	+	1.9	3.89045e-05	0.00042658	3.9e-05
NC_040252.1	68759279	68759547	peak_289	269	+	7.08	0.00074131	0.00676083	0.00074
NC_040252.1	69007965	69008232	peak_290	268	+	3.81	3.98107e-10	6.60693e-09	4e-10
NC_040252.1	69024065	69024450	peak_291	386	+	10	0	0	0
NC_040252.1	69594163	69643236	peak_292	49074	+	2.53	4.67735e-06	5.62341e-05	4.7e-06
NC_040252.1	70793985	70794195	peak_295	211	+	5.41	0.00977237	0.0707946	0.0098
NC_040252.1	70794672	70795869	peak_296	1198	+	46.6	5.01187e-14	1e-12	5e-14
NC_040252.1	70803447	70803598	peak_297	152	+	9.16	0.00776247	0.0562341	0.0078
NC_040252.1	70926329	70926628	peak_298	300	+	5.83	0.00758578	0.0562341	0.0076
NC_040252.1	70926687	70926926	peak_299	240	+	11.7	0.00154882	0.0131826	0.0015
NC_040252.1	71152258	71152529	peak_301	272	+	2.43	0.00323594	0.025704	0.0032
NC_040252.1	71153277	71153758	peak_303	482	+	4.11	1.25893e-09	2.04174e-08	1.3e-09
NC_040252.1	71153817	71154327	peak_304	511	+	8.56	3.16228e-31	1.25893e-29	3.2e-31
NC_040252.1	71229831	71240031	peak_305	10201	+	1.7	3.98107e-41	1.99526e-39	4e-41
NC_040252.1	71246255	71253083	peak_306	6829	+	5.57	0	0	0
NC_040252.1	72525090	72525239	peak_307	150	+	18.3	1.8197e-05	0.000204174	1.8e-05
NC_040252.1	72802093	72803836	peak_308	1744	+	4.44	0.00346737	0.0275423	0.0035
NC_040252.1	73186856	73187037	peak_309	182	+	8.32	0.00977237	0.0707946	0.0098
NC_040252.1	73187365	73187636	peak_311	272	+	8.46	1.25893e-29	3.98107e-28	1.3e-29
NC_040252.1	73556971	73557272	peak_312	302	+	9.16	0.000295121	0.00281838	0.0003
NC_040252.1	73564278	73564609	peak_313	332	+	2.83	0.00891251	0.0645654	0.0089
NC_040252.1	73780363	73780723	peak_316	361	+	4.66	1.28825e-09	2.0893e-08	1.3e-09
NC_040252.1	74155322	74157861	peak_317	2540	+	1.79	0	0	0
NC_040252.1	74381704	74381854	peak_318	151	+	3.05	0.00030903	0.00295121	0.00031
NC_040252.1	74452882	74454596	peak_319	1715	+	4.81	1e-32	3.98107e-31	1e-32
NC_040252.1	74509237	74533607	peak_320	24371	+	9.07	1e-18	2.51189e-17	1e-18
NC_040252.1	74550543	74551841	peak_321	1299	+	9.99	0.00446684	0.0346737	0.0045
NC_040252.1	74552369	74558452	peak_322	6084	+	4.16	2.5704e-06	3.16228e-05	2.6e-06
NC_040252.1	74568559	74583953	peak_323	15395	+	4.49	1.14815e-06	1.47911e-05	1.1e-06
NC_040252.1	74584101	74592227	peak_324	8127	+	5.41	0.00977237	0.0707946	0.0098
NC_040252.1	74674335	74674993	peak_325	659	+	4.21	1.58489e-63	1.25893e-61	1.6e-63
NC_040252.1	74805914	74817554	peak_326	11641	+	2.58	1e-25	3.16228e-24	1e-25
NC_040252.1	74822065	74841112	peak_327	19048	+	3.1	1.99526e-44	1e-42	2e-44
NC_040252.1	75206779	75206838	peak_329	60	+	1.52	0.00524807	0.0398107	0.0052
NC_040252.1	76195459	76195549	peak_330	91	+	9.16	0.00776247	0.0562341	0.0078
NC_040252.1	76559445	76559828	peak_332	384	+	8.82	7.94328e-16	1.58489e-14	7.9e-16
NC_040252.1	78124676	78124797	peak_333	122	+	1.64	0.00891251	0.0645654	0.0089
NC_040252.1	81212581	81212852	peak_334	272	+	11.7	0.00154882	0.0131826	0.0015
NC_040252.1	81551626	81605084	peak_335	53459	+	7.54	1e-133	1e-130	1e-133
NC_040252.1	81904854	81904945	peak_337	92	+	1.69	3.01995e-05	0.000331131	3e-05
NC_040252.1	81950712	81951072	peak_338	361	+	3.02	3.16228e-05	0.000346737	3.2e-05
NC_040252.1	81993543	81993694	peak_339	152	+	2.2	0.000758578	0.00691831	0.00076
NC_040252.1	82009156	82011235	peak_340	2080	+	5.42	6.30957e-62	5.01187e-60	6.3e-62
NC_040252.1	82148184	82148573	peak_342	390	+	6.66	6.30957e-14	1.25893e-12	6.3e-14
NC_040252.1	82573685	82577550	peak_345	3866	+	4.16	0.00316228	0.025704	0.0032
NC_040252.1	83118325	83118683	peak_347	359	+	20	5.7544e-06	6.91831e-05	5.8e-06
NC_040252.1	83119427	83119875	peak_348	449	+	6.1	3.98107e-12	7.94328e-11	4e-12
NC_040252.1	85361734	85362185	peak_350	452	+	2.56	6.30957e-14	1.25893e-12	6.3e-14
NC_040252.1	85376933	85377204	peak_352	272	+	10.8	1.23027e-05	0.000141254	1.2e-05
NC_040252.1	88917571	88918140	peak_353	570	+	4.06	6.30957e-17	1.58489e-15	6.3e-17
NC_040252.1	88918318	88918917	peak_354	600	+	5.55	3.16228e-18	7.94328e-17	3.2e-18
NC_040252.1	89366445	89366656	peak_355	212	+	15.8	9.77237e-05	0.001	9.8e-05
NC_040252.1	90550952	90558394	peak_356	7443	+	2.55	2.34423e-06	2.88403e-05	2.3e-06
NC_040252.1	90601596	90601716	peak_357	121	+	1.68	0.00057544	0.00537032	0.00058
NC_040252.1	90607240	90608536	peak_358	1297	+	7.16	0	0	0
NC_040252.1	90828449	90833261	peak_360	4813	+	3.96	1.58489e-54	1e-52	1.6e-54
NC_040252.1	90970163	90970254	peak_361	92	+	1.81	0.00549541	0.0416869	0.0055
NC_040252.1	91070418	91079033	peak_365	8616	+	2.22	6.30957e-95	6.30957e-93	6.3e-95
NC_040252.1	91104675	91105548	peak_367	874	+	6.66	1.58489e-29	6.30957e-28	1.6e-29
NC_040252.1	91105606	91106116	peak_368	511	+	3.43	5.01187e-15	1e-13	5e-15
NC_040252.1	91106534	91107582	peak_369	1049	+	7.16	6.30957e-86	6.30957e-84	6.3e-86
NC_040252.1	91126952	91127176	peak_370	225	+	1.43	2.34423e-06	2.88403e-05	2.3e-06
NC_040252.1	91128251	91128700	peak_371	450	+	6.82	6.30957e-31	1.99526e-29	6.3e-31
NC_040252.1	91296033	91296632	peak_372	600	+	10.8	0.000467735	0.00446684	0.00047
NC_040252.1	91302320	91302620	peak_373	301	+	9.66	1.99526e-11	3.46737e-10	2e-11
NC_040252.1	91312885	91313126	peak_376	242	+	2.91	0.00501187	0.0380189	0.005
NC_040252.1	91402838	91402987	peak_377	150	+	1.25	0.000977237	0.00870964	0.00098
NC_040252.1	91580260	91580467	peak_378	208	+	1.96	0.000162181	0.00165959	0.00016
NC_040252.1	91620720	91620899	peak_380	180	+	1.86	0.00301995	0.0245471	0.003
NC_040252.1	91817820	91818150	peak_382	331	+	3.5	0.00512861	0.0389045	0.0051
NC_040252.1	91824475	91825553	peak_383	1079	+	23.3	3.98107e-16	1e-14	4e-16
NC_040252.1	91927871	91929239	peak_384	1369	+	1.3	0.0040738	0.0323594	0.0041
NC_040252.1	92087994	92088324	peak_387	331	+	6.66	0.000154882	0.00154882	0.00015
NC_040252.1	92089461	92089671	peak_388	211	+	3.25	0.000112202	0.00114815	0.00011
NC_040252.1	92113137	92113557	peak_390	421	+	5.34	5.01187e-16	1e-14	5e-16
NC_040252.1	92215837	92217212	peak_392	1376	+	13.3	1.34896e-06	1.7378e-05	1.3e-06
NC_040252.1	92217331	92218138	peak_393	808	+	17.9	1.25893e-12	2.51189e-11	1.3e-12
NC_040252.1	92218436	92218765	peak_394	330	+	16.6	5.49541e-05	0.000588844	5.5e-05
NC_040252.1	92291762	92291942	peak_395	181	+	11.7	0.00154882	0.0131826	0.0015
NC_040252.1	93818756	93825022	peak_398	6267	+	2.11	7.94328e-11	1.47911e-09	7.9e-11
NC_040252.1	93945583	93946450	peak_399	868	+	8.32	1.99526e-46	1e-44	2e-46
NC_040252.1	94596071	94645593	peak_400	49523	+	8.79	1e-115	1e-113	1e-115
NC_040252.1	94689394	94689665	peak_401	272	+	3.69	0.000467735	0.00446684	0.00047
NC_040252.1	95272511	95274686	peak_404	2176	+	10.8	0.00263027	0.0213796	0.0026
NC_040252.1	95763444	95763775	peak_406	332	+	6.87	5.88844e-07	7.76247e-06	5.9e-07
NC_040252.1	95808367	95809447	peak_407	1081	+	6.1	6.30957e-33	2.51189e-31	6.3e-33
NC_040252.1	96041143	96041443	peak_409	301	+	7.91	9.33254e-05	0.000977237	9.3e-05
NC_040252.1	96074894	96075315	peak_411	422	+	1.87	0.000245471	0.00239883	0.00025
NC_040252.1	96121996	96124181	peak_412	2186	+	6.09	1.99526e-48	1e-46	2e-48
NC_040252.1	96124564	96124713	peak_413	150	+	2.09	1.04713e-06	1.34896e-05	1e-06
NC_040252.1	96797074	96797254	peak_414	181	+	7.49	0.00758578	0.0549541	0.0076
NC_040252.1	97827260	97840092	peak_416	12833	+	2.67	7.94328e-14	1.58489e-12	7.9e-14
NC_040252.1	97867918	97868368	peak_417	451	+	3.16	1.25893e-24	3.98107e-23	1.3e-24
NC_040252.1	98337324	98342859	peak_418	5536	+	9.16	1.38038e-06	1.7378e-05	1.4e-06
NC_040252.1	99200706	99217351	peak_419	16646	+	8.61	1e-187	1e-185	1e-187
NC_040252.1	99232901	99235057	peak_420	2157	+	4.94	7.94328e-41	3.16228e-39	7.9e-41
NC_040252.1	99326470	99326800	peak_422	331	+	2.66	1.58489e-17	3.98107e-16	1.6e-17
NC_040252.1	99326859	99327249	peak_423	391	+	1.97	0.0042658	0.0331131	0.0043
NC_040252.1	99646435	99646676	peak_424	242	+	4.99	0.000851138	0.00758578	0.00085
NC_040252.1	99646825	99702998	peak_425	56174	+	5.55	1e-37	3.98107e-36	1e-37
NC_040252.1	99798436	99798766	peak_426	331	+	21.6	1.54882e-06	1.94984e-05	1.5e-06
NC_040252.1	99908935	99909085	peak_427	151	+	9.16	0.00776247	0.0562341	0.0078
NC_040252.1	100237264	100238674	peak_429	1411	+	1.37	7.58578e-06	8.91251e-05	7.6e-06
NC_040252.1	102715321	102715657	peak_431	337	+	7.49	0.000812831	0.0074131	0.00081
NC_040252.1	102746906	102747416	peak_433	511	+	7.08	0.00134896	0.011749	0.0013
NC_040252.1	102827107	102827377	peak_435	271	+	7.21	5.7544e-05	0.00060256	5.8e-05
NC_040252.1	103945134	103954218	peak_436	9085	+	3.93	1e-141	1e-139	1e-141
NC_040252.1	104388891	104396110	peak_437	7220	+	14.2	3.31131e-10	5.49541e-09	3.3e-10
NC_040252.1	104396706	104396916	peak_438	211	+	3.15	2.5704e-05	0.000281838	2.6e-05
NC_040252.1	104397005	104397304	peak_439	300	+	2.28	0.00323594	0.0263027	0.0032
NC_040252.1	104400939	104401179	peak_440	241	+	5.18	7.07946e-09	1.07152e-07	7.1e-09
NC_040252.1	104401387	104401807	peak_441	421	+	6.38	3.98107e-25	1.25893e-23	4e-25
NC_040252.1	104723624	104724100	peak_442	477	+	2.35	1.14815e-07	1.58489e-06	1.1e-07
NC_040252.1	104894831	104896645	peak_443	1815	+	3.01	2.51189e-11	4.89779e-10	2.5e-11
NC_040252.1	104903603	104903784	peak_445	182	+	1.57	0.000416869	0.00398107	0.00042
NC_040252.1	104922082	104925563	peak_446	3482	+	3.17	6.30957e-28	2.51189e-26	6.3e-28
NC_040252.1	105007202	105009813	peak_449	2612	+	3.32	7.94328e-76	6.30957e-74	7.9e-76
NC_040252.1	105011160	105011490	peak_450	331	+	2.43	1.25893e-20	3.98107e-19	1.3e-20
NC_040252.1	105662717	105662924	peak_451	208	+	11.7	0.00154882	0.0131826	0.0015
NC_040252.1	105755648	105755857	peak_452	210	+	2.15	3.0903e-05	0.000338844	3.1e-05
NC_040252.1	105986469	105987721	peak_453	1253	+	7.08	3.98107e-34	1.58489e-32	4e-34
NC_040252.1	105994828	105995572	peak_454	745	+	7.63	1e-244	1e-242	1e-244
NC_040252.1	106114245	106115049	peak_456	805	+	2.12	0.00138038	0.0120226	0.0014
NC_040252.1	106118169	106118229	peak_457	61	+	1.86	8.91251e-10	1.44544e-08	8.9e-10
NC_040252.1	106136125	106136364	peak_458	240	+	1.58	4.57088e-07	6.0256e-06	4.6e-07
NC_040252.1	106157367	106163380	peak_459	6014	+	1.43	8.91251e-08	1.23027e-06	8.9e-08
NC_040252.1	106252073	106254235	peak_461	2163	+	2.83	0.00158489	0.0134896	0.0016
NC_040252.1	106258262	106258503	peak_462	242	+	3.59	9.54993e-08	1.34896e-06	9.5e-08
NC_040252.1	106259071	106259820	peak_463	750	+	9.41	1.25893e-23	3.98107e-22	1.3e-23
NC_040252.1	106273831	106274709	peak_465	879	+	1.7	6.0256e-10	1e-08	6e-10
NC_040252.1	106280774	106281131	peak_466	358	+	3.12	1.99526e-15	3.98107e-14	2e-15
NC_040252.1	106286569	106286748	peak_469	180	+	1.38	5.7544e-05	0.00060256	5.8e-05
NC_040252.1	106323783	106324323	peak_471	541	+	2.07	5.37032e-08	7.76247e-07	5.4e-08
NC_040252.1	106663124	106665200	peak_472	2077	+	2.7	1.58489e-12	3.16228e-11	1.6e-12
NC_040252.1	106721223	106721433	peak_474	211	+	3.68	4.46684e-07	5.88844e-06	4.5e-07
NC_040252.1	106723449	106723569	peak_475	121	+	1.22	0.00323594	0.025704	0.0032
NC_040252.1	106725351	106728461	peak_476	3111	+	1.36	0.000134896	0.00134896	0.00013
NC_040252.1	106749180	106749867	peak_478	688	+	5.18	1.25893e-22	3.98107e-21	1.3e-22
NC_040252.1	106769551	106770120	peak_479	570	+	4.79	2.51189e-16	5.01187e-15	2.5e-16
NC_040252.1	106886782	106886932	peak_483	151	+	3.82	1.23027e-10	2.0893e-09	1.2e-10
NC_040252.1	106902200	106903615	peak_484	1416	+	2.88	1e-204	1e-201	1e-204
NC_040252.1	106949425	106949754	peak_485	330	+	2.85	5.7544e-07	7.4131e-06	5.8e-07
NC_040252.1	106950201	106951247	peak_486	1047	+	17.5	2.75423e-07	3.71535e-06	2.8e-07
NC_040252.1	107193761	107194450	peak_489	690	+	5.41	0.00128825	0.0112202	0.0013
NC_040252.1	107195340	107212028	peak_490	16689	+	5.31	6.30957e-47	3.16228e-45	6.3e-47
NC_040252.1	107215748	107259122	peak_491	43375	+	2.26	1.58489e-94	1.58489e-92	1.6e-94
NC_040252.1	107292659	107293078	peak_492	420	+	2.28	1.09648e-06	1.41254e-05	1.1e-06
NC_040252.1	107358823	107359031	peak_493	209	+	3.33	0.00074131	0.00676083	0.00074
NC_040252.1	108812393	108812571	peak_495	179	+	2.73	7.94328e-37	3.16228e-35	7.9e-37
NC_040252.1	108898058	108898925	peak_496	868	+	2.64	0	0	0
NC_040252.1	108899133	108899373	peak_497	241	+	1.98	1.58489e-26	5.01187e-25	1.6e-26
NC_040252.1	109002965	109005008	peak_498	2044	+	1.84	1.58489e-63	1.25893e-61	1.6e-63
NC_040252.1	109036863	109037117	peak_500	255	+	2.71	0.00120226	0.0104713	0.0012
NC_040252.1	109706268	109706685	peak_501	418	+	1.97	9.98012604599e-322	9.99988867183e-320	9.98012604599318e-322
NC_040252.1	110230595	110231992	peak_502	1398	+	2.91	0.000467735	0.00436516	0.00047
NC_040252.1	110233531	110239155	peak_503	5625	+	3.05	1e-27	3.98107e-26	1e-27
NC_040252.1	110510886	110511156	peak_505	271	+	2.63	1.25893e-19	3.98107e-18	1.3e-19
NC_040252.1	110525564	110527058	peak_506	1495	+	2.28	1e-272	1e-269	1e-272
NC_040252.1	110675985	110682862	peak_507	6878	+	2.33	1e-199	1e-197	1e-199
NC_040252.1	110736093	110736483	peak_509	391	+	3.94	1e-26	3.16228e-25	1e-26
NC_040252.1	110736757	110737244	peak_510	488	+	7.08	6.30957e-34	2.51189e-32	6.3e-34
NC_040252.1	110739210	110740105	peak_511	896	+	1.78	0.000812831	0.0074131	0.00081
NC_040252.1	110851155	110851543	peak_512	389	+	4.49	0.000389045	0.00371535	0.00039
NC_040252.1	111359915	111360510	peak_513	596	+	3.71	1.25893e-13	2.51189e-12	1.3e-13
NC_040252.1	111374557	111380344	peak_514	5788	+	4.1	1.25893e-35	5.01187e-34	1.3e-35
NC_040252.1	111386605	111387055	peak_515	451	+	2.68	3.98107e-12	7.94328e-11	4e-12
NC_040252.1	111387143	111387623	peak_516	481	+	2.5	1.99526e-22	5.01187e-21	2e-22
NC_040252.1	111388211	111388631	peak_517	421	+	5.51	7.94328e-56	5.01187e-54	7.9e-56
NC_040252.1	111421256	111421674	peak_518	419	+	18.3	1.8197e-05	0.000204174	1.8e-05
NC_040252.1	111431581	111432155	peak_519	575	+	4.93	1e-272	1e-269	1e-272
NC_040252.1	111436147	111437684	peak_520	1538	+	5.4	1e-165	1e-163	1e-165
NC_040252.1	111500733	111501148	peak_521	416	+	5.68	1e-118	1e-116	1e-118
NC_040252.1	111509204	111509349	peak_522	146	+	3.33	0.000707946	0.00645654	0.00071
NC_040252.1	111651608	111651967	peak_523	360	+	9.99	0.00223872	0.0186209	0.0022
NC_040252.1	111860651	111861221	peak_525	571	+	22.8	7.94328e-60	5.01187e-58	7.9e-60
NC_040252.1	111885743	111886013	peak_527	271	+	10.8	0.000831764	0.0074131	0.00083
NC_040252.1	111916953	111917620	peak_528	668	+	7.14	1.58489e-25	5.01187e-24	1.6e-25
NC_040252.1	112066910	112067060	peak_529	151	+	6.66	0.00371535	0.0295121	0.0037
NC_040252.1	112305316	112307198	peak_532	1883	+	1.67	1e-129	1e-127	1e-129
NC_040252.1	112348495	112348766	peak_533	272	+	3.16	5.01187e-11	9.12011e-10	5e-11
NC_040252.1	112368095	112368335	peak_534	241	+	1.82	0.00562341	0.042658	0.0056
NC_040252.1	112378113	112378323	peak_535	211	+	3.66	0.000512861	0.0047863	0.00051
NC_040252.1	112380262	112380621	peak_536	360	+	2.26	3.98107e-14	7.94328e-13	4e-14
NC_040252.1	112405455	112407275	peak_537	1821	+	1.92	6.30957e-17	1.25893e-15	6.3e-17
NC_040252.1	112407363	112407687	peak_538	325	+	2.24	5.62341e-05	0.00060256	5.6e-05
NC_040252.1	112445204	112446509	peak_539	1306	+	6.56	3.98107e-68	2.51189e-66	4e-68
NC_040252.1	112717643	112720498	peak_540	2856	+	2.21	7.58578e-05	0.000794328	7.6e-05
NC_040252.1	112845624	112845863	peak_543	240	+	4.99	1.47911e-05	0.000169824	1.5e-05
NC_040252.1	112879771	112879981	peak_544	211	+	2.1	0.000144544	0.00144544	0.00014
NC_040252.1	112896519	112903157	peak_545	6639	+	2.81	1.99526e-51	1e-49	2e-51
NC_040252.1	112998649	112998979	peak_547	331	+	3.75	7.94328e-13	1.58489e-11	7.9e-13
NC_040252.1	113009029	113009269	peak_548	241	+	5.24	1.25893e-26	3.98107e-25	1.3e-26
NC_040252.1	113023776	113024016	peak_550	241	+	3	0.0074131	0.0549541	0.0074
NC_040252.1	114306391	114306600	peak_551	210	+	4.79	0.000831764	0.0074131	0.00083
NC_040252.1	114436964	114437112	peak_552	149	+	7.49	0.0060256	0.0457088	0.006
NC_040252.1	114731585	114731885	peak_553	301	+	1.77	0.0042658	0.0338844	0.0043
NC_040252.1	117638562	117638890	peak_555	329	+	9.71	3.89045e-08	5.62341e-07	3.9e-08
NC_040252.1	117960499	117963718	peak_557	3220	+	9.16	0.00776247	0.0562341	0.0078
NC_040252.1	117964972	117965541	peak_558	570	+	6.87	1.02329e-07	1.44544e-06	1e-07
NC_040252.1	118064078	118064481	peak_559	404	+	9.16	0.00776247	0.0562341	0.0078
NC_040252.1	118077071	118077340	peak_561	270	+	1.96	0.000331131	0.00316228	0.00033
NC_040252.1	118088899	118089079	peak_562	181	+	1.43	3.16228e-12	5.01187e-11	3.2e-12
NC_040252.1	118090058	118090474	peak_563	417	+	2.69	1e-170	1e-168	1e-170
NC_040252.1	118218799	118219070	peak_564	272	+	2.73	1.99526e-16	5.01187e-15	2e-16
NC_040252.1	118285627	118285958	peak_565	332	+	6.06	1.99526e-18	5.01187e-17	2e-18
NC_040252.1	119676491	119676956	peak_566	466	+	2.92	1.58489e-12	3.16228e-11	1.6e-12
NC_040252.1	119734411	119734743	peak_570	333	+	3.05	0.00501187	0.0389045	0.005
NC_040252.1	119738366	119738876	peak_572	511	+	7.66	1.25893e-41	6.30957e-40	1.3e-41
NC_040252.1	120102327	120102774	peak_574	448	+	8.95	4.16869e-08	6.0256e-07	4.2e-08
NC_040252.1	120332534	120347206	peak_576	14673	+	2.53	5.01187e-11	7.94328e-10	5e-11
NC_040252.1	120542854	120543154	peak_577	301	+	9.57	2.51189e-31	1e-29	2.5e-31
NC_040252.1	120543423	120543514	peak_578	92	+	1.54	0.000371535	0.00354813	0.00037
NC_040252.1	120688303	120949856	peak_579	261554	+	4	5.7544e-08	8.12831e-07	5.8e-08
NC_040252.1	121044713	121044954	peak_583	242	+	1.31	0.00144544	0.0125893	0.0014
NC_040252.1	121243748	121249296	peak_585	5549	+	9.99	0.00446684	0.0346737	0.0045
NC_040252.1	122330644	122334226	peak_587	3583	+	1.9	0.00389045	0.030903	0.0039
NC_040252.1	123891006	123894981	peak_588	3976	+	12.2	7.94328e-56	5.01187e-54	7.9e-56
NC_040252.1	125436040	125436311	peak_591	272	+	3.41	1.58489e-11	2.95121e-10	1.6e-11
NC_040252.1	126504420	126505011	peak_592	592	+	11.4	3.98107e-13	7.94328e-12	4e-13
NC_040252.1	126514402	126519231	peak_593	4830	+	8.64	3.98107e-40	1.58489e-38	4e-40
NC_040252.1	126955412	126955771	peak_596	360	+	4.47	7.24436e-06	8.51138e-05	7.2e-06
NC_040252.1	127092087	127180007	peak_597	87921	+	1.97	0.00707946	0.0524807	0.0071
NC_040252.1	127248460	127254828	peak_598	6369	+	1.84	1.41254e-09	2.29087e-08	1.4e-09
NC_040252.1	127290205	127290805	peak_599	601	+	17.1	1e-157	1e-155	1e-157
NC_040252.1	127553220	127555924	peak_601	2705	+	8.16	7.94328e-23	2.51189e-21	7.9e-23
NC_040252.1	127645195	127662142	peak_602	16948	+	3.36	1.25893e-27	3.98107e-26	1.3e-27
NC_040252.1	127663609	127663940	peak_603	332	+	3.36	1.99526e-12	3.98107e-11	2e-12
NC_040252.1	127663999	127664299	peak_604	301	+	2.16	1.51356e-05	0.000169824	1.5e-05
NC_040252.1	127927951	127936444	peak_605	8494	+	1.93	3.89045e-05	0.000416869	3.9e-05
NC_040252.1	127977893	127982991	peak_607	5099	+	1.66	3.23594e-05	0.000354813	3.2e-05
NC_040252.1	128260695	128261085	peak_608	391	+	2.16	5.01187e-14	1e-12	5e-14
NC_040252.1	128996641	129000085	peak_609	3445	+	1.89	1.25893e-67	1e-65	1.3e-67
NC_040252.1	130029695	130031523	peak_611	1829	+	2.54	1e-11	1.8197e-10	1e-11
NC_040252.1	130033032	130034845	peak_612	1814	+	2.13	0.000107152	0.00112202	0.00011
NC_040252.1	130094317	130094497	peak_613	181	+	1.93	0.00239883	0.0194984	0.0024
NC_040252.1	130111037	130111307	peak_616	271	+	5.83	0.0060256	0.0457088	0.006
NC_040252.1	130895716	130897454	peak_617	1739	+	1.59	0.000512861	0.0047863	0.00051
NC_040252.1	130903774	130905556	peak_618	1783	+	1.96	5.01187e-43	1.99526e-41	5e-43
NC_040252.1	131020661	131029000	peak_619	8340	+	8.66	1.99526e-14	5.01187e-13	2e-14
NC_040252.1	131029059	131029509	peak_620	451	+	7.77	2.0893e-05	0.000234423	2.1e-05
NC_040252.1	131043250	131043341	peak_622	92	+	1.28	0.00177828	0.0151356	0.0018
NC_040252.1	131048441	131051426	peak_623	2986	+	1.51	1e-11	1.8197e-10	1e-11
NC_040252.1	131425633	131429123	peak_624	3491	+	10.8	0.00263027	0.0213796	0.0026
NC_040252.1	132039483	132040260	peak_625	778	+	10.4	0	0	0
NC_040252.1	132470669	132471358	peak_626	690	+	3.2	2.51189e-22	7.94328e-21	2.5e-22
NC_040252.1	132488624	132488835	peak_627	212	+	1.66	1.47911e-09	2.39883e-08	1.5e-09
NC_040252.1	132623857	132627902	peak_628	4046	+	3.97	1e-115	1e-113	1e-115
NC_040252.1	133770883	133771210	peak_629	328	+	2.22	3.71535e-07	4.89779e-06	3.7e-07
NC_040252.1	135448989	135449170	peak_634	182	+	6.66	0.00223872	0.0186209	0.0022
NC_040252.1	137886639	137886910	peak_635	272	+	10.8	0.000812831	0.0074131	0.00081
NC_040252.1	137935550	137936060	peak_637	511	+	16.6	5.49541e-05	0.000588844	5.5e-05
NC_040252.1	138041008	138041189	peak_638	182	+	4.44	0.00691831	0.0524807	0.0069
NC_040252.1	138041788	138043677	peak_639	1890	+	3.26	1.12202e-08	1.69824e-07	1.1e-08
NC_040252.1	138048247	138048788	peak_641	542	+	6.35	1.99526e-64	1.58489e-62	2e-64
NC_040252.1	138507557	138507736	peak_643	180	+	4.44	0.00338844	0.0269153	0.0034
NC_040252.1	138507884	138508154	peak_644	271	+	4.37	0.00144544	0.0125893	0.0014
NC_040252.1	138508242	138508660	peak_645	419	+	7.68	2.51189e-14	5.01187e-13	2.5e-14
NC_040252.1	138964068	139004057	peak_646	39990	+	3.61	0	0	0
NC_040252.1	139143650	139143950	peak_647	301	+	2.53	2.51189e-74	1.99526e-72	2.5e-74
NC_040252.1	150391521	150416240	peak_649	24720	+	24.6	3.98107e-16	7.94328e-15	4e-16
NC_040252.1	150419138	150419288	peak_650	151	+	1.79	0.00147911	0.0125893	0.0015
NC_040252.1	153505459	153506089	peak_652	631	+	3.27	4.2658e-09	6.60693e-08	4.3e-09
NC_040252.1	153506327	153507047	peak_653	721	+	7.25	3.16228e-31	1.25893e-29	3.2e-31
NC_040252.1	153507106	153509144	peak_654	2039	+	8.53	7.94328e-58	5.01187e-56	7.9e-58
NC_040252.1	154343814	154344353	peak_655	540	+	11	1.58489e-19	3.98107e-18	1.6e-19
NC_040252.1	156625038	156631691	peak_657	6654	+	2.81	0.000758578	0.00691831	0.00076
NC_040252.1	156636032	156636243	peak_659	212	+	1.43	0.00229087	0.0190546	0.0023
NC_040252.1	169834477	169834778	peak_660	302	+	6.94	8.31764e-06	9.77237e-05	8.3e-06
NC_040252.1	169930482	169930776	peak_661	295	+	7.49	0.0017378	0.0147911	0.0017
NC_040252.1	169937697	169938293	peak_664	597	+	8.74	2.39883e-08	3.54813e-07	2.4e-08
NC_040252.1	172220417	172261119	peak_665	40703	+	1.74	0.00446684	0.0346737	0.0045
NC_040252.1	172261833	172270870	peak_666	9038	+	4.88	1.25893e-55	7.94328e-54	1.3e-55
NC_040252.1	175230896	175232309	peak_668	1414	+	6.66	0.00870964	0.0645654	0.0087
NC_040252.1	175269822	175271425	peak_671	1604	+	3.41	5.37032e-05	0.00057544	5.4e-05
NC_040252.1	175274175	175274356	peak_672	182	+	1.89	4.57088e-07	6.0256e-06	4.6e-07
NC_040252.1	175275252	175275612	peak_673	361	+	2.57	4.2658e-05	0.000457088	4.3e-05
NC_040252.1	175290531	175290711	peak_674	181	+	2.07	7.94328e-06	9.33254e-05	7.9e-06
NC_040252.1	175290829	175294094	peak_675	3266	+	3.57	0	0	0
NC_040252.1	175308440	175308919	peak_676	480	+	2.46	3.16228e-39	1.58489e-37	3.2e-39
NC_040252.1	175315479	175321449	peak_679	5971	+	3.75	1e-301	1e-298	1e-301
NC_040252.1	175322494	175325627	peak_680	3134	+	1.67	3.16228e-40	1.58489e-38	3.2e-40
NC_040252.1	175326729	175327088	peak_681	360	+	1.91	1e-10	1.69824e-09	1e-10
NC_040252.1	175344566	175397741	peak_682	53176	+	2.91	2.69153e-06	3.31131e-05	2.7e-06
NC_040252.1	175404625	175405599	peak_683	975	+	2.18	3.16228e-26	1e-24	3.2e-26
NC_040252.1	175407176	175413789	peak_684	6614	+	3.35	1e-224	1e-222	1e-224
NC_040252.1	175425496	175428164	peak_685	2669	+	2.47	3.16228e-16	7.94328e-15	3.2e-16
NC_040252.1	175428633	175430334	peak_686	1702	+	3.93	1e-153	1e-151	1e-153
NC_040252.1	175438229	175438648	peak_687	420	+	5.13	6.30957e-28	2.51189e-26	6.3e-28
NC_040252.1	175462689	175463978	peak_688	1290	+	2	1.58489e-17	3.16228e-16	1.6e-17
NC_040252.1	175756210	175756449	peak_690	240	+	20	5.7544e-06	6.91831e-05	5.8e-06
NC_040252.1	177669076	177669497	peak_692	422	+	4.99	2.81838e-06	3.46737e-05	2.8e-06
NC_040252.1	177669556	177669737	peak_693	182	+	9.16	0.00776247	0.0562341	0.0078
NC_040252.1	177998504	178006181	peak_694	7678	+	8.32	0.000295121	0.00281838	0.0003
NC_040252.1	178006539	178006811	peak_695	273	+	6.24	3.01995e-05	0.000331131	3e-05
NC_040252.1	178008427	178008907	peak_697	481	+	3.01	0.000114815	0.0011749	0.00011
NC_040252.1	178009445	178009835	peak_698	391	+	5.27	0.000524807	0.0047863	0.00052
NC_040252.1	178009894	178010974	peak_699	1081	+	3.29	3.71535e-08	5.37032e-07	3.7e-08
NC_040252.1	178011033	178011573	peak_700	541	+	8.6	3.16228e-12	6.30957e-11	3.2e-12
NC_040252.1	178073768	178074915	peak_701	1148	+	7.11	1e-14	1.99526e-13	1e-14
NC_040252.1	178955602	178955722	peak_703	121	+	7.08	0.00134896	0.011749	0.0013
NC_040252.1	178968406	178968707	peak_705	302	+	9.16	0.00776247	0.0562341	0.0078
NC_040252.1	180085586	180088970	peak_706	3385	+	3.39	5.88844e-06	7.07946e-05	5.9e-06
NC_040252.1	180090163	180090672	peak_707	510	+	17.5	3.01995e-08	4.36516e-07	3e-08
NC_040252.1	180091984	180092164	peak_708	181	+	2.5	0.00870964	0.0630957	0.0087
NC_040252.1	180104636	180363183	peak_709	258548	+	3.05	0.000194984	0.00194984	0.00019
NC_040252.1	180432142	180473992	peak_710	41851	+	2.62	0.000676083	0.00616595	0.00068
NC_040252.1	181950757	181951056	peak_715	300	+	17.5	3.16228e-05	0.000346737	3.2e-05
NC_040252.1	181951293	181951651	peak_717	359	+	9.99	0.00234423	0.0194984	0.0023
NC_040252.1	181971554	181972242	peak_718	689	+	4.49	1e-37	5.01187e-36	1e-37
NC_040252.1	181983026	181988119	peak_720	5094	+	1.55	8.12831e-08	1.14815e-06	8.1e-08
NC_040252.1	182070866	182071315	peak_721	450	+	6.66	1.12202e-05	0.000128825	1.1e-05
NC_040252.1	182146502	182146743	peak_724	242	+	4.16	0.00316228	0.025704	0.0032
NC_040252.1	182146891	182147102	peak_725	212	+	13.3	0.000512861	0.0047863	0.00051
NC_040252.1	182177448	182177629	peak_726	182	+	1.68	2.39883e-07	3.23594e-06	2.4e-07
NC_040252.1	186847391	186847601	peak_727	211	+	2.62	6.60693e-08	9.33254e-07	6.6e-08
NC_040252.1	187058583	187076831	peak_728	18249	+	1.49	6.60693e-06	7.94328e-05	6.6e-06
NC_040252.1	187080182	187080631	peak_729	450	+	3.33	1.25893e-30	3.98107e-29	1.3e-30
NC_040252.1	189124261	189124468	peak_730	208	+	3.43	0.000501187	0.00467735	0.0005
NC_040252.1	189465460	189468130	peak_731	2671	+	4.16	0.00316228	0.025704	0.0032
NC_040252.1	189701585	189727146	peak_733	25562	+	6.09	7.94328e-66	6.30957e-64	7.9e-66
NC_040252.1	190314147	190314872	peak_737	726	+	10.8	0.00263027	0.0213796	0.0026
NC_040252.1	190712590	190729471	peak_740	16882	+	3.47	7.76247e-06	9.12011e-05	7.8e-06
NC_040252.1	193652524	193653123	peak_742	600	+	52.4	7.94328e-16	1.99526e-14	7.9e-16
NC_040252.1	194150911	194151062	peak_744	152	+	4.33	9.54993e-05	0.001	9.5e-05
NC_040252.1	194277278	194308758	peak_745	31481	+	3.57	3.0903e-07	4.16869e-06	3.1e-07
NC_040252.1	194309146	194309357	peak_746	212	+	10.8	0.000812831	0.0074131	0.00081
NC_040252.1	194309416	194330560	peak_747	21145	+	5.52	3.16228e-28	1.25893e-26	3.2e-28
NC_040252.1	194390740	194394344	peak_749	3605	+	1.21	0.00436516	0.0346737	0.0044
NC_040252.1	194399602	194399933	peak_750	332	+	2.48	3.16228e-11	5.7544e-10	3.2e-11
NC_040252.1	194773561	194773652	peak_751	92	+	10.8	0.00263027	0.0213796	0.0026
NC_040252.1	194784486	194784785	peak_752	300	+	4.72	4.7863e-05	0.000512861	4.8e-05
NC_040252.1	195662852	195663271	peak_754	420	+	2.14	5.01187e-15	1e-13	5e-15
NC_040252.1	196272381	196272682	peak_756	302	+	2.83	0.00676083	0.0512861	0.0068
NC_040252.1	196274369	196276644	peak_757	2276	+	9.16	0.00776247	0.0562341	0.0078
NC_040252.1	196407211	196407719	peak_761	509	+	4.9	2.39883e-07	3.23594e-06	2.4e-07
NC_040252.1	198077104	198162025	peak_763	84922	+	14.2	0.000295121	0.00281838	0.0003
NC_040252.1	202113733	202113884	peak_765	152	+	1.79	0.00275423	0.0229087	0.0028
NC_040252.1	202228537	202230695	peak_768	2159	+	47.4	2.51189e-17	5.01187e-16	2.5e-17
NC_040252.1	202303188	202304088	peak_770	901	+	13.7	3.98107e-43	1.99526e-41	4e-43
NC_040252.1	202874631	202880518	peak_774	5888	+	6.57	1e-118	1e-116	1e-118
NC_040252.1	203436007	203440204	peak_775	4198	+	18.7	3.46737e-10	5.7544e-09	3.5e-10
NC_040252.1	203457823	203468939	peak_776	11117	+	10.5	1e-30	3.16228e-29	1e-30
NC_040252.1	204661488	204670012	peak_780	8525	+	9.99	0.00446684	0.0346737	0.0045
NC_040252.1	204672565	204672806	peak_781	242	+	2.58	0.00457088	0.0354813	0.0046
NC_040252.1	205059871	205061573	peak_783	1703	+	4.04	0.000131826	0.00134896	0.00013
NC_040252.1	205102698	205103117	peak_784	420	+	14.2	0.000281838	0.00275423	0.00028
NC_040252.1	205121427	205123240	peak_786	1814	+	12.5	0.000891251	0.00794328	0.00089
NC_040252.1	205721188	205731787	peak_787	10600	+	6.51	5.01187e-13	1e-11	5e-13
NC_040252.1	206517480	206517847	peak_788	368	+	9.16	0.00776247	0.0562341	0.0078
NC_040252.1	206765856	206766096	peak_789	241	+	15	0.000169824	0.00169824	0.00017
NC_040252.1	206650866	206651045	peak_791	180	+	6.24	0.00371535	0.0295121	0.0037
NC_040252.1	207147736	207154610	peak_792	6875	+	1.88	6.91831e-05	0.000724436	6.9e-05
NC_040252.1	207237479	207240097	peak_796	2619	+	6.11	6.30957e-38	3.16228e-36	6.3e-38
NC_040252.1	207241710	207264535	peak_797	22826	+	6.2	2.51189e-12	5.01187e-11	2.5e-12
NC_040252.1	208273371	208304913	peak_798	31543	+	13.3	0.000104713	0.00107152	0.0001
NC_040252.1	208463004	208463214	peak_799	211	+	3.33	0.0025704	0.020893	0.0026
NC_040252.1	208490081	208490471	peak_800	391	+	11.7	1.31826e-08	1.94984e-07	1.3e-08
NC_040252.1	209150133	209155118	peak_801	4986	+	9.36	6.30957e-16	1.58489e-14	6.3e-16
NC_040252.1	209381135	209381255	peak_803	121	+	2.68	0.0047863	0.0371535	0.0048
NC_040252.1	209382930	209383260	peak_804	331	+	7.82	7.94328e-69	6.30957e-67	7.9e-69
NC_040252.1	209414910	209415600	peak_807	691	+	16.6	1.47911e-06	1.86209e-05	1.5e-06
NC_040252.1	209451730	209452238	peak_808	509	+	7.88	3.16228e-29	1e-27	3.2e-29
NC_040252.1	210092336	210092753	peak_809	418	+	30.8	3.31131e-09	5.12861e-08	3.3e-09
NC_040252.1	210128178	210128298	peak_810	121	+	1.8	6.30957e-14	1.25893e-12	6.3e-14
NC_040252.1	210165594	210171089	peak_811	5496	+	2.58	1e-111	1e-109	1e-111
NC_040252.1	210549434	210550240	peak_813	807	+	16.6	3.16228e-15	6.30957e-14	3.2e-15
NC_040252.1	210986079	210991502	peak_815	5424	+	8.38	1e-101	1.99526e-99	1e-101
NC_040252.1	210999196	210999377	peak_817	182	+	1.74	0.000977237	0.00851138	0.00098
NC_040252.1	211267434	211267644	peak_820	211	+	1.42	4.36516e-08	6.30957e-07	4.4e-08
NC_040252.1	211268063	211268573	peak_821	511	+	3.73	1e-220	1e-217	1e-220
NC_040252.1	211282626	211283044	peak_822	419	+	7.49	2.29087e-07	3.16228e-06	2.3e-07
NC_040252.1	212168524	212168675	peak_824	152	+	3.43	0.000501187	0.00467735	0.0005
NC_040252.1	212863036	212863306	peak_825	271	+	3.47	0.00234423	0.0190546	0.0023
NC_040252.1	212864052	212864232	peak_827	181	+	13.3	0.000512861	0.0047863	0.00051
NC_040252.1	217670629	217671094	peak_829	466	+	4.16	0.00102329	0.00912011	0.001
NC_040252.1	218079159	218079879	peak_834	721	+	3.33	1.25893e-28	5.01187e-27	1.3e-28
NC_040252.1	218531435	218531824	peak_835	390	+	3.23	3.16228e-12	5.01187e-11	3.2e-12
NC_040252.1	218581159	218581579	peak_836	421	+	9.87	6.30957e-45	3.16228e-43	6.3e-45
NC_040252.1	218581996	218582236	peak_837	241	+	1.75	1.20226e-06	1.51356e-05	1.2e-06
NC_040252.1	219170576	219170937	peak_839	362	+	18.3	1.8197e-05	0.000204174	1.8e-05
NC_040252.1	219185499	219185830	peak_840	332	+	9.16	0.000131826	0.00134896	0.00013
NC_040252.1	219595575	219609527	peak_841	13953	+	9.16	6.76083e-06	8.12831e-05	6.8e-06
NC_040252.1	219704152	219704542	peak_845	391	+	2.37	5.01187e-05	0.000537032	5e-05
NC_040252.1	219804547	219804698	peak_846	152	+	1.66	3.31131e-09	5.24807e-08	3.3e-09
NC_040252.1	219812161	219816676	peak_847	4516	+	1.86	1e-145	1e-143	1e-145
NC_040252.1	220078793	220079124	peak_848	332	+	1.61	2.18776e-05	0.000239883	2.2e-05
NC_040252.1	220079513	220079784	peak_849	272	+	4.95	7.94328e-13	1.25893e-11	7.9e-13
NC_040252.1	220192262	220192650	peak_850	389	+	2.43	1.99526e-32	7.94328e-31	2e-32
NC_040252.1	220441321	220450807	peak_851	9487	+	18.3	1.8197e-05	0.000204174	1.8e-05
NC_040252.1	220452269	220452509	peak_852	241	+	2.07	7.24436e-05	0.000758578	7.2e-05
NC_040252.1	220616542	220616873	peak_853	332	+	3.83	0.00223872	0.0186209	0.0022
NC_040252.1	221019788	221019998	peak_854	211	+	2.79	1.34896e-06	1.69824e-05	1.3e-06
NC_040252.1	221212997	221213175	peak_855	179	+	1.49	8.51138e-08	1.20226e-06	8.5e-08
NC_040252.1	221355631	221355870	peak_857	240	+	2.19	0.00060256	0.00549541	0.0006
NC_040252.1	221433794	221433942	peak_858	149	+	10.8	0.00263027	0.0213796	0.0026
NC_040252.1	221435297	221435769	peak_859	473	+	8.32	0.000933254	0.00831764	0.00093
NC_040252.1	221448778	221448897	peak_860	120	+	4.88	2.51189e-11	4.67735e-10	2.5e-11
NC_040252.1	221679937	221680238	peak_861	302	+	3.68	1.07152e-10	1.8197e-09	1.1e-10
NC_040252.1	221691583	221692549	peak_862	967	+	1.91	0.00147911	0.0125893	0.0015
NC_040252.1	222604401	222605866	peak_866	1466	+	1.95	2.81838e-07	3.80189e-06	2.8e-07
NC_040252.1	222618290	222619977	peak_867	1688	+	5.59	1e-16	2.51189e-15	1e-16
NC_040252.1	227227131	227227281	peak_868	151	+	9.16	0.00776247	0.0562341	0.0078
NC_040252.1	228545577	228545758	peak_869	182	+	1.33	0.00676083	0.0512861	0.0068
NC_040252.1	228568415	228568685	peak_870	271	+	3.23	1.99526e-12	3.98107e-11	2e-12
NC_040252.1	234150957	234160473	peak_872	9517	+	8.32	0.0060256	0.0457088	0.006
NC_040252.1	234160591	234160830	peak_873	240	+	13.3	0.000512861	0.0047863	0.00051
NC_040252.1	235057520	235057820	peak_875	301	+	10.8	8.70964e-09	1.31826e-07	8.7e-09
NC_040252.1	235441413	235496983	peak_879	55571	+	8.32	2.51189e-90	2.51189e-88	2.5e-90
NC_040252.1	235524089	235540551	peak_880	16463	+	2.96	1e-13	1.99526e-12	1e-13
NC_040252.1	235568501	235568621	peak_881	121	+	2.71	0.0047863	0.0371535	0.0048
NC_040252.1	236353433	236361500	peak_883	8068	+	4.35	7.94328e-17	1.99526e-15	7.9e-17
NC_040252.1	237403584	237404212	peak_887	629	+	13.3	0.000512861	0.0047863	0.00051
NC_040252.1	237427523	237432620	peak_888	5098	+	5.23	3.0903e-08	4.46684e-07	3.1e-08
NC_040252.1	237437274	237437633	peak_889	360	+	25	6.60693e-08	9.33254e-07	6.6e-08
NC_040252.1	238513023	238595076	peak_890	82054	+	7.05	0	0	0
NC_040252.1	240689890	240690069	peak_891	180	+	7.49	0.000812831	0.0074131	0.00081
NC_040252.1	246689461	246689759	peak_894	299	+	3.2	3.71535e-05	0.000398107	3.7e-05
NC_040252.1	247393957	247394359	peak_896	403	+	19.1	1.02329e-05	0.00011749	1e-05
NC_040252.1	247630731	247630971	peak_897	241	+	1.48	1.54882e-07	2.13796e-06	1.5e-07
NC_040252.1	247696224	247696672	peak_898	449	+	14.6	9.12011e-08	1.28825e-06	9.1e-08
NC_040252.1	250125103	250128483	peak_902	3381	+	6.55	5.01187e-26	1.58489e-24	5e-26
NC_040252.1	250133672	250134120	peak_903	449	+	12.4	1.99526e-57	1.25893e-55	2e-57
NC_040252.1	251155291	251155679	peak_904	389	+	2.56	3.16228e-55	1.99526e-53	3.2e-55
NC_040252.1	252386581	252386789	peak_905	209	+	2.46	4.36516e-05	0.00047863	4.4e-05
NC_040252.1	252648377	252648618	peak_907	242	+	5.83	0.00102329	0.00912011	0.001
NC_040252.1	252725571	252728639	peak_908	3069	+	4.58	3.23594e-05	0.000354813	3.2e-05
NC_040252.1	252728727	252729115	peak_909	389	+	11.1	3.16228e-13	6.30957e-12	3.2e-13
NC_040252.1	254366508	254372173	peak_910	5666	+	2.41	1.25893e-68	1e-66	1.3e-68
NC_040252.1	254411243	254411453	peak_911	211	+	2.68	1.41254e-07	1.99526e-06	1.4e-07
NC_040252.1	257688536	257688746	peak_912	211	+	8.32	0.000295121	0.00281838	0.0003
NC_040252.1	257800366	257800633	peak_913	268	+	9.16	1.99526e-14	3.98107e-13	2e-14
NC_040252.1	257890704	257890915	peak_916	212	+	10.8	0.00263027	0.0213796	0.0026
NC_040252.1	258607296	258607713	peak_924	418	+	10.8	2.51189e-89	2.51189e-87	2.5e-89
NC_040252.1	259436019	259438398	peak_925	2380	+	1.29	0.00933254	0.0676083	0.0093
NC_040252.1	259859911	259860241	peak_926	331	+	1.55	7.94328e-38	3.16228e-36	7.9e-38
NC_040252.1	260068608	260068938	peak_927	331	+	2.01	1e-215	1e-213	1e-215
NC_040252.1	261182032	261182298	peak_928	267	+	9.16	1.99526e-15	3.98107e-14	2e-15
NC_040252.1	262553059	262553328	peak_929	270	+	8.32	0.0060256	0.0457088	0.006
NC_040252.1	268388308	268388696	peak_930	389	+	14.1	1e-36	3.98107e-35	1e-36
NC_040252.1	269385704	269385765	peak_932	62	+	9.16	0.00776247	0.0562341	0.0078
NC_040252.1	269440458	269444105	peak_933	3648	+	4.88	1.25893e-21	3.98107e-20	1.3e-21
NC_040252.1	272175257	272175525	peak_935	269	+	15	0.000169824	0.00169824	0.00017
NC_040252.1	272200784	272226926	peak_936	26143	+	2.22	1e-120	1e-118	1e-120
NC_040252.1	273228411	273234483	peak_938	6073	+	2.5	0.000371535	0.00354813	0.00037
NC_040252.1	273234889	273254519	peak_939	19631	+	2.12	0.00199526	0.0169824	0.002
NC_040252.1	273643244	273643874	peak_942	631	+	5.62	5.01187e-29	1.99526e-27	5e-29
NC_040252.1	273724181	273741257	peak_944	17077	+	3.13	1e-11	1.69824e-10	1e-11
NC_040252.1	275253410	275321047	peak_947	67638	+	1.45	0.00331131	0.0263027	0.0033
NC_040252.1	275742552	275742763	peak_949	212	+	2.68	0.0047863	0.0371535	0.0048
NC_040252.1	275770424	275771625	peak_950	1202	+	15	5.01187e-15	1e-13	5e-15
NC_040252.1	277596135	277596550	peak_955	416	+	1.71	2.29087e-09	3.63078e-08	2.3e-09
NC_040252.1	277706522	277706910	peak_957	389	+	3.49	1.58489e-12	3.16228e-11	1.6e-12
NC_040252.1	277709963	277716940	peak_958	6978	+	3.5	1e-141	1e-139	1e-141
NC_040252.1	277719888	277720187	peak_959	300	+	2.16	4.36516e-06	5.24807e-05	4.4e-06
NC_040252.1	279643855	279646097	peak_960	2243	+	3.48	2.69153e-07	3.63078e-06	2.7e-07
NC_040252.1	281942871	281943022	peak_963	152	+	9.16	0.00776247	0.0562341	0.0078
NC_040252.1	281955476	281955777	peak_964	302	+	17.5	1.23027e-05	0.000141254	1.2e-05
NC_040252.1	282645811	282705562	peak_966	59752	+	5.21	1e-139	1e-137	1e-139
NC_040252.1	282929458	282929579	peak_967	122	+	1.62	0.00977237	0.0707946	0.0098
NC_040252.1	285863841	285864111	peak_972	271	+	3.21	5.12861e-08	7.24436e-07	5.1e-08
NC_040252.1	286314463	286331570	peak_973	17108	+	2.2	1.28825e-05	0.000147911	1.3e-05
NC_040252.1	286443083	286443893	peak_974	811	+	3.56	3.98107e-50	1.99526e-48	4e-50
NC_040252.1	287050223	287057740	peak_975	7518	+	3.65	1.58489e-91	1.25893e-89	1.6e-91
NC_040252.1	287182442	287185865	peak_977	3424	+	1.71	3.16228e-31	1.25893e-29	3.2e-31
NC_040252.1	287187756	287189136	peak_978	1381	+	2.43	2.51189e-36	1e-34	2.5e-36
NC_040252.1	287343191	287344345	peak_979	1155	+	8.27	1e-225	1e-223	1e-225
NC_040252.1	287297379	287297530	peak_981	152	+	10.8	0.00134896	0.011749	0.0013
NC_040252.1	287297768	287297859	peak_982	92	+	1.79	0.00724436	0.0537032	0.0072
NC_040252.1	287435304	287435455	peak_983	152	+	1.82	0.000245471	0.00239883	0.00025
NC_040252.1	287463830	287464137	peak_984	308	+	1.33	0.00831764	0.060256	0.0083
NC_040252.1	287471322	287471800	peak_985	479	+	3.69	7.94328e-17	1.58489e-15	7.9e-17
NC_040252.1	287758881	287759091	peak_986	211	+	15	0.000169824	0.00169824	0.00017
NC_040252.1	287774378	287774648	peak_988	271	+	11.7	1.77828e-09	2.81838e-08	1.8e-09
NC_040252.1	287907956	287908077	peak_989	122	+	2.03	0.00141254	0.0123027	0.0014
NC_040252.1	287945773	287945922	peak_991	150	+	1.27	0.00794328	0.057544	0.0079
NC_040252.1	287950528	287950986	peak_992	459	+	1.56	2.51189e-06	3.16228e-05	2.5e-06
NC_040252.1	288361160	288361610	peak_993	451	+	3.41	1.99526e-11	3.71535e-10	2e-11
NC_040252.1	288391357	288391537	peak_994	181	+	2.36	0.00562341	0.042658	0.0056
NC_040252.1	288395042	288395612	peak_995	571	+	2.62	1.04713e-07	1.47911e-06	1e-07
NC_040252.1	288633287	288637967	peak_997	4681	+	2.56	1e-212	1e-209	1e-212
NC_040252.1	288649743	288650103	peak_998	361	+	6.44	1e-198	1e-196	1e-198
NC_040252.1	289039429	289049824	peak_999	10396	+	8.47	0	0	0
NC_040252.1	289055833	289056014	peak_1000	182	+	1.54	1e-27	3.16228e-26	1e-27
NC_040252.1	289187785	289195282	peak_1001	7498	+	3.44	0	0	0
NC_040252.1	289201523	289201644	peak_1004	122	+	1.42	0.00371535	0.0295121	0.0037
NC_040252.1	289203525	289204006	peak_1005	482	+	3.43	1e-127	1e-125	1e-127
NC_040252.1	289342091	289342451	peak_1006	361	+	3.79	3.98107e-22	1.25893e-20	4e-22
NC_040252.1	289369427	289380083	peak_1007	10657	+	2.8	1.58489e-13	3.16228e-12	1.6e-13
NC_040252.1	289384076	289393915	peak_1008	9840	+	2.3	2.0893e-10	3.54813e-09	2.1e-10
NC_040252.1	289394902	289398147	peak_1009	3246	+	3.28	6.30957e-22	1.58489e-20	6.3e-22
NC_040252.1	289399837	289400108	peak_1010	272	+	2.54	1.23027e-06	1.54882e-05	1.2e-06
NC_040252.1	289419501	289426517	peak_1011	7017	+	3.43	3.16228e-14	6.30957e-13	3.2e-14
NC_040252.1	289432235	289432445	peak_1012	211	+	1.88	0.000537032	0.00501187	0.00054
NC_040252.1	289432864	289433571	peak_1013	708	+	2.15	0.00154882	0.0131826	0.0015
NC_040252.1	289455360	289461317	peak_1015	5958	+	2.64	3.98107e-16	7.94328e-15	4e-16
NC_040252.1	289592956	289596221	peak_1017	3266	+	2.5	1.31826e-06	1.69824e-05	1.3e-06
NC_040252.1	289677588	289678967	peak_1018	1380	+	4.58	0.00288403	0.0234423	0.0029
NC_040252.1	291608897	291614106	peak_1020	5210	+	7.14	1.25893e-41	6.30957e-40	1.3e-41
NC_040252.1	291695922	291696394	peak_1021	473	+	4.05	7.94328e-43	3.98107e-41	7.9e-43
NC_040252.1	291773315	291773525	peak_1022	211	+	2.18	3.89045e-05	0.00042658	3.9e-05
NC_040252.1	291790205	291793501	peak_1023	3297	+	2.82	1.94984e-06	2.45471e-05	1.9e-06
NC_040252.1	291884515	291885143	peak_1028	629	+	8.42	5.01187e-62	3.16228e-60	5e-62
NC_040252.1	291929056	291929475	peak_1029	420	+	22.8	2.51189e-18	6.30957e-17	2.5e-18
NC_040252.1	292569570	292569990	peak_1030	421	+	9.99	0.00446684	0.0346737	0.0045
NC_040252.1	292570558	292570858	peak_1031	301	+	4.37	8.70964e-07	1.12202e-05	8.7e-07
NC_040252.1	292631072	292632673	peak_1032	1602	+	4.99	0.00281838	0.0229087	0.0028
NC_040252.1	292633448	292636758	peak_1033	3311	+	1.86	5.24807e-08	7.4131e-07	5.2e-08
NC_040252.1	292650279	292650549	peak_1034	271	+	1.77	0.000616595	0.00562341	0.00062
NC_040252.1	292652159	292669102	peak_1036	16944	+	3.5	1.99526e-79	1.58489e-77	2e-79
NC_040252.1	292684843	292684933	peak_1037	91	+	2.5	0.00645654	0.047863	0.0065
NC_040252.1	292935258	292943784	peak_1039	8527	+	16.5	3.98107e-94	3.98107e-92	4e-94
NC_040252.1	292943992	292944531	peak_1040	540	+	3.64	1.58489e-52	1e-50	1.6e-52
NC_040252.1	292944889	292945100	peak_1041	212	+	3.05	0.000323594	0.0030903	0.00032
NC_040252.1	294056913	294057454	peak_1043	542	+	4.35	3.16228e-14	7.94328e-13	3.2e-14
NC_040252.1	294057513	294057933	peak_1044	421	+	12.5	1.12202e-05	0.000128825	1.1e-05
NC_040252.1	294643746	294644047	peak_1045	302	+	10.8	2.51189e-85	1.99526e-83	2.5e-85
NC_040252.1	294645335	294645666	peak_1046	332	+	2.52	1e-42	5.01187e-41	1e-42
NC_040252.1	294930676	294936259	peak_1047	5584	+	3.5	1.51356e-07	2.0893e-06	1.5e-07
NC_040252.1	294937691	294938081	peak_1048	391	+	2.29	0.00102329	0.00912011	0.001
NC_040252.1	295056665	295062228	peak_1049	5564	+	3.17	2.13796e-07	2.95121e-06	2.1e-07
NC_040252.1	295850590	295854374	peak_1050	3785	+	1.73	6.16595e-05	0.000660693	6.2e-05
NC_040252.1	295889824	295890277	peak_1051	454	+	2.35	3.71535e-10	6.16595e-09	3.7e-10
NC_040252.1	296059373	296061289	peak_1052	1917	+	1.71	1e-18	2.51189e-17	1e-18
NC_040252.1	296063212	296065900	peak_1053	2689	+	1.24	0.000354813	0.00338844	0.00035
NC_040252.1	296294109	296294260	peak_1055	152	+	2.97	0.00501187	0.0380189	0.005
NC_040252.1	296294499	296294769	peak_1056	271	+	2.57	0.0020893	0.017378	0.0021
NC_040252.1	296796064	296796274	peak_1057	211	+	11.7	0.00154882	0.0131826	0.0015
NC_040252.1	296834855	296837208	peak_1059	2354	+	15.8	9.77237e-05	0.001	9.8e-05
NC_040252.1	296837296	296837626	peak_1060	331	+	13.3	0.000104713	0.00107152	0.0001
NC_040252.1	297618293	297618473	peak_1063	181	+	9.16	0.00776247	0.0562341	0.0078
NC_040252.1	297708299	297708538	peak_1065	240	+	5.66	1.51356e-05	0.00017378	1.5e-05
NC_040252.1	300909707	300913400	peak_1066	3694	+	2.81	1e-187	1e-185	1e-187
NC_040252.1	301085754	301086025	peak_1069	272	+	3.41	3.98107e-12	7.94328e-11	4e-12
NC_040252.1	34867	35224	peak_1070	358	-	14.2	0.000104713	0.00107152	0.0001
NC_040252.1	143875	144173	peak_1071	299	-	24.1	3.38844e-07	4.46684e-06	3.4e-07
NC_040252.1	199194	199615	peak_1072	422	-	3.98	7.94328e-11	1.34896e-09	7.9e-11
NC_040252.1	199883	200393	peak_1074	511	-	5.85	6.30957e-36	2.51189e-34	6.3e-36
NC_040252.1	200542	202880	peak_1075	2339	-	6.66	4.7863e-09	7.4131e-08	4.8e-09
NC_040252.1	202999	207249	peak_1076	4251	-	2.19	1e-14	2.51189e-13	1e-14
NC_040252.1	291642	291971	peak_1077	330	-	5.05	1.58489e-27	6.30957e-26	1.6e-27
NC_040252.1	363077	363378	peak_1079	302	-	4.93	7.94328e-11	1.41254e-09	7.9e-11
NC_040252.1	363437	363648	peak_1080	212	-	2.77	0.00331131	0.0269153	0.0033
NC_040252.1	445656	446189	peak_1081	534	-	1.18	1.14815e-05	0.000134896	1.1e-05
NC_040252.1	570152	577327	peak_1082	7176	-	3.19	1e-195	1e-193	1e-195
NC_040252.1	621765	622334	peak_1083	570	-	3.75	2.04174e-06	2.51189e-05	2e-06
NC_040252.1	951617	951796	peak_1086	180	-	10.8	0.00263027	0.0213796	0.0026
NC_040252.1	976154	976725	peak_1087	572	-	2.65	2.04174e-06	2.5704e-05	2e-06
NC_040252.1	993243	993720	peak_1088	478	-	2.4	5.37032e-08	7.76247e-07	5.4e-08
NC_040252.1	1004045	1004465	peak_1089	421	-	3.43	1.25893e-14	2.51189e-13	1.3e-14
NC_040252.1	1068833	1069103	peak_1090	271	-	3.5	1.99526e-21	6.30957e-20	2e-21
NC_040252.1	2723538	2724106	peak_1092	569	-	3.84	6.30957e-22	1.58489e-20	6.3e-22
NC_040252.1	2762511	2763738	peak_1093	1228	-	2.86	1e-11	1.69824e-10	1e-11
NC_040252.1	2796221	2808865	peak_1094	12645	-	2.19	5.37032e-06	6.45654e-05	5.4e-06
NC_040252.1	2814948	2817783	peak_1095	2836	-	16.1	1e-193	1e-191	1e-193
NC_040252.1	3130767	3130948	peak_1096	182	-	2.05	0.00154882	0.0131826	0.0015
NC_040252.1	3309822	3322306	peak_1097	12485	-	2.39	5.01187e-13	1e-11	5e-13
NC_040252.1	3323262	3353174	peak_1098	29913	-	4.92	0	0	0
NC_040252.1	3375023	3468663	peak_1099	93641	-	2.75	4.57088e-10	7.58578e-09	4.6e-10
NC_040252.1	4574943	4575123	peak_1101	181	-	4.16	0.00316228	0.025704	0.0032
NC_040252.1	5017000	5019948	peak_1102	2949	-	5.11	6.30957e-30	2.51189e-28	6.3e-30
NC_040252.1	6000615	6000855	peak_1103	241	-	2.01	3.23594e-10	5.49541e-09	3.2e-10
NC_040252.1	6001929	6002229	peak_1104	301	-	6.16	3.63078e-06	4.36516e-05	3.6e-06
NC_040252.1	6013834	6014224	peak_1105	391	-	3.54	3.80189e-07	5.01187e-06	3.8e-07
NC_040252.1	6015268	6015568	peak_1106	301	-	5.9	2.51189e-11	4.0738e-10	2.5e-11
NC_040252.1	6015955	6021522	peak_1107	5568	-	2.68	0.00047863	0.00446684	0.00048
NC_040252.1	7598602	7599691	peak_1108	1090	-	2.06	0.00107152	0.00933254	0.0011
NC_040252.1	8305494	8316115	peak_1114	10622	-	5.21	0	0	0
NC_040252.1	8334242	8375942	peak_1115	41701	-	2.47	1e-107	1e-105	1e-107
NC_040252.1	8618532	8618772	peak_1116	241	-	15.8	9.77237e-05	0.001	9.8e-05
NC_040252.1	10169922	10173663	peak_1118	3742	-	6.66	3.98107e-32	1.58489e-30	4e-32
NC_040252.1	10314159	10314429	peak_1119	271	-	1.93	0.00107152	0.00933254	0.0011
NC_040252.1	10314787	10314967	peak_1120	181	-	2.32	0.000446684	0.00416869	0.00045
NC_040252.1	10447268	10449715	peak_1122	2448	-	1.99	5.01187e-57	2.51189e-55	5e-57
NC_040252.1	10455823	10459869	peak_1123	4047	-	3.46	0	0	0
NC_040252.1	10462900	10462991	peak_1124	92	-	1.29	0.00645654	0.0489779	0.0065
NC_040252.1	10544375	10544525	peak_1125	151	-	9.16	0.00776247	0.0562341	0.0078
NC_040252.1	10809226	10809406	peak_1127	181	-	1.62	0.00891251	0.0645654	0.0089
NC_040252.1	10875702	10875972	peak_1130	271	-	3.75	7.94328e-17	1.99526e-15	7.9e-17
NC_040252.1	11046295	11046535	peak_1131	241	-	1.75	0.000398107	0.00380189	0.0004
NC_040252.1	11047459	11048087	peak_1132	629	-	22.5	2.39883e-08	3.54813e-07	2.4e-08
NC_040252.1	11066015	11066465	peak_1134	451	-	7.86	3.98107e-14	1e-12	4e-14
NC_040252.1	11068370	11073754	peak_1135	5385	-	5.51	1.99526e-74	1.58489e-72	2e-74
NC_040252.1	11077116	11086027	peak_1136	8912	-	4.05	1.99526e-43	1e-41	2e-43
NC_040252.1	11086743	11090226	peak_1137	3484	-	2.84	3.89045e-09	6.16595e-08	3.9e-09
NC_040252.1	11232260	11232351	peak_1138	92	-	6.66	0.00223872	0.0186209	0.0022
NC_040252.1	11232440	11233131	peak_1139	692	-	2.87	2.51189e-19	6.30957e-18	2.5e-19
NC_040252.1	11386485	11387023	peak_1140	539	-	16.1	3.98107e-18	7.94328e-17	4e-18
NC_040252.1	11387440	11388156	peak_1141	717	-	2.64	0.000891251	0.00794328	0.00089
NC_040252.1	11428024	11428114	peak_1143	91	-	1.68	0.00114815	0.01	0.0011
NC_040252.1	11566474	11566980	peak_1144	507	-	3.05	3.16228e-18	6.30957e-17	3.2e-18
NC_040252.1	11611396	11611803	peak_1146	408	-	2.54	3.16228e-12	5.01187e-11	3.2e-12
NC_040252.1	11611892	11612193	peak_1147	302	-	3.12	0.000165959	0.00165959	0.00017
NC_040252.1	11630631	11630842	peak_1149	212	-	3.75	2.13796e-05	0.000239883	2.1e-05
NC_040252.1	11665496	11666036	peak_1150	541	-	5.03	1.25893e-18	3.16228e-17	1.3e-18
NC_040252.1	12015313	12015941	peak_1151	629	-	12.5	3.01995e-05	0.000338844	3e-05
NC_040252.1	12016567	12016807	peak_1152	241	-	8.32	0.0060256	0.0457088	0.006
NC_040252.1	12783774	12783983	peak_1155	210	-	1.87	0.00144544	0.0125893	0.0014
NC_040252.1	12820778	12834045	peak_1157	13268	-	7.24	1.25893e-28	3.98107e-27	1.3e-28
NC_040252.1	12846063	12851892	peak_1158	5830	-	5.38	1e-266	1e-263	1e-266
NC_040252.1	12887318	12888929	peak_1160	1612	-	2.67	3.98107e-29	1.25893e-27	4e-29
NC_040252.1	12891272	12902281	peak_1161	11010	-	2.56	1.38038e-08	2.04174e-07	1.4e-08
NC_040252.1	12958615	12958971	peak_1162	357	-	4.86	1e-12	1.99526e-11	1e-12
NC_040252.1	13069642	13069883	peak_1163	242	-	3.12	3.80189e-05	0.00040738	3.8e-05
NC_040252.1	13069942	13075600	peak_1164	5659	-	4.21	3.98107e-11	7.24436e-10	4e-11
NC_040252.1	13108822	13111271	peak_1165	2450	-	6.93	1e-34	3.98107e-33	1e-34
NC_040252.1	13112465	13112734	peak_1166	270	-	3.61	0.00812831	0.0588844	0.0081
NC_040252.1	13184395	13188298	peak_1168	3904	-	1.8	1e-114	1e-112	1e-114
NC_040252.1	13195882	13197933	peak_1169	2052	-	12.5	5.01187e-75	3.98107e-73	5e-75
NC_040252.1	13334804	13335041	peak_1170	238	-	4.39	5.37032e-08	7.76247e-07	5.4e-08
NC_040252.1	13335187	13336160	peak_1171	974	-	10.4	3.16228e-31	1.25893e-29	3.2e-31
NC_040252.1	14139156	14139367	peak_1172	212	-	1.95	8.70964e-08	1.23027e-06	8.7e-08
NC_040252.1	14156747	14157104	peak_1174	358	-	6.24	5.01187e-19	1.25893e-17	5e-19
NC_040252.1	14191360	14217691	peak_1175	26332	-	3.63	5.01187e-35	1.99526e-33	5e-35
NC_040252.1	14762587	14765173	peak_1178	2587	-	1.9	1e-29	3.16228e-28	1e-29
NC_040252.1	14808053	14808442	peak_1179	390	-	2.26	3.98107e-13	7.94328e-12	4e-13
NC_040252.1	14808620	14809128	peak_1180	509	-	2.51	3.98107e-17	1e-15	4e-17
NC_040252.1	14815578	14821310	peak_1181	5733	-	1.56	0.000912011	0.00812831	0.00091
NC_040252.1	14944672	14944911	peak_1183	240	-	9.57	4.16869e-06	5.01187e-05	4.2e-06
NC_040252.1	14954998	14956153	peak_1184	1156	-	7.49	2.45471e-05	0.000269153	2.5e-05
NC_040252.1	15072879	15073179	peak_1186	301	-	15.8	9.77237e-05	0.001	9.8e-05
NC_040252.1	15073687	15074047	peak_1188	361	-	2.29	0.00141254	0.0123027	0.0014
NC_040252.1	15077330	15077510	peak_1189	181	-	3.05	0.00501187	0.0380189	0.005
NC_040252.1	15749502	15749683	peak_1192	182	-	3.75	0.00102329	0.00912011	0.001
NC_040252.1	15753245	15753635	peak_1193	391	-	2.83	8.51138e-06	0.0001	8.5e-06
NC_040252.1	15810448	15811377	peak_1194	930	-	8.32	1.99526e-32	7.94328e-31	2e-32
NC_040252.1	15811436	15813814	peak_1195	2379	-	8.32	0.00109648	0.00954993	0.0011
NC_040252.1	15974949	15975336	peak_1196	388	-	2.71	6.45654e-10	1.07152e-08	6.5e-10
NC_040252.1	16607086	16610259	peak_1197	3174	-	2.55	1.28825e-06	1.65959e-05	1.3e-06
NC_040252.1	16642895	16643226	peak_1198	332	-	3.19	1.77828e-08	2.63027e-07	1.8e-08
NC_040252.1	16643615	16643856	peak_1199	242	-	9.16	0.000812831	0.0074131	0.00081
NC_040252.1	16645834	16694610	peak_1200	48777	-	6.66	6.30957e-12	1.1749e-10	6.3e-12
NC_040252.1	16696199	16696739	peak_1203	541	-	6.49	1.99526e-12	3.98107e-11	2e-12
NC_040252.1	16697248	16697489	peak_1205	242	-	3.12	0.00162181	0.0138038	0.0016
NC_040252.1	16697698	16697969	peak_1206	272	-	1.66	0.000549541	0.00501187	0.00055
NC_040252.1	17310999	17313556	peak_1208	2558	-	2.44	1.58489e-47	7.94328e-46	1.6e-47
NC_040252.1	17381891	17420659	peak_1209	38769	-	2.04	0.000977237	0.00870964	0.00098
NC_040252.1	17869971	17875693	peak_1210	5723	-	2.31	1.25893e-17	3.16228e-16	1.3e-17
NC_040252.1	17956683	17957519	peak_1211	837	-	2.48	1.25893e-31	5.01187e-30	1.3e-31
NC_040252.1	17962456	17962605	peak_1212	150	-	1.5	0.00416869	0.0323594	0.0042
NC_040252.1	17962664	17962873	peak_1213	210	-	2.68	1.28825e-06	1.62181e-05	1.3e-06
NC_040252.1	18439654	18442309	peak_1214	2656	-	2.72	1e-191	1e-188	1e-191
NC_040252.1	18632348	18632409	peak_1215	62	-	1.37	0.00190546	0.0158489	0.0019
NC_040252.1	18634995	18635086	peak_1216	92	-	5.83	0.0060256	0.0457088	0.006
NC_040252.1	18657245	18657486	peak_1217	242	-	1.68	0.000323594	0.0030903	0.00032
NC_040252.1	18657695	18658211	peak_1218	517	-	4.04	5.01187e-53	3.16228e-51	5e-53
NC_040252.1	19222523	19222853	peak_1219	331	-	1.87	1.7378e-06	2.18776e-05	1.7e-06
NC_040252.1	19906823	19906936	peak_1221	114	-	4.99	0.00758578	0.0549541	0.0076
NC_040252.1	19919106	19919346	peak_1222	241	-	1.89	0.00977237	0.0707946	0.0098
NC_040252.1	20322609	20322809	peak_1227	201	-	1.62	0.00977237	0.0707946	0.0098
NC_040252.1	20323792	20324092	peak_1229	301	-	5.83	0.000676083	0.00616595	0.00068
NC_040252.1	20331011	20331402	peak_1230	392	-	15	0.000169824	0.00169824	0.00017
NC_040252.1	20644473	20644773	peak_1233	301	-	3.09	0.00346737	0.0281838	0.0035
NC_040252.1	20899782	20900127	peak_1236	346	-	2.22	0.00977237	0.0707946	0.0098
NC_040252.1	20907335	20911043	peak_1237	3709	-	1.29	1.58489e-08	2.34423e-07	1.6e-08
NC_040252.1	21073049	21073314	peak_1238	266	-	11.7	2.51189e-06	3.0903e-05	2.5e-06
NC_040252.1	21535495	21535884	peak_1239	390	-	1.97	6.30957e-17	1.25893e-15	6.3e-17
NC_040252.1	21544087	21544476	peak_1240	390	-	3.63	6.30957e-60	3.98107e-58	6.3e-60
NC_040252.1	21545072	21547749	peak_1241	2678	-	5.08	6.30957e-87	6.30957e-85	6.3e-87
NC_040252.1	21799419	21820783	peak_1243	21365	-	2	0.00169824	0.0144544	0.0017
NC_040252.1	21825072	21825609	peak_1244	538	-	12.5	0.000891251	0.00794328	0.00089
NC_040252.1	21826263	21827011	peak_1245	749	-	8.74	2.51189e-08	3.63078e-07	2.5e-08
NC_040252.1	21829272	21829541	peak_1246	270	-	9.16	0.000812831	0.0074131	0.00081
NC_040252.1	21855660	21855840	peak_1247	181	-	3.04	1.62181e-10	2.75423e-09	1.6e-10
NC_040252.1	21891548	21891638	peak_1248	91	-	1.94	0.00537032	0.040738	0.0054
NC_040252.1	21926450	21926511	peak_1249	62	-	5.83	0.0060256	0.0457088	0.006
NC_040252.1	22427028	22427239	peak_1251	212	-	10.8	0.00263027	0.0213796	0.0026
NC_040252.1	22458686	22467528	peak_1252	8843	-	14.2	1.20226e-08	1.77828e-07	1.2e-08
NC_040252.1	22480449	22480719	peak_1253	271	-	13.3	0.000512861	0.0047863	0.00051
NC_040252.1	23479667	23480027	peak_1256	361	-	2.58	1.20226e-06	1.54882e-05	1.2e-06
NC_040252.1	23940626	23949689	peak_1258	9064	-	4.89	1.25893e-37	5.01187e-36	1.3e-37
NC_040252.1	26581595	26654155	peak_1260	72561	-	3.13	1e-198	1e-196	1e-198
NC_040252.1	27396407	27401721	peak_1261	5315	-	3.93	6.30957e-56	3.98107e-54	6.3e-56
NC_040252.1	27440980	27483717	peak_1262	42738	-	1.95	1.25893e-23	3.98107e-22	1.3e-23
NC_040252.1	27884562	27924597	peak_1263	40036	-	3.9	1e-277	1e-275	1e-277
NC_040252.1	28065218	28066561	peak_1265	1344	-	5.41	2.51189e-11	4.7863e-10	2.5e-11
NC_040252.1	28356372	28358149	peak_1269	1778	-	2.28	1e-14	1.99526e-13	1e-14
NC_040252.1	28364156	28367370	peak_1270	3215	-	3.4	1e-226	1e-224	1e-226
NC_040252.1	28438672	28441495	peak_1273	2824	-	1.91	0.000229087	0.00223872	0.00023
NC_040252.1	28482334	28485048	peak_1275	2715	-	8.32	2.51189e-16	5.01187e-15	2.5e-16
NC_040252.1	28533415	28534163	peak_1276	749	-	8.46	1.25893e-22	3.98107e-21	1.3e-22
NC_040252.1	28711027	28711591	peak_1277	565	-	15	1.31826e-08	1.94984e-07	1.3e-08
NC_040252.1	30180687	30180778	peak_1285	92	-	1.66	0.00977237	0.0707946	0.0098
NC_040252.1	30295453	30295632	peak_1286	180	-	9.99	0.00446684	0.0346737	0.0045
NC_040252.1	30314652	30314980	peak_1287	329	-	6.24	0.0001	0.00102329	0.0001
NC_040252.1	30346544	30346845	peak_1288	302	-	2.87	5.01187e-16	1e-14	5e-16
NC_040252.1	30790368	30790788	peak_1290	421	-	11.9	7.58578e-09	1.14815e-07	7.6e-09
NC_040252.1	30807918	30808515	peak_1292	598	-	20.2	2.51189e-36	1.25893e-34	2.5e-36
NC_040252.1	30879868	30879988	peak_1293	121	-	1.88	6.30957e-20	1.58489e-18	6.3e-20
NC_040252.1	30880107	30880346	peak_1294	240	-	1.62	3.98107e-19	1e-17	4e-19
NC_040252.1	31019006	31020769	peak_1296	1764	-	3.41	5.01187e-19	1.25893e-17	5e-19
NC_040252.1	32640645	32640794	peak_1299	150	-	2.08	0.000467735	0.00436516	0.00047
NC_040252.1	32726217	32726576	peak_1300	360	-	1.97	2.75423e-09	4.36516e-08	2.8e-09
NC_040252.1	33213753	33213963	peak_1301	211	-	11.7	0.00154882	0.0131826	0.0015
NC_040252.1	34908357	34908804	peak_1304	448	-	1.85	1e-190	1e-188	1e-190
NC_040252.1	34908952	34909161	peak_1305	210	-	1.8	3.16228e-13	6.30957e-12	3.2e-13
NC_040252.1	34993121	34997970	peak_1306	4850	-	1.59	0.00218776	0.018197	0.0022
NC_040252.1	35002398	35009675	peak_1307	7278	-	5.83	1.25893e-26	3.98107e-25	1.3e-26
NC_040252.1	35097871	35098733	peak_1308	863	-	31.4	0	0	0
NC_040252.1	35099058	35100335	peak_1309	1278	-	5.88	1.99526e-28	7.94328e-27	2e-28
NC_040252.1	36574911	36575122	peak_1311	212	-	5.83	0.00144544	0.0125893	0.0014
NC_040252.1	36689499	36692762	peak_1314	3264	-	13.3	0.000512861	0.0047863	0.00051
NC_040252.1	39644108	39644438	peak_1317	331	-	9.99	0.00446684	0.0346737	0.0045
NC_040252.1	42397231	42397292	peak_1320	62	-	1.77	0.000616595	0.00562341	0.00062
NC_040252.1	45245205	45247893	peak_1322	2689	-	3.3	6.30957e-62	5.01187e-60	6.3e-62
NC_040252.1	45251576	45259949	peak_1323	8374	-	2.16	0	0	0
NC_040252.1	46083192	46083431	peak_1324	240	-	1.71	1.99526e-26	6.30957e-25	2e-26
NC_040252.1	48462168	48462528	peak_1327	361	-	20	5.7544e-06	6.91831e-05	5.8e-06
NC_040252.1	48564835	48572965	peak_1329	8131	-	2.19	0.000758578	0.00691831	0.00076
NC_040252.1	48653784	48654085	peak_1330	302	-	1.7	0.00186209	0.0154882	0.0019
NC_040252.1	49316127	49326641	peak_1332	10515	-	3.81	1.58489e-61	1e-59	1.6e-61
NC_040252.1	50912798	50913038	peak_1334	241	-	13.3	0.000512861	0.0047863	0.00051
NC_040252.1	58189198	58189648	peak_1336	451	-	4.72	3.38844e-07	4.57088e-06	3.4e-07
NC_040252.1	58189797	58195802	peak_1337	6006	-	6.8	6.30957e-13	1.25893e-11	6.3e-13
NC_040252.1	58294366	58294636	peak_1339	271	-	2.93	8.70964e-09	1.31826e-07	8.7e-09
NC_040252.1	58514344	58514925	peak_1340	582	-	1.63	1.20226e-09	1.94984e-08	1.2e-09
NC_040252.1	59439413	59439653	peak_1341	241	-	20.8	3.31131e-06	3.98107e-05	3.3e-06
NC_040252.1	66426053	66426412	peak_1350	360	-	6.58	3.98107e-12	6.30957e-11	4e-12
NC_040252.1	66771504	66777677	peak_1352	6174	-	18.3	1.8197e-05	0.000204174	1.8e-05
NC_040252.1	66799617	66799827	peak_1354	211	-	10.8	0.00263027	0.0213796	0.0026
NC_040252.1	66855358	66861482	peak_1355	6125	-	5.41	1.14815e-10	1.94984e-09	1.1e-10
NC_040252.1	66869915	66878006	peak_1356	8092	-	5.37	2.51189e-18	6.30957e-17	2.5e-18
NC_040252.1	67318180	67318986	peak_1357	807	-	10.1	0	0	0
NC_040252.1	67559431	67567203	peak_1359	7773	-	6.66	0.00223872	0.0186209	0.0022
NC_040252.1	67568825	67620449	peak_1360	51625	-	4.16	0.00234423	0.0190546	0.0023
NC_040252.1	68330999	68331268	peak_1362	270	-	5.62	0.000125893	0.00128825	0.00013
NC_040252.1	69939689	69941580	peak_1365	1892	-	10.8	0.00223872	0.0186209	0.0022
NC_040252.1	70440166	70441206	peak_1369	1041	-	3.37	1.34896e-07	1.90546e-06	1.3e-07
NC_040252.1	70561520	70576098	peak_1370	14579	-	28.3	6.30957e-16	1.58489e-14	6.3e-16
NC_040252.1	70603733	70604064	peak_1372	332	-	7.28	2.51189e-06	3.0903e-05	2.5e-06
NC_040252.1	70605981	70607533	peak_1373	1553	-	3.75	0.000758578	0.00676083	0.00076
NC_040252.1	70840794	70841005	peak_1376	212	-	14.2	0.000295121	0.00281838	0.0003
NC_040252.1	72173759	72174481	peak_1378	723	-	15	6.16595e-05	0.000645654	6.2e-05
NC_040252.1	72175468	72175738	peak_1380	271	-	20	5.7544e-06	6.91831e-05	5.8e-06
NC_040252.1	73668275	73669729	peak_1385	1455	-	3.42	1.20226e-09	1.94984e-08	1.2e-09
NC_040252.1	73942415	73968005	peak_1387	25591	-	1.51	7.07946e-05	0.00074131	7.1e-05
NC_040252.1	74159983	74160491	peak_1389	509	-	20.8	3.31131e-06	3.98107e-05	3.3e-06
NC_040252.1	74877833	74878133	peak_1391	301	-	8.74	0.00017378	0.0017378	0.00017
NC_040252.1	75151731	75154513	peak_1392	2783	-	4.79	1e-277	1e-275	1e-277
NC_040252.1	75162935	75163266	peak_1393	332	-	2.37	6.30957e-12	1.14815e-10	6.3e-12
NC_040252.1	75234429	75234729	peak_1395	301	-	5.83	0.00977237	0.0707946	0.0098
NC_040252.1	75434921	75435281	peak_1396	361	-	23.3	5.88844e-07	7.76247e-06	5.9e-07
NC_040252.1	75837773	75838426	peak_1401	654	-	5.69	1e-118	1e-116	1e-118
NC_040252.1	79037950	79038730	peak_1402	781	-	17.3	6.30957e-24	1.99526e-22	6.3e-24
NC_040252.1	81981261	81981382	peak_1403	122	-	8.32	0.00371535	0.0295121	0.0037
NC_040252.1	82858575	82858904	peak_1404	330	-	2.81	2.51189e-05	0.000275423	2.5e-05
NC_040252.1	84708814	84726856	peak_1405	18043	-	2.6	2.13796e-08	3.16228e-07	2.1e-08
NC_040252.1	84806374	84814499	peak_1408	8126	-	1.81	0.0025704	0.0213796	0.0026
NC_040252.1	84827420	84832723	peak_1409	5304	-	1.98	0.00467735	0.0363078	0.0047
NC_040252.1	89510690	89511401	peak_1410	712	-	1.72	4.57088e-06	5.49541e-05	4.6e-06
NC_040252.1	89814409	89814620	peak_1412	212	-	3.51	0.000154882	0.00154882	0.00015
NC_040252.1	90194855	90195154	peak_1414	300	-	3.47	0.00158489	0.0134896	0.0016
NC_040252.1	90836583	90841178	peak_1415	4596	-	3.86	1.58489e-14	3.16228e-13	1.6e-14
NC_040252.1	90872961	90874872	peak_1416	1912	-	5.57	3.98107e-30	1.25893e-28	4e-30
NC_040252.1	90948791	90954388	peak_1419	5598	-	3.85	1e-98	1.25893e-96	1e-98
NC_040252.1	91135255	91135501	peak_1420	247	-	3.14	0.000758578	0.00676083	0.00076
NC_040252.1	91159605	91159846	peak_1421	242	-	1.48	2.18776e-09	3.46737e-08	2.2e-09
NC_040252.1	91161041	91161191	peak_1422	151	-	1.96	0.000812831	0.0074131	0.00081
NC_040252.1	91317929	91318080	peak_1423	152	-	9.16	0.00776247	0.0562341	0.0078
NC_040252.1	91318348	91318588	peak_1424	241	-	7.91	0.000489779	0.00457088	0.00049
NC_040252.1	91319096	91319277	peak_1425	182	-	7.49	0.00371535	0.0295121	0.0037
NC_040252.1	92898993	92901739	peak_1429	2747	-	8.11	3.16228e-69	2.51189e-67	3.2e-69
NC_040252.1	93096152	93096391	peak_1432	240	-	4.37	0.00204174	0.0169824	0.002
NC_040252.1	93164282	93165004	peak_1433	723	-	2.9	8.70964e-07	1.12202e-05	8.7e-07
NC_040252.1	93909535	93913415	peak_1434	3881	-	21.2	1e-164	1e-162	1e-164
NC_040252.1	93921783	93921964	peak_1435	182	-	2.71	1.20226e-07	1.65959e-06	1.2e-07
NC_040252.1	93955929	93968069	peak_1437	12141	-	11.7	0.00154882	0.0131826	0.0015
NC_040252.1	95074383	95078321	peak_1439	3939	-	5.11	1e-21	3.16228e-20	1e-21
NC_040252.1	95078619	95078889	peak_1440	271	-	3.05	0.00331131	0.0269153	0.0033
NC_040252.1	95808316	95812384	peak_1441	4069	-	7.21	6.76083e-06	8.12831e-05	6.8e-06
NC_040252.1	95899876	95900267	peak_1443	392	-	4.99	8.70964e-06	0.0001	8.7e-06
NC_040252.1	95928277	95938287	peak_1444	10011	-	4.16	7.94328e-12	1.58489e-10	7.9e-12
NC_040252.1	95938676	95938887	peak_1445	212	-	1.53	0.00354813	0.0281838	0.0035
NC_040252.1	96025095	96025454	peak_1447	360	-	8.01	1.99526e-13	3.98107e-12	2e-13
NC_040252.1	96064085	96064321	peak_1448	237	-	3.11	4.2658e-09	6.60693e-08	4.3e-09
NC_040252.1	96582520	96583020	peak_1449	501	-	6.84	3.16228e-27	1e-25	3.2e-27
NC_040252.1	96724532	96724743	peak_1450	212	-	1.74	0.000549541	0.00512861	0.00055
NC_040252.1	96791682	96799574	peak_1451	7893	-	24.1	1e-157	1e-154	1e-157
NC_040252.1	96845551	96845761	peak_1452	211	-	4.79	1.86209e-06	2.34423e-05	1.9e-06
NC_040252.1	96845850	96846300	peak_1453	451	-	4.01	9.54993e-07	1.23027e-05	9.5e-07
NC_040252.1	96943326	96943507	peak_1454	182	-	1.45	0.00660693	0.0501187	0.0066
NC_040252.1	96946229	96950181	peak_1455	3953	-	1.44	2.51189e-33	1e-31	2.5e-33
NC_040252.1	97497863	97498014	peak_1456	152	-	9.99	0.00446684	0.0346737	0.0045
NC_040252.1	97882366	97882664	peak_1457	299	-	3.75	0.00269153	0.0218776	0.0027
NC_040252.1	98714399	98715803	peak_1458	1405	-	19.5	3.16228e-95	3.16228e-93	3.2e-95
NC_040252.1	98787689	98788289	peak_1461	601	-	2.88	1.41254e-08	2.13796e-07	1.4e-08
NC_040252.1	98788378	98788589	peak_1462	212	-	11.7	0.00154882	0.0131826	0.0015
NC_040252.1	98788738	98788978	peak_1463	241	-	12.1	6.30957e-08	8.91251e-07	6.3e-08
NC_040252.1	98810442	98818420	peak_1464	7979	-	5.33	1.99526e-38	1e-36	2e-38
NC_040252.1	98917156	98917367	peak_1465	212	-	3.95	0.00338844	0.0269153	0.0034
NC_040252.1	99383490	99383907	peak_1467	418	-	4.72	0.00144544	0.0125893	0.0014
NC_040252.1	99386320	99386499	peak_1468	180	-	2.31	0.00524807	0.0398107	0.0052
NC_040252.1	99402975	99424388	peak_1469	21414	-	9.05	3.98107e-23	1.25893e-21	4e-23
NC_040252.1	101402744	101416859	peak_1471	14116	-	20.4	1e-107	1e-105	1e-107
NC_040252.1	101526303	101527272	peak_1472	970	-	9.57	1.25893e-19	3.16228e-18	1.3e-19
NC_040252.1	101563195	101563556	peak_1473	362	-	4.89	1.20226e-06	1.51356e-05	1.2e-06
NC_040252.1	101966917	101967368	peak_1474	452	-	2.11	0.000316228	0.00301995	0.00032
NC_040252.1	101968565	101997833	peak_1475	29269	-	6.06	1.25893e-14	2.51189e-13	1.3e-14
NC_040252.1	102278312	102278942	peak_1476	631	-	6.73	5.01187e-48	2.51189e-46	5e-48
NC_040252.1	102279152	102279272	peak_1477	121	-	1.95	6.45654e-06	7.58578e-05	6.5e-06
NC_040252.1	102279571	102279871	peak_1478	301	-	2.49	1e-15	2.51189e-14	1e-15
NC_040252.1	102455405	102455556	peak_1480	152	-	1.68	1.47911e-06	1.86209e-05	1.5e-06
NC_040252.1	104542019	104542257	peak_1482	239	-	2.73	0.00131826	0.0114815	0.0013
NC_040252.1	104727007	104727812	peak_1483	806	-	1.26	5.37032e-05	0.00057544	5.4e-05
NC_040252.1	104734328	104734449	peak_1484	122	-	1.18	0.00977237	0.0707946	0.0098
NC_040252.1	104883485	104883755	peak_1486	271	-	2.83	0.00017378	0.0017378	0.00017
NC_040252.1	104913334	104914459	peak_1487	1126	-	3.04	2.51189e-12	5.01187e-11	2.5e-12
NC_040252.1	104915716	104916136	peak_1488	421	-	2.87	1.25893e-79	1e-77	1.3e-79
NC_040252.1	104916734	104917584	peak_1489	851	-	2.52	3.16228e-74	2.51189e-72	3.2e-74
NC_040252.1	104920495	104923395	peak_1490	2901	-	9.61	1e-172	1e-169	1e-172
NC_040252.1	104966093	104966675	peak_1492	583	-	3.4	1e-248	1e-246	1e-248
NC_040252.1	105681653	105681981	peak_1494	329	-	12.5	0.000891251	0.00794328	0.00089
NC_040252.1	105743767	105743976	peak_1495	210	-	1.48	0.00724436	0.0537032	0.0072
NC_040252.1	105746712	105746981	peak_1496	270	-	6.66	0.00223872	0.0186209	0.0022
NC_040252.1	105768369	105768729	peak_1497	361	-	8.32	0.0017378	0.0147911	0.0017
NC_040252.1	105802785	105806800	peak_1500	4016	-	12.5	1e-242	1e-240	1e-242
NC_040252.1	105809708	105815379	peak_1501	5672	-	1.4	4.67735e-06	5.62341e-05	4.7e-06
NC_040252.1	106052278	106060136	peak_1502	7859	-	5.33	0	0	0
NC_040252.1	106060703	106064104	peak_1503	3402	-	2.41	1e-106	1e-104	1e-106
NC_040252.1	106343485	106344795	peak_1505	1311	-	2.8	5.01187e-27	1.58489e-25	5e-27
NC_040252.1	106345591	106346039	peak_1506	449	-	3.54	1.25893e-93	1e-91	1.3e-93
NC_040252.1	106367908	106368596	peak_1507	689	-	3.58	1e-289	1e-287	1e-289
NC_040252.1	106388338	106388638	peak_1508	301	-	4.27	1.7378e-05	0.000194984	1.7e-05
NC_040252.1	106676909	106676999	peak_1510	91	-	1.47	0.00630957	0.047863	0.0063
NC_040252.1	106700114	106700655	peak_1511	542	-	2.61	1.25893e-25	3.98107e-24	1.3e-25
NC_040252.1	106734806	106734927	peak_1512	122	-	2.5	0.00288403	0.0234423	0.0029
NC_040252.1	106736839	106736989	peak_1513	151	-	1.75	4.36516e-05	0.000467735	4.4e-05
NC_040252.1	106809150	106809748	peak_1515	599	-	4.58	0.00316228	0.025704	0.0032
NC_040252.1	106815550	106815998	peak_1516	449	-	4.16	3.38844e-10	5.7544e-09	3.4e-10
NC_040252.1	106821960	106823887	peak_1517	1928	-	2.89	1.65959e-05	0.000190546	1.7e-05
NC_040252.1	106831543	106836717	peak_1518	5175	-	6.94	2.51189e-28	7.94328e-27	2.5e-28
NC_040252.1	106973188	106981479	peak_1519	8292	-	4.86	1e-21	2.51189e-20	1e-21
NC_040252.1	106994246	106994814	peak_1520	569	-	4.06	6.30957e-14	1.25893e-12	6.3e-14
NC_040252.1	107093484	107094919	peak_1522	1436	-	21.6	1.99526e-47	1e-45	2e-47
NC_040252.1	107095157	107095436	peak_1523	280	-	1.82	0.000204174	0.00204174	0.0002
NC_040252.1	107436605	107437044	peak_1524	440	-	1.85	1.25893e-12	1.99526e-11	1.3e-12
NC_040252.1	107486915	107487335	peak_1525	421	-	2.33	0.00436516	0.0346737	0.0044
NC_040252.1	107508563	107511348	peak_1526	2786	-	14.6	3.16228e-47	1.58489e-45	3.2e-47
NC_040252.1	107806574	107806693	peak_1529	120	-	3.05	0.0011749	0.0102329	0.0012
NC_040252.1	107890126	107890486	peak_1530	361	-	11.7	0.00154882	0.0131826	0.0015
NC_040252.1	107934950	107935191	peak_1531	242	-	1.75	1.25893e-07	1.7378e-06	1.3e-07
NC_040252.1	107935279	107937138	peak_1532	1860	-	4.71	1e-108	1e-105	1e-108
NC_040252.1	107959474	107964343	peak_1533	4870	-	5.44	0	0	0
NC_040252.1	108003345	108004993	peak_1534	1649	-	8.74	1.58489e-31	5.01187e-30	1.6e-31
NC_040252.1	108075270	108075840	peak_1537	571	-	2.54	2.51189e-37	1.25893e-35	2.5e-37
NC_040252.1	108076139	108076350	peak_1538	212	-	12.5	0.000891251	0.00794328	0.00089
NC_040252.1	108076409	108076979	peak_1539	571	-	7.49	2.51189e-18	6.30957e-17	2.5e-18
NC_040252.1	108077098	108077339	peak_1540	242	-	12.5	1.58489e-63	1e-61	1.6e-63
NC_040252.1	108077848	108078628	peak_1541	781	-	2.76	1.99526e-84	1.58489e-82	2e-84
NC_040252.1	108079077	108079348	peak_1542	272	-	6.4	1.99526e-23	5.01187e-22	2e-23
NC_040252.1	108079497	108080277	peak_1543	781	-	10.3	3.16228e-44	1.58489e-42	3.2e-44
NC_040252.1	108080456	108085307	peak_1544	4852	-	3.77	1e-215	1e-213	1e-215
NC_040252.1	108114496	108134624	peak_1545	20129	-	1.56	5.01187e-21	1.25893e-19	5e-21
NC_040252.1	108137904	108139808	peak_1546	1905	-	1.67	3.16228e-18	7.94328e-17	3.2e-18
NC_040252.1	108176019	108176883	peak_1548	865	-	46.6	1e-163	1e-161	1e-163
NC_040252.1	108237868	108240303	peak_1549	2436	-	3.7	1e-223	1e-220	1e-223
NC_040252.1	108240634	108241417	peak_1550	784	-	3.28	1e-129	1e-127	1e-129
NC_040252.1	108241596	108241807	peak_1551	212	-	2.68	7.4131e-05	0.000776247	7.4e-05
NC_040252.1	108244205	108244474	peak_1552	270	-	4.16	5.12861e-09	7.94328e-08	5.1e-09
NC_040252.1	108293578	108295787	peak_1553	2210	-	4.67	1e-212	1e-210	1e-212
NC_040252.1	108448001	108448561	peak_1554	561	-	17.5	1.25893e-87	1.25893e-85	1.3e-87
NC_040252.1	109318343	109319095	peak_1555	753	-	4.44	1.90546e-05	0.000218776	1.9e-05
NC_040252.1	109805627	109805986	peak_1558	360	-	3.54	9.54993e-07	1.23027e-05	9.5e-07
NC_040252.1	109871153	109871571	peak_1559	419	-	3.98	1.25893e-13	2.51189e-12	1.3e-13
NC_040252.1	109871749	109874347	peak_1560	2599	-	3.54	3.16228e-28	1.25893e-26	3.2e-28
NC_040252.1	109875060	109875270	peak_1561	211	-	2.02	0.000630957	0.0057544	0.00063
NC_040252.1	110206212	110211658	peak_1562	5447	-	1.98	1e-92	1e-90	1e-92
NC_040252.1	110212647	110213124	peak_1563	478	-	2.25	1e-162	1e-160	1e-162
NC_040252.1	110263464	110264229	peak_1564	766	-	2.72	1e-233	1e-231	1e-233
NC_040252.1	110394569	110394990	peak_1565	422	-	1.82	1e-32	3.98107e-31	1e-32
NC_040252.1	110405391	110405927	peak_1566	537	-	3.1	3.16228e-32	1.25893e-30	3.2e-32
NC_040252.1	110489161	110489401	peak_1567	241	-	1.75	1.69824e-05	0.000190546	1.7e-05
NC_040252.1	110492979	110493129	peak_1568	151	-	1.5	0.00239883	0.0199526	0.0024
NC_040252.1	110498266	110498512	peak_1569	247	-	2.26	3.46737e-06	4.16869e-05	3.5e-06
NC_040252.1	110499956	110500255	peak_1570	300	-	1.42	2.51189e-15	5.01187e-14	2.5e-15
NC_040252.1	110500671	110500851	peak_1571	181	-	1.84	5.62341e-05	0.00060256	5.6e-05
NC_040252.1	110514028	110514265	peak_1572	238	-	1.6	7.24436e-05	0.000758578	7.2e-05
NC_040252.1	110518348	110519225	peak_1573	878	-	6.33	0	0	0
NC_040252.1	110623424	110630932	peak_1574	7509	-	14.2	1.12202e-07	1.54882e-06	1.1e-07
NC_040252.1	110631861	110650506	peak_1575	18646	-	7.07	0	0	0
NC_040252.1	110661176	110661355	peak_1576	180	-	2.88	0.000239883	0.00234423	0.00024
NC_040252.1	110869259	110869558	peak_1577	300	-	2.96	0.00162181	0.0138038	0.0016
NC_040252.1	110869826	110871646	peak_1578	1821	-	2.63	0.001	0.00870964	0.001
NC_040252.1	110886554	110886854	peak_1580	301	-	9.99	3.63078e-05	0.000389045	3.6e-05
NC_040252.1	110942221	110942547	peak_1581	327	-	4.81	1.99526e-21	5.01187e-20	2e-21
NC_040252.1	110945077	110947426	peak_1582	2350	-	1.22	7.07946e-06	8.31764e-05	7.1e-06
NC_040252.1	110978896	110979196	peak_1583	301	-	4.02	6.30957e-15	1.25893e-13	6.3e-15
NC_040252.1	110997184	110997814	peak_1584	631	-	4.69	3.16228e-33	1.25893e-31	3.2e-33
NC_040252.1	110997963	110998293	peak_1585	331	-	3.12	6.60693e-07	8.51138e-06	6.6e-07
NC_040252.1	111075595	111076046	peak_1587	452	-	8.74	0.00017378	0.0017378	0.00017
NC_040252.1	111299303	111299531	peak_1592	229	-	1.71	0.00263027	0.0213796	0.0026
NC_040252.1	111326581	111329347	peak_1593	2767	-	9.41	0	0	0
NC_040252.1	111332550	111337535	peak_1594	4986	-	3.87	2.81838e-09	4.36516e-08	2.8e-09
NC_040252.1	111349708	111349977	peak_1595	270	-	2.82	7.94328e-29	2.51189e-27	7.9e-29
NC_040252.1	111597844	111600737	peak_1600	2894	-	3.53	3.16228e-19	7.94328e-18	3.2e-19
NC_040252.1	111664826	111667054	peak_1602	2229	-	1.47	1.07152e-07	1.47911e-06	1.1e-07
NC_040252.1	111719207	111767153	peak_1604	47947	-	5.15	1.99526e-37	1e-35	2e-37
NC_040252.1	111801199	111801679	peak_1605	481	-	3.29	8.51138e-09	1.28825e-07	8.5e-09
NC_040252.1	111802367	111802728	peak_1606	362	-	1.99	0.000630957	0.0057544	0.00063
NC_040252.1	111802936	111803027	peak_1607	92	-	3.75	0.00758578	0.0562341	0.0076
NC_040252.1	111803086	111803417	peak_1608	332	-	2.76	3.54813e-06	4.2658e-05	3.5e-06
NC_040252.1	111804704	111852870	peak_1610	48167	-	6.69	1e-52	5.01187e-51	1e-52
NC_040252.1	111918823	111922246	peak_1611	3424	-	4.69	1e-49	5.01187e-48	1e-49
NC_040252.1	111930310	111932389	peak_1612	2080	-	6.61	1.99526e-70	1.58489e-68	2e-70
NC_040252.1	111970364	111995282	peak_1613	24919	-	3.46	3.98107e-43	1.99526e-41	4e-43
NC_040252.1	112025508	112025958	peak_1615	451	-	9.16	3.16228e-26	1e-24	3.2e-26
NC_040252.1	112091633	112094553	peak_1618	2921	-	2.59	7.94328e-24	1.99526e-22	7.9e-24
NC_040252.1	112139981	112140970	peak_1621	990	-	2.11	0.00169824	0.0144544	0.0017
NC_040252.1	112191458	112191786	peak_1625	329	-	2.05	0.000851138	0.00776247	0.00085
NC_040252.1	112226823	112227181	peak_1626	359	-	2.22	3.98107e-16	7.94328e-15	4e-16
NC_040252.1	112256712	112256892	peak_1627	181	-	3.33	0.00158489	0.0134896	0.0016
NC_040252.1	112259195	112259555	peak_1629	361	-	7.49	1.12202e-05	0.000128825	1.1e-05
NC_040252.1	112406201	112406620	peak_1630	420	-	5.83	7.94328e-05	0.000831764	7.9e-05
NC_040252.1	112410734	112411124	peak_1631	391	-	1.86	1.58489e-19	3.98107e-18	1.6e-19
NC_040252.1	112417296	112418571	peak_1632	1276	-	3.89	5.01187e-33	1.99526e-31	5e-33
NC_040252.1	112428229	112428409	peak_1633	181	-	1.41	0.00109648	0.00954993	0.0011
NC_040252.1	112442957	112443326	peak_1634	370	-	2.62	3.0903e-05	0.000338844	3.1e-05
NC_040252.1	112599561	112603186	peak_1637	3626	-	1.23	0.00912011	0.0660693	0.0091
NC_040252.1	112694348	112696625	peak_1639	2278	-	3.5	1.1749e-06	1.51356e-05	1.2e-06
NC_040252.1	112717653	112721048	peak_1640	3396	-	8.6	1e-231	1e-229	1e-231
NC_040252.1	112721287	112724054	peak_1641	2768	-	3.98	1.44544e-09	2.29087e-08	1.4e-09
NC_040252.1	112786804	112790757	peak_1642	3954	-	23.7	1e-167	1e-164	1e-167
NC_040252.1	112841090	112844676	peak_1644	3587	-	5.44	1e-30	3.98107e-29	1e-30
NC_040252.1	112860679	112862863	peak_1645	2185	-	2.97	0	0	0
NC_040252.1	112868961	112869141	peak_1646	181	-	1.39	0.000109648	0.00112202	0.00011
NC_040252.1	113029126	113029366	peak_1647	241	-	2.09	2.13796e-08	3.16228e-07	2.1e-08
NC_040252.1	113201154	113201394	peak_1648	241	-	1.48	5.24807e-07	6.76083e-06	5.2e-07
NC_040252.1	113201452	113203680	peak_1649	2229	-	8.75	1e-169	1e-167	1e-169
NC_040252.1	113212171	113214293	peak_1650	2123	-	1.97	3.16228e-25	1e-23	3.2e-25
NC_040252.1	117743426	117755205	peak_1653	11780	-	3.75	1.99526e-14	3.98107e-13	2e-14
NC_040252.1	117789069	117789279	peak_1654	211	-	8.32	0.00977237	0.0707946	0.0098
NC_040252.1	117789816	117790056	peak_1655	241	-	6.38	7.4131e-08	1.04713e-06	7.4e-08
NC_040252.1	117808174	117809430	peak_1656	1257	-	7.71	1.58489e-45	7.94328e-44	1.6e-45
NC_040252.1	117903370	117903490	peak_1657	121	-	9.99	0.00446684	0.0346737	0.0045
NC_040252.1	117969284	117969492	peak_1660	209	-	1.77	1.94984e-06	2.39883e-05	1.9e-06
NC_040252.1	118092621	118092891	peak_1661	271	-	2.27	6.30957e-21	1.58489e-19	6.3e-21
NC_040252.1	118114363	118118483	peak_1662	4121	-	4.53	1e-190	1e-188	1e-190
NC_040252.1	118796347	118796526	peak_1665	180	-	7.08	0.00134896	0.011749	0.0013
NC_040252.1	119579891	119580401	peak_1667	511	-	1.94	0.00707946	0.0524807	0.0071
NC_040252.1	119582983	119585641	peak_1668	2659	-	1.76	1.58489e-11	3.16228e-10	1.6e-11
NC_040252.1	119588566	119589943	peak_1670	1378	-	6.01	0	0	0
NC_040252.1	119604017	119604434	peak_1672	418	-	1.28	0.000218776	0.00218776	0.00022
NC_040252.1	119631069	119642771	peak_1673	11703	-	2.32	5.01187e-99	6.30957e-97	5e-99
NC_040252.1	119647003	119647332	peak_1674	330	-	3.82	1e-12	1.99526e-11	1e-12
NC_040252.1	119655719	119656683	peak_1676	965	-	10.9	1e-169	1e-167	1e-169
NC_040252.1	119694601	119694842	peak_1678	242	-	2.27	7.4131e-07	9.54993e-06	7.4e-07
NC_040252.1	119711874	119712233	peak_1679	360	-	4.49	2.51189e-14	5.01187e-13	2.5e-14
NC_040252.1	119797730	119798259	peak_1682	530	-	2.23	1e-15	1.99526e-14	1e-15
NC_040252.1	119825392	119825572	peak_1683	181	-	4.99	0.00281838	0.0229087	0.0028
NC_040252.1	119838034	119838827	peak_1684	794	-	9.99	0.000812831	0.0074131	0.00081
NC_040252.1	120125934	120126144	peak_1685	211	-	15	0.000169824	0.00169824	0.00017
NC_040252.1	120577912	120578449	peak_1687	538	-	6.49	5.01187e-22	1.58489e-20	5e-22
NC_040252.1	120579144	120592460	peak_1688	13317	-	2.31	8.91251e-08	1.23027e-06	8.9e-08
NC_040252.1	120592727	120600926	peak_1689	8200	-	2.03	2.13796e-05	0.000239883	2.1e-05
NC_040252.1	125101151	125101450	peak_1691	300	-	5.83	4.0738e-09	6.30957e-08	4.1e-09
NC_040252.1	125312597	125313181	peak_1692	585	-	1.16	0.00363078	0.0288403	0.0036
NC_040252.1	125621065	125713444	peak_1693	92380	-	4.58	4.57088e-06	5.49541e-05	4.6e-06
NC_040252.1	127304964	127310564	peak_1697	5601	-	3.1	5.01187e-35	2.51189e-33	5e-35
NC_040252.1	127409572	127409781	peak_1698	210	-	4.72	2.45471e-06	3.01995e-05	2.5e-06
NC_040252.1	127410551	127410700	peak_1699	150	-	2.11	8.70964e-07	1.12202e-05	8.7e-07
NC_040252.1	127832712	127832830	peak_1700	119	-	1.21	0.000104713	0.00107152	0.0001
NC_040252.1	128028196	128030583	peak_1701	2388	-	5.49	7.76247e-10	1.25893e-08	7.8e-10
NC_040252.1	128039739	128040278	peak_1702	540	-	5.83	2.39883e-08	3.54813e-07	2.4e-08
NC_040252.1	128813651	128814370	peak_1703	720	-	20.8	3.31131e-06	3.98107e-05	3.3e-06
NC_040252.1	128814579	128814789	peak_1704	211	-	10.8	0.00263027	0.0213796	0.0026
NC_040252.1	129105762	129114170	peak_1706	8409	-	1.43	0.00870964	0.0645654	0.0087
NC_040252.1	129503683	129503894	peak_1708	212	-	10.8	0.0017378	0.0147911	0.0017
NC_040252.1	129505391	129505571	peak_1709	181	-	9.16	0.00776247	0.0562341	0.0078
NC_040252.1	129836818	129875875	peak_1710	39058	-	6.07	1e-183	1e-181	1e-183
NC_040252.1	129988876	129988997	peak_1711	122	-	2.42	0.00017378	0.0017378	0.00017
NC_040252.1	130037384	130042527	peak_1712	5144	-	1.77	1.99526e-42	1e-40	2e-42
NC_040252.1	130056483	130058493	peak_1713	2011	-	8.13	1e-244	1e-242	1e-244
NC_040252.1	130059871	130060771	peak_1715	901	-	4.24	6.30957e-58	3.98107e-56	6.3e-58
NC_040252.1	130060920	130066683	peak_1716	5764	-	3.75	1e-308	1e-305	9.99999999999999e-309
NC_040252.1	130189609	130189905	peak_1717	297	-	2.64	3.16228e-42	1.58489e-40	3.2e-42
NC_040252.1	130280406	130280586	peak_1718	181	-	10.8	0.00263027	0.0213796	0.0026
NC_040252.1	130282467	130282677	peak_1719	211	-	2.31	0.00524807	0.0398107	0.0052
NC_040252.1	130282855	130283364	peak_1720	510	-	7.49	0.000134896	0.00138038	0.00013
NC_040252.1	130379834	130380101	peak_1721	268	-	1.62	0.00346737	0.0275423	0.0035
NC_040252.1	130412029	130412239	peak_1722	211	-	1.66	6.91831e-05	0.000724436	6.9e-05
NC_040252.1	130412477	130418300	peak_1723	5824	-	11.5	6.30957e-19	1.58489e-17	6.3e-19
NC_040252.1	131077404	131077674	peak_1724	271	-	8.05	1.23027e-05	0.000141254	1.2e-05
NC_040252.1	131095223	131106941	peak_1725	11719	-	8.67	5.01187e-22	1.25893e-20	5e-22
NC_040252.1	131226266	131226565	peak_1726	300	-	6.84	1.99526e-84	1.58489e-82	2e-84
NC_040252.1	131727523	131727763	peak_1727	241	-	2.63	1.1749e-05	0.000134896	1.2e-05
NC_040252.1	131728720	131728810	peak_1728	91	-	5.27	0.0017378	0.0147911	0.0017
NC_040252.1	131729826	131730515	peak_1730	690	-	10.8	1.23027e-05	0.000141254	1.2e-05
NC_040252.1	135059328	135059896	peak_1734	569	-	4.16	2.51189e-11	4.7863e-10	2.5e-11
NC_040252.1	135059955	135060434	peak_1735	480	-	6.35	1.99526e-12	3.98107e-11	2e-12
NC_040252.1	135378759	135386174	peak_1737	7416	-	3.5	1e-191	1e-189	1e-191
NC_040252.1	135387917	135390556	peak_1738	2640	-	2.06	1.58489e-19	5.01187e-18	1.6e-19
NC_040252.1	139286521	139294734	peak_1739	8214	-	1.3	1.69824e-05	0.000190546	1.7e-05
NC_040252.1	139308410	139309431	peak_1740	1022	-	39.1	3.98107e-18	1e-16	4e-18
NC_040252.1	150619949	150620129	peak_1741	181	-	2.7	1.65959e-05	0.000190546	1.7e-05
NC_040252.1	152477239	152484394	peak_1742	7156	-	1.85	0.000588844	0.00537032	0.00059
NC_040252.1	153409749	153410465	peak_1744	717	-	10.9	5.01187e-64	3.98107e-62	5e-64
NC_040252.1	154355134	154355805	peak_1745	672	-	8.32	0.00186209	0.0154882	0.0019
NC_040252.1	154494356	154494624	peak_1746	269	-	4.16	0.000851138	0.00758578	0.00085
NC_040252.1	157940653	157954898	peak_1747	14246	-	1.79	1.58489e-29	6.30957e-28	1.6e-29
NC_040252.1	157975657	157981045	peak_1749	5389	-	1.8	3.54813e-09	5.49541e-08	3.5e-09
NC_040252.1	167087655	167087865	peak_1751	211	-	11.7	0.00134896	0.011749	0.0013
NC_040252.1	168562105	168589119	peak_1752	27015	-	4.74	3.16228e-18	7.94328e-17	3.2e-18
NC_040252.1	168600112	168612450	peak_1753	12339	-	6.53	5.01187e-66	3.16228e-64	5e-66
NC_040252.1	169831037	169833485	peak_1755	2449	-	3.15	3.16228e-29	1e-27	3.2e-29
NC_040252.1	172244170	172244557	peak_1756	388	-	3.02	2.34423e-10	3.98107e-09	2.3e-10
NC_040252.1	172244734	172258595	peak_1757	13862	-	4.74	1.99526e-48	1.25893e-46	2e-48
NC_040252.1	172513504	172514068	peak_1758	565	-	5.23	6.0256e-08	8.51138e-07	6e-08
NC_040252.1	175656091	175656300	peak_1763	210	-	1.43	1.04713e-05	0.000123027	1e-05
NC_040252.1	178666458	178667678	peak_1766	1221	-	1.8	0.00870964	0.0645654	0.0087
NC_040252.1	178743182	178743573	peak_1767	392	-	8.58	3.98107e-26	1.25893e-24	4e-26
NC_040252.1	178961985	178962194	peak_1768	210	-	3.03	0.000354813	0.00338844	0.00035
NC_040252.1	180113424	180114860	peak_1769	1437	-	36.6	1e-110	1e-108	1e-110
NC_040252.1	180115906	180129818	peak_1770	13913	-	6.66	3.31131e-09	5.24807e-08	3.3e-09
NC_040252.1	180129907	180133619	peak_1771	3713	-	3.08	1e-16	2.51189e-15	1e-16
NC_040252.1	180134276	180156530	peak_1773	22255	-	9.04	1e-293	1e-291	1e-293
NC_040252.1	180681841	180682022	peak_1775	182	-	2.57	0.00141254	0.0120226	0.0014
NC_040252.1	180698022	180701178	peak_1776	3157	-	1.32	0.00446684	0.0346737	0.0045
NC_040252.1	180717779	180718109	peak_1777	331	-	2.97	3.98107e-16	1e-14	4e-16
NC_040252.1	181216412	181230359	peak_1778	13948	-	1.37	1.34896e-06	1.69824e-05	1.3e-06
NC_040252.1	181244730	181259408	peak_1779	14679	-	5.59	2.51189e-15	5.01187e-14	2.5e-15
NC_040252.1	181278749	181287831	peak_1780	9083	-	1.55	8.12831e-05	0.000851138	8.1e-05
NC_040252.1	181744258	181744469	peak_1782	212	-	4.58	0.00128825	0.0112202	0.0013
NC_040252.1	182009897	182010466	peak_1783	570	-	4.72	9.77237e-10	1.58489e-08	9.8e-10
NC_040252.1	182016603	182020534	peak_1784	3932	-	6.1	5.01187e-27	1.58489e-25	5e-27
NC_040252.1	182036511	182036991	peak_1785	481	-	10.8	1e-10	1.54882e-09	1e-10
NC_040252.1	187285607	187299162	peak_1786	13556	-	10.8	3.23594e-07	4.2658e-06	3.2e-07
NC_040252.1	187379982	187381895	peak_1787	1914	-	6.24	0.00371535	0.0295121	0.0037
NC_040252.1	190200262	190205479	peak_1788	5218	-	3.05	2.51189e-17	6.30957e-16	2.5e-17
NC_040252.1	190612296	190617726	peak_1790	5431	-	3.31	5.01187e-18	1.25893e-16	5e-18
NC_040252.1	194954894	194977584	peak_1793	22691	-	3.26	1e-278	1e-275	1e-278
NC_040252.1	195049197	195052294	peak_1794	3098	-	6.13	0	0	0
NC_040252.1	195374207	195376890	peak_1795	2684	-	11	1e-43	5.01187e-42	1e-43
NC_040252.1	195737892	195741751	peak_1797	3860	-	8.32	0.000245471	0.00239883	0.00025
NC_040252.1	195800025	195805405	peak_1798	5381	-	4.52	2.51189e-28	1e-26	2.5e-28
NC_040252.1	195840980	195854649	peak_1799	13670	-	4.07	1.58489e-14	3.16228e-13	1.6e-14
NC_040252.1	195991992	195992292	peak_1801	301	-	2.41	0.00891251	0.0645654	0.0089
NC_040252.1	195993728	195993879	peak_1804	152	-	12.5	0.000891251	0.00794328	0.00089
NC_040252.1	195995704	195996094	peak_1806	391	-	5.83	3.01995e-07	4.0738e-06	3e-07
NC_040252.1	195996452	195996753	peak_1807	302	-	12.5	0.000891251	0.00794328	0.00089
NC_040252.1	196051867	196052077	peak_1808	211	-	2.1	0.00199526	0.0169824	0.002
NC_040252.1	196080093	196080334	peak_1809	242	-	4.84	3.98107e-17	7.94328e-16	4e-17
NC_040252.1	196303713	196324783	peak_1811	21071	-	3.69	1.25893e-11	2.18776e-10	1.3e-11
NC_040252.1	196359776	196364611	peak_1812	4836	-	6.03	1.99526e-11	3.46737e-10	2e-11
NC_040252.1	196627111	196627382	peak_1813	272	-	1.61	0.00794328	0.057544	0.0079
NC_040252.1	196628041	196628222	peak_1814	182	-	2.65	0.00147911	0.0125893	0.0015
NC_040252.1	196640583	196641454	peak_1816	872	-	8.74	1.58489e-18	3.98107e-17	1.6e-18
NC_040252.1	201789818	201790028	peak_1822	211	-	8.32	0.00977237	0.0707946	0.0098
NC_040252.1	202054150	202054778	peak_1823	629	-	6.24	3.98107e-19	1e-17	4e-19
NC_040252.1	202070950	202079871	peak_1824	8922	-	10.8	0.00263027	0.0213796	0.0026
NC_040252.1	202241171	202241470	peak_1825	300	-	1.94	0.00141254	0.0123027	0.0014
NC_040252.1	202802183	202874477	peak_1829	72295	-	1.69	4.0738e-09	6.30957e-08	4.1e-09
NC_040252.1	202874566	202875196	peak_1830	631	-	6.45	1e-110	1e-108	1e-110
NC_040252.1	202955008	202955545	peak_1832	538	-	15	0.000169824	0.00169824	0.00017
NC_040252.1	203097305	203100931	peak_1833	3627	-	4.99	6.30957e-17	1.25893e-15	6.3e-17
NC_040252.1	203151910	203152121	peak_1835	212	-	1.28	2.45471e-09	3.89045e-08	2.5e-09
NC_040252.1	204199239	204215238	peak_1840	16000	-	2.85	6.16595e-05	0.000660693	6.2e-05
NC_040252.1	204254415	204267296	peak_1841	12882	-	7.14	1e-105	1e-103	1e-105
NC_040252.1	204267475	204267925	peak_1842	451	-	2.95	1.99526e-23	6.30957e-22	2e-23
NC_040252.1	204268104	204269723	peak_1843	1620	-	7.49	3.98107e-81	3.98107e-79	4e-81
NC_040252.1	204269961	204273433	peak_1844	3473	-	2.5	5.88844e-06	6.91831e-05	5.9e-06
NC_040252.1	204340137	204345781	peak_1846	5645	-	3.22	2.51189e-14	5.01187e-13	2.5e-14
NC_040252.1	204335723	204335993	peak_1847	271	-	5.83	0.00102329	0.00912011	0.001
NC_040252.1	204544057	204544537	peak_1848	481	-	4.18	3.16228e-22	7.94328e-21	3.2e-22
NC_040252.1	204545015	204545166	peak_1849	152	-	3.47	0.00234423	0.0190546	0.0023
NC_040252.1	204545375	204545795	peak_1850	421	-	3.05	0.00758578	0.0562341	0.0076
NC_040252.1	204545944	204546454	peak_1851	511	-	7.49	9.33254e-07	1.20226e-05	9.3e-07
NC_040252.1	204548370	204548611	peak_1852	242	-	3.54	0.00234423	0.0194984	0.0023
NC_040252.1	204553205	204553386	peak_1853	182	-	4.33	0.00060256	0.00562341	0.0006
NC_040252.1	204876406	204879383	peak_1854	2978	-	1.75	0.000204174	0.00199526	0.0002
NC_040252.1	204932287	204933032	peak_1855	746	-	7.08	5.01187e-11	8.91251e-10	5e-11
NC_040252.1	204933715	204933925	peak_1856	211	-	6.94	9.33254e-05	0.000977237	9.3e-05
NC_040252.1	204979459	205010866	peak_1857	31408	-	2.16	2.51189e-52	1.25893e-50	2.5e-52
NC_040252.1	205194753	205194992	peak_1862	240	-	6.24	3.01995e-05	0.000331131	3e-05
NC_040252.1	205958107	205958288	peak_1867	182	-	1.86	0.000245471	0.00239883	0.00025
NC_040252.1	206071892	206072253	peak_1868	362	-	5.15	0	0	0
NC_040252.1	206154011	206154372	peak_1869	362	-	9.99	1e-105	1e-103	1e-105
NC_040252.1	206154821	206162110	peak_1870	7290	-	3.95	1e-109	1e-107	1e-109
NC_040252.1	206379609	206380178	peak_1872	570	-	6.66	0.0001	0.00102329	0.0001
NC_040252.1	207285315	207285555	peak_1874	241	-	4.58	7.07946e-10	1.1749e-08	7.1e-10
NC_040252.1	207314397	207314637	peak_1875	241	-	2.23	1.99526e-13	3.98107e-12	2e-13
NC_040252.1	207456546	207456843	peak_1876	298	-	3.75	1.58489e-72	1.25893e-70	1.6e-72
NC_040252.1	207500372	207504176	peak_1877	3805	-	8.69	2.51189e-28	7.94328e-27	2.5e-28
NC_040252.1	207541667	207542117	peak_1878	451	-	4.42	1.44544e-08	2.13796e-07	1.4e-08
NC_040252.1	207756887	207757726	peak_1883	840	-	6.87	4.46684e-06	5.37032e-05	4.5e-06
NC_040252.1	207757934	207758444	peak_1884	511	-	7.16	1.86209e-07	2.5704e-06	1.9e-07
NC_040252.1	207838747	207839077	peak_1885	331	-	3.26	2.51189e-26	7.94328e-25	2.5e-26
NC_040252.1	207897079	207898065	peak_1886	987	-	5.69	7.94328e-23	2.51189e-21	7.9e-23
NC_040252.1	207970331	207975143	peak_1887	4813	-	1.7	2.51189e-22	7.94328e-21	2.5e-22
NC_040252.1	208040181	208056759	peak_1888	16579	-	20.4	3.98107e-11	6.30957e-10	4e-11
NC_040252.1	208198123	208198304	peak_1889	182	-	7.49	0.00977237	0.0707946	0.0098
NC_040252.1	208201294	208201565	peak_1890	272	-	16.6	5.49541e-05	0.000588844	5.5e-05
NC_040252.1	208669778	208670139	peak_1891	362	-	2.35	0.000223872	0.00218776	0.00022
NC_040252.1	208685623	208689160	peak_1892	3538	-	1.52	0.000416869	0.00398107	0.00042
NC_040252.1	208691588	208707325	peak_1894	15738	-	7.68	9.99999999964e-315	1e-311	9.99999999963881e-315
NC_040252.1	208749546	208749607	peak_1895	62	-	1.85	0.00109648	0.00977237	0.0011
NC_040252.1	208895366	208895725	peak_1896	360	-	6.02	1.58489e-13	3.16228e-12	1.6e-13
NC_040252.1	208991341	208991671	peak_1897	331	-	2.86	1.99526e-35	7.94328e-34	2e-35
NC_040252.1	208995915	209000809	peak_1900	4895	-	3.64	7.94328e-16	1.99526e-14	7.9e-16
NC_040252.1	209077952	209078699	peak_1901	748	-	33.5	1.25893e-91	1e-89	1.3e-91
NC_040252.1	209085986	209092940	peak_1902	6955	-	5.08	6.30957e-69	5.01187e-67	6.3e-69
NC_040252.1	209131383	209132948	peak_1903	1566	-	15	5.01187e-59	3.16228e-57	5e-59
NC_040252.1	209135331	209143091	peak_1904	7761	-	6.54	3.16228e-17	7.94328e-16	3.2e-17
NC_040252.1	209266463	209266880	peak_1905	418	-	2.32	8.91251e-10	1.44544e-08	8.9e-10
NC_040252.1	209266939	209268166	peak_1906	1228	-	33.7	5.01187e-54	3.16228e-52	5e-54
NC_040252.1	209455900	209457635	peak_1907	1736	-	1.98	0.00354813	0.0281838	0.0035
NC_040252.1	209482236	209482506	peak_1908	271	-	3.95	0.000467735	0.00446684	0.00047
NC_040252.1	209582101	209595578	peak_1909	13478	-	1.9	0.00125893	0.0109648	0.0013
NC_040252.1	209825331	209826170	peak_1911	840	-	13.9	1.25893e-15	3.16228e-14	1.3e-15
NC_040252.1	210014663	210014931	peak_1912	269	-	4.47	1.90546e-10	3.23594e-09	1.9e-10
NC_040252.1	210958005	210959463	peak_1913	1459	-	13.9	0	0	0
NC_040252.1	210960117	210960445	peak_1914	329	-	1.91	5.01187e-05	0.000537032	5e-05
NC_040252.1	211456267	211456507	peak_1915	241	-	3.26	8.70964e-09	1.31826e-07	8.7e-09
NC_040252.1	214435723	214463410	peak_1918	27688	-	10.8	5.01187e-17	1.25893e-15	5e-17
NC_040252.1	215987208	215987388	peak_1919	181	-	1.29	0.00030903	0.00295121	0.00031
NC_040252.1	218059208	218063587	peak_1920	4380	-	3.05	0.00346737	0.0275423	0.0035
NC_040252.1	218708630	218708811	peak_1923	182	-	2.5	0.0030903	0.0251189	0.0031
NC_040252.1	218710666	218710967	peak_1924	302	-	5.83	0.00446684	0.0346737	0.0045
NC_040252.1	218740248	218740757	peak_1925	510	-	7.08	1e-11	1.94984e-10	1e-11
NC_040252.1	218921912	218922304	peak_1926	393	-	3.33	0.00158489	0.0134896	0.0016
NC_040252.1	218969669	218971018	peak_1927	1350	-	1.34	1e-10	1.62181e-09	1e-10
NC_040252.1	219143512	219143632	peak_1928	121	-	1.13	0.00676083	0.0512861	0.0068
NC_040252.1	220111405	220115282	peak_1929	3878	-	1.59	1.99526e-15	5.01187e-14	2e-15
NC_040252.1	220259862	220260192	peak_1931	331	-	7.13	6.16595e-10	1e-08	6.2e-10
NC_040252.1	221131643	221131943	peak_1935	301	-	5.27	3.16228e-17	7.94328e-16	3.2e-17
NC_040252.1	221342177	221342478	peak_1936	302	-	2.67	5.01187e-15	1e-13	5e-15
NC_040252.1	221346032	221346752	peak_1937	721	-	4.73	5.01187e-51	3.16228e-49	5e-51
NC_040252.1	221365927	221366467	peak_1939	541	-	7.49	0.000131826	0.00134896	0.00013
NC_040252.1	221366916	221367097	peak_1940	182	-	11.7	0.00154882	0.0131826	0.0015
NC_040252.1	221367216	221367397	peak_1941	182	-	9.99	0.00446684	0.0346737	0.0045
NC_040252.1	221371172	221374282	peak_1942	3111	-	4.23	9.99988867183e-320	9.9999998366e-317	9.99988867182683e-320
NC_040252.1	221378124	221378862	peak_1943	739	-	2.1	1e-182	1e-180	1e-182
NC_040252.1	221380488	221381250	peak_1944	763	-	1.22	1e-11	1.99526e-10	1e-11
NC_040252.1	221382299	221383659	peak_1945	1361	-	5.34	0	0	0
NC_040252.1	221398532	221399088	peak_1946	557	-	1.51	1.58489e-13	3.98107e-12	1.6e-13
NC_040252.1	221404364	221405040	peak_1947	677	-	1.49	7.94328e-22	1.99526e-20	7.9e-22
NC_040252.1	221495341	221497536	peak_1952	2196	-	1.95	1.58489e-08	2.39883e-07	1.6e-08
NC_040252.1	221501862	221502042	peak_1953	181	-	1.86	0.000165959	0.00165959	0.00017
NC_040252.1	221520747	221521363	peak_1954	617	-	2.94	3.98107e-59	2.51189e-57	4e-59
NC_040252.1	221523363	221524102	peak_1955	740	-	1.44	1e-20	3.16228e-19	1e-20
NC_040252.1	221831650	221831830	peak_1956	181	-	2.16	0.0060256	0.0457088	0.006
NC_040252.1	221835086	221836976	peak_1957	1891	-	1.81	1.58489e-13	3.16228e-12	1.6e-13
NC_040252.1	221907286	221909201	peak_1958	1916	-	2.9	2.51189e-17	6.30957e-16	2.5e-17
NC_040252.1	222000753	222000994	peak_1960	242	-	5.27	0.00154882	0.0131826	0.0015
NC_040252.1	222161958	222165882	peak_1961	3925	-	20	5.7544e-06	6.91831e-05	5.8e-06
NC_040252.1	222298091	222332489	peak_1962	34399	-	13.3	0.000512861	0.0047863	0.00051
NC_040252.1	224631014	224636326	peak_1967	5313	-	1.49	5.37032e-09	8.12831e-08	5.4e-09
NC_040252.1	224937703	224938271	peak_1968	569	-	6.88	6.30957e-61	5.01187e-59	6.3e-61
NC_040252.1	226352251	226353251	peak_1969	1001	-	8.83	5.01187e-32	1.99526e-30	5e-32
NC_040252.1	226439286	226439407	peak_1970	122	-	3.33	0.00776247	0.0562341	0.0078
NC_040252.1	226446383	226446773	peak_1971	391	-	13	1e-11	1.86209e-10	1e-11
NC_040252.1	232268942	232269241	peak_1973	300	-	13.3	0.000512861	0.0047863	0.00051
NC_040252.1	236160124	236161681	peak_1977	1558	-	6.71	1e-105	1e-103	1e-105
NC_040252.1	236166805	236181177	peak_1978	14373	-	6.73	1.99526e-18	5.01187e-17	2e-18
NC_040252.1	236181386	236181956	peak_1979	571	-	5.41	2.51189e-19	6.30957e-18	2.5e-19
NC_040252.1	236498527	236503348	peak_1981	4822	-	9.99	0	0	0
NC_040252.1	236513132	236520836	peak_1982	7705	-	3.67	1e-278	1e-276	1e-278
NC_040252.1	236707331	236707779	peak_1984	449	-	7.08	0.00109648	0.00954993	0.0011
NC_040252.1	236808027	236808237	peak_1985	211	-	4.39	9.12011e-08	1.28825e-06	9.1e-08
NC_040252.1	246814193	246815594	peak_1986	1402	-	1.45	1.90546e-05	0.000218776	1.9e-05
NC_040252.1	247067152	247067273	peak_1987	122	-	3.75	0.00758578	0.0549541	0.0076
NC_040252.1	247123075	247123284	peak_1989	210	-	9.99	0.00446684	0.0346737	0.0045
NC_040252.1	247699650	247699861	peak_1990	212	-	4.37	0.00204174	0.0169824	0.002
NC_040252.1	247703478	247707976	peak_1991	4499	-	1.79	4.46684e-05	0.00047863	4.5e-05
NC_040252.1	247709143	247710456	peak_1992	1314	-	1.62	1.44544e-10	2.45471e-09	1.4e-10
NC_040252.1	247715898	247727049	peak_1993	11152	-	2.98	7.94328e-57	5.01187e-55	7.9e-57
NC_040252.1	248359234	248361061	peak_1996	1828	-	12	1.25893e-98	1.25893e-96	1.3e-98
NC_040252.1	250843403	250843762	peak_1997	360	-	5.83	0.000676083	0.00616595	0.00068
NC_040252.1	251636811	251637739	peak_1999	929	-	4.58	4.46684e-06	5.37032e-05	4.5e-06
NC_040252.1	251660341	251660700	peak_2000	360	-	21.6	1.14815e-07	1.58489e-06	1.1e-07
NC_040252.1	254564060	254564629	peak_2003	570	-	3.57	1.44544e-05	0.000165959	1.4e-05
NC_040252.1	254565137	254565318	peak_2004	182	-	5.83	0.0060256	0.0457088	0.006
NC_040252.1	255466268	255466449	peak_2006	182	-	11.7	0.00154882	0.0131826	0.0015
NC_040252.1	255640247	255641584	peak_2007	1338	-	11.3	7.94328e-86	7.94328e-84	7.9e-86
NC_040252.1	255995666	255996207	peak_2008	542	-	9.99	3.63078e-05	0.000389045	3.6e-05
NC_040252.1	256421085	256421569	peak_2009	485	-	2.68	6.30957e-27	1.99526e-25	6.3e-27
NC_040252.1	256574107	256574228	peak_2010	122	-	1.6	0.01	0.0707946	0.01
NC_040252.1	256574317	256574617	peak_2011	301	-	2.16	8.70964e-07	1.12202e-05	8.7e-07
NC_040252.1	257526440	257526708	peak_2012	269	-	3.75	0.00758578	0.0549541	0.0076
NC_040252.1	258782703	258787231	peak_2014	4529	-	1.2	4.67735e-06	5.62341e-05	4.7e-06
NC_040252.1	258792736	258793006	peak_2015	271	-	2.47	3.98107e-15	1e-13	4e-15
NC_040252.1	258891278	258909404	peak_2016	18127	-	3.56	5.01187e-17	1e-15	5e-17
NC_040252.1	258932716	258932927	peak_2017	212	-	2.57	0.00288403	0.0234423	0.0029
NC_040252.1	258933705	258935114	peak_2018	1410	-	5.66	2.51189e-18	6.30957e-17	2.5e-18
NC_040252.1	259444179	259444600	peak_2019	422	-	1.92	0.000162181	0.00162181	0.00016
NC_040252.1	262535578	262535992	peak_2022	415	-	11.9	1.25893e-34	5.01187e-33	1.3e-34
NC_040252.1	262538655	262538892	peak_2023	238	-	9.16	0.00446684	0.0346737	0.0045
NC_040252.1	267543909	267562560	peak_2024	18652	-	23.3	2.75423e-07	3.71535e-06	2.8e-07
NC_040252.1	268554392	268555528	peak_2025	1137	-	3.75	3.80189e-05	0.00040738	3.8e-05
NC_040252.1	268615496	268628078	peak_2027	12583	-	2.95	1e-205	1e-203	1e-205
NC_040252.1	268644936	268648468	peak_2028	3533	-	1.62	5.88844e-10	9.54993e-09	5.9e-10
NC_040252.1	269853565	269853836	peak_2031	272	-	2.97	5.88844e-05	0.000630957	5.9e-05
NC_040252.1	270165622	270165862	peak_2033	241	-	3.03	0.000354813	0.00338844	0.00035
NC_040252.1	270167718	270168198	peak_2035	481	-	8.23	6.30957e-29	1.99526e-27	6.3e-29
NC_040252.1	270168257	270170205	peak_2036	1949	-	11.3	7.94328e-81	6.30957e-79	7.9e-81
NC_040252.1	270170474	270170954	peak_2037	481	-	6.03	1.47911e-05	0.000169824	1.5e-05
NC_040252.1	270316562	270316862	peak_2038	301	-	10.8	1.99526e-12	3.16228e-11	2e-12
NC_040252.1	270316980	270317250	peak_2039	271	-	9.99	0.000154882	0.00154882	0.00015
NC_040252.1	270631035	270634987	peak_2041	3953	-	10.1	1e-172	1e-170	1e-172
NC_040252.1	271009758	271012245	peak_2043	2488	-	4.58	0.000218776	0.00218776	0.00022
NC_040252.1	273184831	273194857	peak_2044	10027	-	2	1.28825e-07	1.77828e-06	1.3e-07
NC_040252.1	273399030	273406322	peak_2046	7293	-	7.49	7.94328e-20	2.51189e-18	7.9e-20
NC_040252.1	273514335	273514756	peak_2048	422	-	3.68	3.16228e-08	4.67735e-07	3.2e-08
NC_040252.1	274870321	274871068	peak_2049	748	-	4.92	5.01187e-73	3.98107e-71	5e-73
NC_040252.1	274917326	274930362	peak_2052	13037	-	9.68	7.94328e-52	3.98107e-50	7.9e-52
NC_040252.1	274933859	274987900	peak_2053	54042	-	2.53	3.54813e-09	5.49541e-08	3.5e-09
NC_040252.1	275950093	275950363	peak_2056	271	-	3.88	0.000676083	0.00616595	0.00068
NC_040252.1	276778709	276779276	peak_2059	568	-	4.9	6.30957e-15	1.25893e-13	6.3e-15
NC_040252.1	276779603	276783258	peak_2060	3656	-	3.55	3.23594e-07	4.36516e-06	3.2e-07
NC_040252.1	277457611	277457701	peak_2063	91	-	4.37	0.00204174	0.0169824	0.002
NC_040252.1	277469574	277476633	peak_2064	7060	-	1.48	0.000323594	0.0030903	0.00032
NC_040252.1	277541151	277583134	peak_2066	41984	-	3.05	0.00141254	0.0120226	0.0014
NC_040252.1	278327313	278333235	peak_2068	5923	-	1.48	0.000831764	0.00758578	0.00083
NC_040252.1	278340194	278344153	peak_2069	3960	-	1.78	3.98107e-08	5.7544e-07	4e-08
NC_040252.1	278599070	278600773	peak_2071	1704	-	5.41	0.000204174	0.00199526	0.0002
NC_040252.1	278601559	278610493	peak_2072	8935	-	1.54	1.12202e-05	0.000128825	1.1e-05
NC_040252.1	278610996	278611537	peak_2073	542	-	20.4	3.98107e-11	6.30957e-10	4e-11
NC_040252.1	279703283	279704693	peak_2075	1411	-	1.51	2.5704e-08	3.80189e-07	2.6e-08
NC_040252.1	279959059	279963488	peak_2077	4430	-	1.83	0.00154882	0.0131826	0.0015
NC_040252.1	280037184	280037365	peak_2078	182	-	2.71	3.89045e-06	4.67735e-05	3.9e-06
NC_040252.1	279954787	279955175	peak_2079	389	-	9.02	2.51189e-47	1.25893e-45	2.5e-47
NC_040252.1	280059836	280060222	peak_2080	387	-	2.56	2.63027e-07	3.54813e-06	2.6e-07
NC_040252.1	281644724	281645790	peak_2081	1067	-	3.25	2.5704e-08	3.71535e-07	2.6e-08
NC_040252.1	282356013	282356189	peak_2085	177	-	2.3	1e-44	5.01187e-43	1e-44
NC_040252.1	282359355	282371824	peak_2086	12470	-	15	1e-123	1e-121	1e-123
NC_040252.1	282513371	282520245	peak_2088	6875	-	2.64	0	0	0
NC_040252.1	282529561	282529771	peak_2089	211	-	2.38	0.00870964	0.0645654	0.0087
NC_040252.1	282529920	282530190	peak_2090	271	-	3.08	5.88844e-06	7.07946e-05	5.9e-06
NC_040252.1	282541704	282542250	peak_2091	547	-	2.55	0.000281838	0.00269153	0.00028
NC_040252.1	282928593	282928802	peak_2092	210	-	8.32	0.00489779	0.0380189	0.0049
NC_040252.1	285230335	285230962	peak_2093	628	-	4.44	1.99526e-14	3.98107e-13	2e-14
NC_040252.1	285231528	285233958	peak_2095	2431	-	3.99	1.25893e-19	3.16228e-18	1.3e-19
NC_040252.1	285451781	285451991	peak_2098	211	-	1.66	0.000354813	0.00331131	0.00035
NC_040252.1	285455217	285455815	peak_2099	599	-	6.25	1e-188	1e-186	1e-188
NC_040252.1	285465241	285465361	peak_2100	121	-	2.02	0.000301995	0.00295121	0.0003
NC_040252.1	285549265	285549805	peak_2101	541	-	7.91	0.000131826	0.00134896	0.00013
NC_040252.1	285550942	285551541	peak_2103	600	-	4.58	1.23027e-05	0.000141254	1.2e-05
NC_040252.1	285551900	285552380	peak_2104	481	-	5.83	0.00162181	0.0138038	0.0016
NC_040252.1	286073618	286074817	peak_2105	1200	-	2.72	0.00151356	0.0131826	0.0015
NC_040252.1	286082480	286086984	peak_2106	4505	-	8.32	7.58578e-05	0.000794328	7.6e-05
NC_040252.1	286400152	286400453	peak_2107	302	-	3.4	4.89779e-09	7.58578e-08	4.9e-09
NC_040252.1	286828521	286828880	peak_2108	360	-	20	3.80189e-08	5.49541e-07	3.8e-08
NC_040252.1	287017376	287033955	peak_2109	16580	-	2.44	5.88844e-06	7.07946e-05	5.9e-06
NC_040252.1	287552193	287552671	peak_2111	479	-	9.99	5.01187e-47	3.16228e-45	5e-47
NC_040252.1	287552998	287553327	peak_2112	330	-	7.91	2.34423e-08	3.46737e-07	2.3e-08
NC_040252.1	287553475	287554799	peak_2113	1325	-	4	5.37032e-05	0.00057544	5.4e-05
NC_040252.1	287689981	287690491	peak_2114	511	-	2.34	5.7544e-07	7.4131e-06	5.8e-07
NC_040252.1	287690640	287693071	peak_2115	2432	-	2.36	0.00524807	0.0398107	0.0052
NC_040252.1	288027068	288031114	peak_2116	4047	-	1.91	1.25893e-31	5.01187e-30	1.3e-31
NC_040252.1	288050425	288054501	peak_2117	4077	-	1.48	2.51189e-34	1e-32	2.5e-34
NC_040252.1	289257554	289257794	peak_2119	241	-	1.93	1e-11	1.7378e-10	1e-11
NC_040252.1	289287142	289287825	peak_2120	684	-	1.37	4.16869e-05	0.000446684	4.2e-05
NC_040252.1	289318700	289322304	peak_2121	3605	-	1.46	1.99526e-11	3.23594e-10	2e-11
NC_040252.1	289328324	289332766	peak_2122	4443	-	1.51	0.00151356	0.0131826	0.0015
NC_040252.1	289336943	289340148	peak_2123	3206	-	3.79	2.51189e-22	7.94328e-21	2.5e-22
NC_040252.1	289342230	289342351	peak_2125	122	-	3.59	2.51189e-14	5.01187e-13	2.5e-14
NC_040252.1	289854440	289871307	peak_2128	16868	-	4.99	7.58578e-05	0.000794328	7.6e-05
NC_040252.1	290238720	290238960	peak_2129	241	-	5.83	1.51356e-05	0.00017378	1.5e-05
NC_040252.1	291586580	291589073	peak_2130	2494	-	2.13	4.0738e-06	5.01187e-05	4.1e-06
NC_040252.1	291982584	291982823	peak_2131	240	-	10.8	0.000467735	0.00446684	0.00047
NC_040252.1	292278424	292280587	peak_2132	2164	-	7.63	3.16228e-11	5.12861e-10	3.2e-11
NC_040252.1	292713402	292713673	peak_2135	272	-	3.68	4.7863e-06	5.7544e-05	4.8e-06
NC_040252.1	294131057	294132255	peak_2137	1199	-	68.3	7.94328e-94	7.94328e-92	7.9e-94
NC_040252.1	295131233	295131413	peak_2140	181	-	6.66	0.00223872	0.0186209	0.0022
NC_040252.1	295145966	295146117	peak_2141	152	-	9.99	0.00446684	0.0346737	0.0045
NC_040252.1	295172353	295224077	peak_2142	51725	-	4.99	8.31764e-09	1.25893e-07	8.3e-09
NC_040252.1	295442544	295451778	peak_2143	9235	-	13.3	0.000512861	0.0047863	0.00051
NC_040252.1	295893023	295893882	peak_2145	860	-	2.86	1e-173	1e-171	1e-173
NC_040252.1	295898727	295962406	peak_2146	63680	-	2.74	1e-112	1e-110	1e-112
NC_040252.1	296053002	296054209	peak_2148	1208	-	6.45	2.51189e-30	1e-28	2.5e-30
NC_040252.1	296321051	296321800	peak_2149	750	-	25	1e-170	1e-168	1e-170
NC_040252.1	296873881	296874298	peak_2150	418	-	11.7	6.30957e-31	2.51189e-29	6.3e-31
NC_040252.1	296940413	296950220	peak_2151	9808	-	8.6	5.01187e-12	1e-10	5e-12
NC_040252.1	299112082	299112739	peak_2152	658	-	4.88	3.16228e-24	1e-22	3.2e-24
NC_040252.1	299160721	299160900	peak_2153	180	-	1.68	0.00229087	0.0190546	0.0023
NC_040252.1	299187695	299187815	peak_2154	121	-	1.74	2.39883e-06	2.95121e-05	2.4e-06
NC_040252.1	301113496	301114034	peak_2156	539	-	37.5	1e-45	5.01187e-44	1e-45
NC_040252.1	301120610	301122227	peak_2157	1618	-	1.77	0.0042658	0.0338844	0.0043
NC_040252.1	301190581	301190791	peak_2158	211	-	3	0.000954993	0.00851138	0.00095
NC_040252.1	301191685	301192432	peak_2160	748	-	25	1.90546e-07	2.5704e-06	1.9e-07
NC_040252.1	301192640	301192849	peak_2161	210	-	2.32	0.00354813	0.0281838	0.0035
NC_040253.1	470158	472483	peak_2164	2326	+	40	5.01187e-12	1e-10	5e-12
NC_040253.1	896979	897428	peak_2165	450	+	7.49	0.00204174	0.0169824	0.002
NC_040253.1	898981	899161	peak_2166	181	+	10.8	0.00263027	0.0213796	0.0026
NC_040253.1	899310	899520	peak_2167	211	+	3.16	0.00758578	0.0562341	0.0076
NC_040253.1	1900249	1900847	peak_2168	599	+	9.81	1e-114	1e-112	1e-114
NC_040253.1	2381620	2384154	peak_2170	2535	+	1.67	3.16228e-13	5.01187e-12	3.2e-13
NC_040253.1	2678256	2678946	peak_2172	691	+	34.7	6.30957e-31	2.51189e-29	6.3e-31
NC_040253.1	2682748	2682929	peak_2173	182	+	6.66	0.000512861	0.0047863	0.00051
NC_040253.1	2736138	2736558	peak_2174	421	+	3.61	1.41254e-09	2.23872e-08	1.4e-09
NC_040253.1	2780881	2781359	peak_2176	479	+	5.06	5.01187e-28	1.99526e-26	5e-28
NC_040253.1	2789586	2795386	peak_2177	5801	+	3.86	1.99526e-23	6.30957e-22	2e-23
NC_040253.1	2812886	2819105	peak_2178	6220	+	4.3	1.99526e-83	1.58489e-81	2e-83
NC_040253.1	2949195	2950032	peak_2180	838	+	5.72	6.30957e-92	6.30957e-90	6.3e-92
NC_040253.1	2953107	2953437	peak_2181	331	+	1.67	2.51189e-100	2.51189e-98	2.5e-100
NC_040253.1	3016207	3056730	peak_2183	40524	+	5.22	1e-125	1e-123	1e-125
NC_040253.1	3099565	3106714	peak_2185	7150	+	4.03	1.99526e-13	3.98107e-12	2e-13
NC_040253.1	3108809	3108960	peak_2186	152	+	1.62	0.00812831	0.0588844	0.0081
NC_040253.1	4355635	4356176	peak_2189	542	+	9.57	7.94328e-24	2.51189e-22	7.9e-24
NC_040253.1	7565621	7565922	peak_2190	302	+	9.99	1.12202e-05	0.000128825	1.1e-05
NC_040253.1	9025719	9025900	peak_2191	182	+	2.85	0.00676083	0.0512861	0.0068
NC_040253.1	9029613	9030635	peak_2192	1023	+	5.19	7.94328e-13	1.58489e-11	7.9e-13
NC_040253.1	9091865	9096012	peak_2193	4148	+	1.3	4.16869e-07	5.49541e-06	4.2e-07
NC_040253.1	9218127	9218338	peak_2194	212	+	9.99	0.00446684	0.0346737	0.0045
NC_040253.1	9340954	9341254	peak_2196	301	+	4.58	0.00501187	0.0380189	0.005
NC_040253.1	9702316	9702585	peak_2198	270	+	15	0.000169824	0.00169824	0.00017
NC_040253.1	9969184	9969424	peak_2201	241	+	11.7	0.00154882	0.0131826	0.0015
NC_040253.1	10638714	10640346	peak_2202	1633	+	8.89	0	0	0
NC_040253.1	10654974	10656113	peak_2203	1140	+	6.94	6.30957e-44	3.16228e-42	6.3e-44
NC_040253.1	10656441	10656622	peak_2204	182	+	7.08	0.000676083	0.00616595	0.00068
NC_040253.1	10664954	10665371	peak_2205	418	+	15	0.000169824	0.00169824	0.00017
NC_040253.1	10758924	10759164	peak_2207	241	+	15	0.000169824	0.00169824	0.00017
NC_040253.1	10784087	10791625	peak_2208	7539	+	2.6	1.25893e-14	2.51189e-13	1.3e-14
NC_040253.1	10792142	10797460	peak_2209	5319	+	2.1	2.04174e-08	3.01995e-07	2e-08
NC_040253.1	10875489	10888745	peak_2210	13257	+	3.97	2.51189e-29	1e-27	2.5e-29
NC_040253.1	10889940	10891860	peak_2211	1921	+	5.01	1e-53	6.30957e-52	1e-53
NC_040253.1	10994074	11002398	peak_2212	8325	+	15.8	9.77237e-05	0.001	9.8e-05
NC_040253.1	11002546	11002817	peak_2213	272	+	15.8	9.77237e-05	0.001	9.8e-05
NC_040253.1	11154240	11154719	peak_2214	480	+	7.49	0.0060256	0.0457088	0.006
NC_040253.1	11589505	11590009	peak_2217	505	+	7.44	5.01187e-63	3.98107e-61	5e-63
NC_040253.1	12819643	12819943	peak_2219	301	+	21.6	1.86209e-06	2.34423e-05	1.9e-06
NC_040253.1	12881989	12882289	peak_2220	301	+	4.99	0.0001	0.00102329	0.0001
NC_040253.1	12883964	12884144	peak_2221	181	+	9.16	0.000144544	0.00147911	0.00014
NC_040253.1	13240997	13241388	peak_2222	392	+	5.62	5.01187e-15	1e-13	5e-15
NC_040253.1	13405834	13406135	peak_2223	302	+	11.7	0.00154882	0.0131826	0.0015
NC_040253.1	13597660	13598255	peak_2226	596	+	3.33	0.000346737	0.00331131	0.00035
NC_040253.1	16195728	16195937	peak_2230	210	+	2.57	0.000190546	0.00186209	0.00019
NC_040253.1	16197345	16197554	peak_2231	210	+	2.57	7.94328e-22	1.99526e-20	7.9e-22
NC_040253.1	16197820	16198029	peak_2232	210	+	3.97	1e-80	7.94328e-79	1e-80
NC_040253.1	16198266	16199899	peak_2233	1634	+	3.53	1e-306	1e-303	1e-306
NC_040253.1	18905366	18906205	peak_2234	840	+	2.27	1.09648e-05	0.000125893	1.1e-05
NC_040253.1	24580269	24589621	peak_2239	9353	+	5.41	1.58489e-16	3.98107e-15	1.6e-16
NC_040253.1	25092997	25093296	peak_2243	300	+	19.2	3.16228e-39	1.58489e-37	3.2e-39
NC_040253.1	25537134	25539167	peak_2245	2034	+	2.1	2.51189e-15	6.30957e-14	2.5e-15
NC_040253.1	25867791	25868354	peak_2246	564	+	14.3	1e-164	1e-162	1e-164
NC_040253.1	30004436	30004938	peak_2248	503	+	5.13	2.51189e-21	6.30957e-20	2.5e-21
NC_040253.1	30188652	30232379	peak_2249	43728	+	2.38	5.01187e-16	1e-14	5e-16
NC_040253.1	30233845	30235823	peak_2250	1979	+	1.21	0.00269153	0.0218776	0.0027
NC_040253.1	30236062	30237774	peak_2251	1713	+	5.32	2.51189e-94	2.51189e-92	2.5e-94
NC_040253.1	30243828	30244039	peak_2252	212	+	7.08	4.46684e-07	5.88844e-06	4.5e-07
NC_040253.1	30350014	30360031	peak_2255	10018	+	4.72	1.99526e-13	3.98107e-12	2e-13
NC_040253.1	30362937	30366129	peak_2256	3193	+	18.1	0	0	0
NC_040253.1	30552344	30555745	peak_2257	3402	+	2.18	3.98107e-14	7.94328e-13	4e-14
NC_040253.1	30557466	30557707	peak_2258	242	+	4.34	1.25893e-18	3.16228e-17	1.3e-18
NC_040253.1	30558156	30559206	peak_2259	1051	+	3.38	5.24807e-08	7.58578e-07	5.2e-08
NC_040253.1	30564254	30570422	peak_2260	6169	+	2.17	3.98107e-26	1.25893e-24	4e-26
NC_040253.1	30729726	30729907	peak_2264	182	+	9.99	0.00446684	0.0346737	0.0045
NC_040253.1	30950916	30951082	peak_2265	167	+	1.14	0.0074131	0.0549541	0.0074
NC_040253.1	30952413	30953005	peak_2266	593	+	1.34	3.16228e-28	1.25893e-26	3.2e-28
NC_040253.1	31481074	31481405	peak_2268	332	+	6.1	4.67735e-08	6.60693e-07	4.7e-08
NC_040253.1	32391391	32393311	peak_2269	1921	+	14.2	7.76247e-10	1.25893e-08	7.8e-10
NC_040253.1	32448487	32449988	peak_2271	1502	+	4.76	1e-18	2.51189e-17	1e-18
NC_040253.1	34500475	34501750	peak_2274	1276	+	8.52	1e-86	7.94328e-85	1e-86
NC_040253.1	35161356	35167445	peak_2275	6090	+	5.16	3.16228e-17	7.94328e-16	3.2e-17
NC_040253.1	35167900	35168510	peak_2276	611	+	1.88	0.00338844	0.0269153	0.0034
NC_040253.1	35187508	35188255	peak_2277	748	+	16.6	1.25893e-14	2.51189e-13	1.3e-14
NC_040253.1	35202293	35208202	peak_2278	5910	+	5.84	1e-124	1e-122	1e-124
NC_040253.1	35225103	35231611	peak_2279	6509	+	2.44	1.07152e-09	1.7378e-08	1.1e-09
NC_040253.1	35236805	35237016	peak_2280	212	+	1.76	4.67735e-05	0.000501187	4.7e-05
NC_040253.1	35405786	35426736	peak_2281	20951	+	2.65	2.51189e-48	1.25893e-46	2.5e-48
NC_040253.1	35427154	35427603	peak_2282	450	+	4.99	2.29087e-06	2.81838e-05	2.3e-06
NC_040253.1	37675847	37687481	peak_2288	11635	+	11.7	0.00154882	0.0131826	0.0015
NC_040253.1	37776692	37779819	peak_2291	3128	+	1.56	1.69824e-07	2.34423e-06	1.7e-07
NC_040253.1	37826777	37849743	peak_2292	22967	+	1.97	7.94328e-14	1.58489e-12	7.9e-14
NC_040253.1	38336599	38363618	peak_2293	27020	+	4.99	0.00218776	0.018197	0.0022
NC_040253.1	38403875	38404115	peak_2294	241	+	3.27	2.51189e-05	0.000275423	2.5e-05
NC_040253.1	38404919	38405457	peak_2295	539	+	5.41	4.7863e-06	5.7544e-05	4.8e-06
NC_040253.1	38550756	38564708	peak_2296	13953	+	2.97	8.12831e-06	9.54993e-05	8.1e-06
NC_040253.1	38877049	38877290	peak_2298	242	+	8.66	1.90546e-09	3.01995e-08	1.9e-09
NC_040253.1	38877057	38877297	peak_2301	241	+	7.21	8.70964e-09	1.31826e-07	8.7e-09
NC_040253.1	38902787	38903087	peak_2302	301	+	3.47	1e-20	3.16228e-19	1e-20
NC_040253.1	38917317	38917496	peak_2303	180	+	5.83	0.0060256	0.0457088	0.006
NC_040253.1	39164361	39164542	peak_2308	182	+	9.99	0.00446684	0.0346737	0.0045
NC_040253.1	39248314	39248733	peak_2309	420	+	7.91	6.91831e-10	1.14815e-08	6.9e-10
NC_040253.1	39249181	39249450	peak_2310	270	+	4.72	0.00446684	0.0346737	0.0045
NC_040253.1	39544514	39562703	peak_2311	18190	+	3.77	1e-230	1e-228	1e-230
NC_040253.1	39599009	39604449	peak_2312	5441	+	1.54	4.67735e-07	6.16595e-06	4.7e-07
NC_040253.1	39727505	39727625	peak_2313	121	+	1.49	0.01	0.0724436	0.01
NC_040253.1	39738481	39738810	peak_2314	330	+	17.5	3.16228e-05	0.000346737	3.2e-05
NC_040253.1	39738869	39739257	peak_2315	389	+	2.22	4.57088e-09	7.07946e-08	4.6e-09
NC_040253.1	39753597	39754193	peak_2316	597	+	2.46	1e-164	1e-162	1e-164
NC_040253.1	39897913	39900236	peak_2318	2324	+	1.93	1.28825e-05	0.000144544	1.3e-05
NC_040253.1	39909952	39910460	peak_2319	509	+	2.48	1.25893e-48	7.94328e-47	1.3e-48
NC_040253.1	40073835	40074220	peak_2320	386	+	4.44	5.01187e-23	1.25893e-21	5e-23
NC_040253.1	40171902	40179343	peak_2321	7442	+	2.33	7.94328e-13	1.58489e-11	7.9e-13
NC_040253.1	40558055	40558295	peak_2322	241	+	3.75	2.13796e-05	0.000239883	2.1e-05
NC_040253.1	40560240	40560511	peak_2323	272	+	3.09	1.77828e-05	0.000199526	1.8e-05
NC_040253.1	40884542	40884842	peak_2325	301	+	11.7	0.00154882	0.0131826	0.0015
NC_040253.1	41057315	41057616	peak_2328	302	+	6.66	0.000154882	0.00154882	0.00015
NC_040253.1	42212447	42212717	peak_2330	271	+	3.18	1.69824e-08	2.51189e-07	1.7e-08
NC_040253.1	44627702	44628213	peak_2332	512	+	8.24	1e-53	5.01187e-52	1e-53
NC_040253.1	45146664	45147588	peak_2333	925	+	8.97	1e-108	1e-105	1e-108
NC_040253.1	45147885	45148064	peak_2335	180	+	2.43	3.80189e-05	0.000416869	3.8e-05
NC_040253.1	45170744	45198161	peak_2336	27418	+	2.37	5.12861e-07	6.76083e-06	5.1e-07
NC_040253.1	45613983	45614193	peak_2337	211	+	2.01	0.000281838	0.00269153	0.00028
NC_040253.1	45615210	45615660	peak_2338	451	+	7.49	3.98107e-94	3.98107e-92	4e-94
NC_040253.1	45682817	45683087	peak_2339	271	+	9.57	6.16595e-05	0.000645654	6.2e-05
NC_040253.1	45699690	45701047	peak_2340	1358	+	1.12	0.00812831	0.0588844	0.0081
NC_040253.1	45701675	45703207	peak_2341	1533	+	2.84	6.30957e-29	2.51189e-27	6.3e-29
NC_040253.1	45723249	45724206	peak_2342	958	+	7.13	6.30957e-12	1.23027e-10	6.3e-12
NC_040253.1	46034023	46034562	peak_2344	540	+	15.9	1e-31	3.16228e-30	1e-31
NC_040253.1	47970200	47976643	peak_2345	6444	+	19.8	1.25893e-99	1.25893e-97	1.3e-99
NC_040253.1	47978559	47978889	peak_2346	331	+	5.98	1.58489e-11	2.5704e-10	1.6e-11
NC_040253.1	50254926	50255166	peak_2348	241	+	9.99	0.00223872	0.0186209	0.0022
NC_040253.1	50523760	50524089	peak_2349	330	+	1.77	4.7863e-06	5.7544e-05	4.8e-06
NC_040253.1	50524417	50524597	peak_2350	181	+	1.38	0.00251189	0.020893	0.0025
NC_040253.1	51308917	51309396	peak_2352	480	+	16.6	3.01995e-05	0.000331131	3e-05
NC_040253.1	52206474	52214823	peak_2354	8350	+	3.71	1.25893e-16	3.16228e-15	1.3e-16
NC_040253.1	52231670	52231910	peak_2356	241	+	2.85	0.0074131	0.0549541	0.0074
NC_040253.1	52451152	52451572	peak_2358	421	+	14.2	3.16228e-12	6.30957e-11	3.2e-12
NC_040253.1	52640602	52645636	peak_2359	5035	+	2.08	1.25893e-15	2.51189e-14	1.3e-15
NC_040253.1	52719725	52720504	peak_2360	780	+	3.83	3.98107e-11	6.76083e-10	4e-11
NC_040253.1	52721281	52721582	peak_2361	302	+	3.22	2.51189e-11	4.7863e-10	2.5e-11
NC_040253.1	53434896	53435076	peak_2362	181	+	2.73	0.00114815	0.0102329	0.0011
NC_040253.1	53435704	53541047	peak_2363	105344	+	2.01	1.99526e-53	1e-51	2e-53
NC_040253.1	53568810	53569110	peak_2364	301	+	4.58	7.94328e-22	2.51189e-20	7.9e-22
NC_040253.1	53572070	53572341	peak_2365	272	+	5.83	9.54993e-06	0.000109648	9.5e-06
NC_040253.1	53595195	53595585	peak_2366	391	+	31.6	1.86209e-09	2.95121e-08	1.9e-09
NC_040253.1	53694420	53694598	peak_2367	179	+	4.06	2.51189e-25	7.94328e-24	2.5e-25
NC_040253.1	53698892	53699100	peak_2368	209	+	2.13	5.01187e-11	8.12831e-10	5e-11
NC_040253.1	53886460	53886670	peak_2369	211	+	4.38	1e-11	1.77828e-10	1e-11
NC_040253.1	53888131	53888430	peak_2371	300	+	1.81	7.76247e-09	1.1749e-07	7.8e-09
NC_040253.1	53925124	53925544	peak_2372	421	+	12.5	0.000891251	0.00794328	0.00089
NC_040253.1	54012576	54013057	peak_2373	482	+	6.24	0.00162181	0.0138038	0.0016
NC_040253.1	54013205	54013506	peak_2374	302	+	2.75	0.000489779	0.00457088	0.00049
NC_040253.1	54013744	54014733	peak_2375	990	+	7.19	6.30957e-15	1.25893e-13	6.3e-15
NC_040253.1	55029358	55029479	peak_2377	122	+	3.33	0.00512861	0.0389045	0.0051
NC_040253.1	55050142	55050443	peak_2378	302	+	2.53	7.94328e-11	1.38038e-09	7.9e-11
NC_040253.1	55438539	55439017	peak_2379	479	+	15.4	3.01995e-08	4.36516e-07	3e-08
NC_040253.1	55442068	55442368	peak_2381	301	+	2.73	0.00707946	0.0537032	0.0071
NC_040253.1	55531349	55537414	peak_2386	6066	+	5.41	1.8197e-06	2.29087e-05	1.8e-06
NC_040253.1	55537533	55538798	peak_2387	1266	+	2.7	7.94328e-86	7.94328e-84	7.9e-86
NC_040253.1	55568898	55573474	peak_2390	4577	+	6.28	0	0	0
NC_040253.1	55573591	55573681	peak_2391	91	+	1.34	0.00040738	0.00389045	0.00041
NC_040253.1	56082312	56086845	peak_2392	4534	+	4.09	1.38038e-09	2.18776e-08	1.4e-09
NC_040253.1	56097359	56097419	peak_2393	61	+	1.19	0.00758578	0.0562341	0.0076
NC_040253.1	56133058	56133386	peak_2394	329	+	2.48	1e-106	1e-104	1e-106
NC_040253.1	58547290	58547381	peak_2395	92	+	1.98	0.00467735	0.0363078	0.0047
NC_040253.1	62511822	62617465	peak_2396	105644	+	3.27	6.16595e-08	8.70964e-07	6.2e-08
NC_040253.1	62830778	62830988	peak_2397	211	+	2.38	1.38038e-06	1.7378e-05	1.4e-06
NC_040253.1	63746367	63746518	peak_2398	152	+	9.16	0.0060256	0.0457088	0.006
NC_040253.1	63749183	63749423	peak_2400	241	+	6.66	0.0017378	0.0147911	0.0017
NC_040253.1	63750321	63750926	peak_2402	606	+	6.49	1.14815e-06	1.47911e-05	1.1e-06
NC_040253.1	65803310	65803491	peak_2403	182	+	2.89	7.94328e-05	0.000812831	7.9e-05
NC_040253.1	65863818	65863939	peak_2405	122	+	8.32	0.00977237	0.0707946	0.0098
NC_040253.1	65863997	65864268	peak_2406	272	+	3.19	2.39883e-08	3.54813e-07	2.4e-08
NC_040253.1	66111369	66111579	peak_2410	211	+	10.8	0.00134896	0.011749	0.0013
NC_040253.1	68610147	68610298	peak_2412	152	+	1.36	0.000398107	0.00380189	0.0004
NC_040253.1	69125516	69125846	peak_2414	331	+	7.08	0.000676083	0.00616595	0.00068
NC_040253.1	69256770	69257817	peak_2416	1048	+	7.66	5.24807e-09	8.12831e-08	5.2e-09
NC_040253.1	69310549	69310670	peak_2417	122	+	2.72	0.00151356	0.0131826	0.0015
NC_040253.1	70767674	70767942	peak_2418	269	+	8.12	3.0903e-07	4.16869e-06	3.1e-07
NC_040253.1	71284363	71308866	peak_2419	24504	+	10.4	5.01187e-69	3.16228e-67	5e-69
NC_040253.1	72111646	72260353	peak_2421	148708	+	19.1	2.75423e-10	4.67735e-09	2.8e-10
NC_040253.1	72260412	72260772	peak_2422	361	+	9.43	9.33254e-07	1.20226e-05	9.3e-07
NC_040253.1	73982476	73982866	peak_2424	391	+	3.75	2.51189e-16	5.01187e-15	2.5e-16
NC_040253.1	74295209	74295449	peak_2427	241	+	1.99	1.25893e-14	2.51189e-13	1.3e-14
NC_040253.1	74295807	74297003	peak_2428	1197	+	12.5	1e-300	1e-298	1e-300
NC_040253.1	74297092	74297571	peak_2429	480	+	3.36	2.51189e-66	1.58489e-64	2.5e-66
NC_040253.1	74311354	74311565	peak_2430	212	+	1.58	1e-10	1.69824e-09	1e-10
NC_040253.1	74575402	74576373	peak_2431	972	+	10.8	0.00263027	0.0213796	0.0026
NC_040253.1	74581175	74581385	peak_2432	211	+	7.91	0.000489779	0.00457088	0.00049
NC_040253.1	75579367	75600428	peak_2433	21062	+	3.93	1e-156	1e-154	1e-156
NC_040253.1	75634302	75683206	peak_2434	48905	+	3.68	1e-220	1e-217	1e-220
NC_040253.1	75701598	75710309	peak_2435	8712	+	2.48	7.94328e-89	7.94328e-87	7.9e-89
NC_040253.1	78372195	78372554	peak_2436	360	+	3.42	3.98107e-16	7.94328e-15	4e-16
NC_040253.1	78449393	78449602	peak_2437	210	+	2.57	1.7378e-07	2.34423e-06	1.7e-07
NC_040253.1	78476621	78479853	peak_2438	3233	+	1.74	1.25893e-15	3.16228e-14	1.3e-15
NC_040253.1	78490414	78490625	peak_2439	212	+	2.47	6.45654e-08	9.12011e-07	6.5e-08
NC_040253.1	78629732	78629912	peak_2441	181	+	2.15	0.00234423	0.0194984	0.0023
NC_040253.1	78792744	78793165	peak_2442	422	+	3.04	2.51189e-19	6.30957e-18	2.5e-19
NC_040253.1	78892603	78893132	peak_2443	530	+	2.1	6.60693e-06	7.76247e-05	6.6e-06
NC_040253.1	78905924	78905985	peak_2444	62	+	2.42	0.0060256	0.0457088	0.006
NC_040253.1	79448725	79449844	peak_2446	1120	+	6.03	3.98107e-17	1e-15	4e-17
NC_040253.1	79820265	79866996	peak_2447	46732	+	4.16	8.70964e-05	0.000891251	8.7e-05
NC_040253.1	80257293	80290764	peak_2450	33472	+	9.16	3.46737e-05	0.000380189	3.5e-05
NC_040253.1	80464511	80465467	peak_2451	957	+	4.58	0.00128825	0.0112202	0.0013
NC_040253.1	87624699	87625590	peak_2453	892	+	11	1.99526e-23	6.30957e-22	2e-23
NC_040253.1	87672285	87672405	peak_2454	121	+	2.18	0.00977237	0.0691831	0.0098
NC_040253.1	90615209	90615359	peak_2455	151	+	7.49	0.00977237	0.0707946	0.0098
NC_040253.1	90740306	90740367	peak_2456	62	+	3.19	0.00512861	0.0398107	0.0051
NC_040253.1	90745188	90771145	peak_2457	25958	+	9.16	0.000104713	0.00107152	0.0001
NC_040253.1	92468766	92523606	peak_2459	54841	+	15.8	9.77237e-05	0.001	9.8e-05
NC_040253.1	92565752	92628147	peak_2460	62396	+	11.7	4.89779e-05	0.000524807	4.9e-05
NC_040253.1	92486821	92486940	peak_2461	120	+	1.96	2.0893e-05	0.000234423	2.1e-05
NC_040253.1	94637284	94637943	peak_2462	660	+	12.1	1.25893e-11	2.0893e-10	1.3e-11
NC_040253.1	94779516	94779722	peak_2463	207	+	1.89	3.16228e-16	6.30957e-15	3.2e-16
NC_040253.1	94923266	94954840	peak_2464	31575	+	4.16	0.000162181	0.00162181	0.00016
NC_040253.1	95003547	95004057	peak_2465	511	+	5.21	1e-26	3.16228e-25	1e-26
NC_040253.1	95092963	95097920	peak_2468	4958	+	3.33	1.23027e-05	0.000141254	1.2e-05
NC_040253.1	98002764	98005433	peak_2470	2670	+	4.9	7.94328e-25	2.51189e-23	7.9e-25
NC_040253.1	103072307	103131276	peak_2472	58970	+	3.69	1.58489e-18	3.98107e-17	1.6e-18
NC_040253.1	103418443	103418679	peak_2475	237	+	4.16	1.58489e-25	5.01187e-24	1.6e-25
NC_040253.1	110287882	110288152	peak_2476	271	+	3.56	3.98107e-10	6.60693e-09	4e-10
NC_040253.1	110288331	110288541	peak_2477	211	+	1.69	0.000389045	0.00371535	0.00039
NC_040253.1	110288780	110298064	peak_2478	9285	+	4.25	3.98107e-25	1.25893e-23	4e-25
NC_040253.1	110298303	110298543	peak_2479	241	+	1.78	0.00588844	0.0446684	0.0059
NC_040253.1	110298841	110298992	peak_2480	152	+	1.63	0.00537032	0.040738	0.0054
NC_040253.1	110394970	110395567	peak_2481	598	+	25.8	1.07152e-07	1.47911e-06	1.1e-07
NC_040253.1	110816236	110816416	peak_2482	181	+	3.24	0.000512861	0.0047863	0.00051
NC_040253.1	111012046	111012223	peak_2483	178	+	9.99	0.00446684	0.0346737	0.0045
NC_040253.1	111210228	111210379	peak_2485	152	+	9.16	0.00776247	0.0562341	0.0078
NC_040253.1	111246005	111252308	peak_2486	6304	+	19.1	1.02329e-05	0.00011749	1e-05
NC_040253.1	111385580	111388301	peak_2487	2722	+	4.16	1.34896e-06	1.69824e-05	1.3e-06
NC_040253.1	111389229	111389890	peak_2488	662	+	30.8	3.31131e-09	5.12861e-08	3.3e-09
NC_040253.1	111424222	111424493	peak_2489	272	+	2.6	3.0903e-06	3.80189e-05	3.1e-06
NC_040253.1	111426260	111426830	peak_2490	571	+	5.96	1.58489e-36	6.30957e-35	1.6e-36
NC_040253.1	111672633	111680113	peak_2492	7481	+	1.39	0.00524807	0.0398107	0.0052
NC_040253.1	111821519	111823507	peak_2494	1989	+	1.79	4.0738e-07	5.37032e-06	4.1e-07
NC_040253.1	113481385	113481535	peak_2499	151	+	9.99	0.00446684	0.0346737	0.0045
NC_040253.1	113885774	113886254	peak_2501	481	+	7.13	1e-120	1e-118	1e-120
NC_040253.1	115743352	115745197	peak_2503	1846	+	7.49	1.09648e-07	1.51356e-06	1.1e-07
NC_040253.1	115850892	115851162	peak_2504	271	+	13.3	0.000512861	0.0047863	0.00051
NC_040253.1	115851250	115859839	peak_2505	8590	+	9.16	0.00776247	0.0562341	0.0078
NC_040253.1	115913450	115914552	peak_2506	1103	+	6.3	0	0	0
NC_040253.1	120464288	120464828	peak_2507	541	+	7.49	3.16228e-13	6.30957e-12	3.2e-13
NC_040253.1	120465697	120465997	peak_2509	301	+	15.8	9.77237e-05	0.001	9.8e-05
NC_040253.1	120647089	120653090	peak_2510	6002	+	1.71	0.00158489	0.0134896	0.0016
NC_040253.1	120657361	120657541	peak_2511	181	+	1.89	1.07152e-06	1.34896e-05	1.1e-06
NC_040253.1	120805775	120868372	peak_2513	62598	+	5.62	1.58489e-44	7.94328e-43	1.6e-44
NC_040253.1	121164029	121164180	peak_2517	152	+	1.72	0.00109648	0.00954993	0.0011
NC_040253.1	121207852	121208062	peak_2518	211	+	2.04	9.12011e-06	0.000104713	9.1e-06
NC_040253.1	121379538	121379689	peak_2520	152	+	5.83	0.0060256	0.0457088	0.006
NC_040253.1	123567249	123567550	peak_2521	302	+	10.8	0.000812831	0.0074131	0.00081
NC_040253.1	124311116	124311595	peak_2526	480	+	7.49	1.51356e-05	0.00017378	1.5e-05
NC_040253.1	124312162	124312611	peak_2528	450	+	19.1	1.02329e-05	0.00011749	1e-05
NC_040253.1	124312956	124313344	peak_2529	389	+	3.66	0.00234423	0.0190546	0.0023
NC_040253.1	124500695	124515660	peak_2530	14966	+	4.16	5.01187e-12	7.94328e-11	5e-12
NC_040253.1	124522513	124522872	peak_2532	360	+	21.6	6.30957e-12	1.20226e-10	6.3e-12
NC_040253.1	126866439	126903332	peak_2533	36894	+	49.7	1e-154	1e-152	1e-154
NC_040253.1	126905241	126905392	peak_2534	152	+	1.62	0.00891251	0.0645654	0.0089
NC_040253.1	127192820	127193149	peak_2536	330	+	4.56	5.01187e-22	1.58489e-20	5e-22
NC_040253.1	127274599	127274930	peak_2537	332	+	2.89	2.51189e-11	4.46684e-10	2.5e-11
NC_040253.1	127281853	127282663	peak_2538	811	+	12.8	1.41254e-10	2.45471e-09	1.4e-10
NC_040253.1	127300206	127300475	peak_2539	270	+	6.66	0.000102329	0.00107152	0.0001
NC_040253.1	127300890	127301129	peak_2540	240	+	6.66	0.00223872	0.0186209	0.0022
NC_040253.1	127340219	127393085	peak_2541	52867	+	1.81	6.30957e-08	8.91251e-07	6.3e-08
NC_040253.1	127437365	127438805	peak_2542	1441	+	2.05	1.58489e-41	7.94328e-40	1.6e-41
NC_040253.1	127439603	127440413	peak_2543	811	+	6.14	6.30957e-11	1.14815e-09	6.3e-11
NC_040253.1	127446309	127446640	peak_2544	332	+	2.61	3.16228e-29	1e-27	3.2e-29
NC_040253.1	127452160	127454370	peak_2545	2211	+	5.11	5.01187e-63	3.16228e-61	5e-63
NC_040253.1	127547698	127547969	peak_2546	272	+	1.94	1.65959e-05	0.000190546	1.7e-05
NC_040253.1	127665573	127683790	peak_2547	18218	+	3.91	3.38844e-10	5.62341e-09	3.4e-10
NC_040253.1	127684027	127693450	peak_2548	9424	+	9.04	1e-161	1e-159	1e-161
NC_040253.1	127697528	127704902	peak_2549	7375	+	1.31	0.000218776	0.00218776	0.00022
NC_040253.1	127884908	127885089	peak_2553	182	+	3.83	0.00223872	0.0186209	0.0022
NC_040253.1	127897160	127897731	peak_2554	572	+	2.07	1.99526e-18	5.01187e-17	2e-18
NC_040253.1	128017349	128017860	peak_2555	512	+	5.33	5.7544e-06	6.91831e-05	5.8e-06
NC_040253.1	128119125	128119245	peak_2556	121	+	1.64	3.98107e-07	5.24807e-06	4e-07
NC_040253.1	128528183	128529222	peak_2558	1040	+	10.2	1.58489e-23	5.01187e-22	1.6e-23
NC_040253.1	129647376	129647556	peak_2559	181	+	2.33	0.0001	0.00102329	0.0001
NC_040253.1	130192955	130194062	peak_2560	1108	+	1.63	3.98107e-28	1.58489e-26	4e-28
NC_040253.1	132194803	132194984	peak_2561	182	+	9.99	0.00446684	0.0346737	0.0045
NC_040253.1	133331394	133331515	peak_2562	122	+	9.99	0.00446684	0.0346737	0.0045
NC_040253.1	133333010	133333280	peak_2563	271	+	15.8	9.77237e-05	0.001	9.8e-05
NC_040253.1	133333579	133334178	peak_2564	600	+	8.32	1.99526e-18	5.01187e-17	2e-18
NC_040253.1	135770580	135770787	peak_2567	208	+	11.7	0.000489779	0.00457088	0.00049
NC_040253.1	136961507	136963268	peak_2568	1762	+	2.97	0.00512861	0.0389045	0.0051
NC_040253.1	136963806	136963957	peak_2569	152	+	3.5	0.00512861	0.0389045	0.0051
NC_040253.1	137877160	137877640	peak_2570	481	+	12.5	0.000891251	0.00794328	0.00089
NC_040253.1	140618527	140622577	peak_2573	4051	+	1.48	0.000724436	0.00645654	0.00072
NC_040253.1	140634298	140644171	peak_2574	9874	+	3.26	2.51189e-39	1.25893e-37	2.5e-39
NC_040253.1	140653360	140658834	peak_2575	5475	+	6.23	1e-221	1e-219	1e-221
NC_040253.1	141500654	141503730	peak_2576	3077	+	14.2	3.63078e-05	0.000389045	3.6e-05
NC_040253.1	141894487	141894698	peak_2579	212	+	14.2	0.000295121	0.00281838	0.0003
NC_040253.1	141964727	141966252	peak_2580	1526	+	11.7	0.00154882	0.0131826	0.0015
NC_040253.1	141974065	141974940	peak_2581	876	+	4.58	0.000162181	0.00165959	0.00016
NC_040253.1	141986144	141987674	peak_2583	1531	+	5.41	0.00977237	0.0707946	0.0098
NC_040253.1	141997190	141998744	peak_2585	1555	+	9.16	0.00758578	0.0549541	0.0076
NC_040253.1	142191562	142191833	peak_2594	272	+	5.2	0.0001	0.00102329	0.0001
NC_040253.1	142191982	142192223	peak_2595	242	+	3.88	0.000676083	0.00616595	0.00068
NC_040253.1	142193392	142193633	peak_2596	242	+	2.02	2.81838e-07	3.80189e-06	2.8e-07
NC_040253.1	142194232	142194503	peak_2598	272	+	1.59	0.00295121	0.0239883	0.003
NC_040253.1	142194892	142195133	peak_2599	242	+	3.75	0.00102329	0.00912011	0.001
NC_040253.1	142195672	142195793	peak_2600	122	+	1.78	0.00645654	0.0489779	0.0065
NC_040253.1	142260191	142260371	peak_2601	181	+	7.49	0.00977237	0.0707946	0.0098
NC_040253.1	142272070	142272161	peak_2602	92	+	3.61	0.0001	0.00102329	0.0001
NC_040253.1	143106104	143106374	peak_2603	271	+	7.49	0.0060256	0.0457088	0.006
NC_040253.1	143107122	143107362	peak_2606	241	+	13.3	0.000295121	0.00281838	0.0003
NC_040253.1	143450398	143482065	peak_2608	31668	+	6.99	5.12861e-09	7.76247e-08	5.1e-09
NC_040253.1	143484591	143485427	peak_2609	837	+	4	1.99526e-20	5.01187e-19	2e-20
NC_040253.1	144809219	144820053	peak_2610	10835	+	2.48	1.99526e-37	7.94328e-36	2e-37
NC_040253.1	146239168	146242374	peak_2613	3207	+	1.76	0.000870964	0.00776247	0.00087
NC_040253.1	146280125	146290856	peak_2614	10732	+	2.04	2.51189e-42	1.25893e-40	2.5e-42
NC_040253.1	146314841	146316885	peak_2615	2045	+	5.71	0	0	0
NC_040253.1	146679286	146679586	peak_2617	301	+	5.27	1.99526e-19	5.01187e-18	2e-19
NC_040253.1	146679884	146721261	peak_2618	41378	+	21	1.25893e-44	6.30957e-43	1.3e-44
NC_040253.1	146724379	146724529	peak_2619	151	+	1.7	0.000104713	0.00109648	0.0001
NC_040253.1	149250455	149250605	peak_2623	151	+	9.99	0.00446684	0.0346737	0.0045
NC_040253.1	149530954	149606149	peak_2624	75196	+	3.47	1.65959e-08	2.51189e-07	1.7e-08
NC_040253.1	149622710	149622801	peak_2626	92	+	1.38	0.000467735	0.00436516	0.00047
NC_040253.1	150117488	150117668	peak_2627	181	+	11.7	0.00154882	0.0131826	0.0015
NC_040253.1	151043140	151043350	peak_2630	211	+	15.8	9.77237e-05	0.001	9.8e-05
NC_040253.1	151173644	151208744	peak_2631	35101	+	19.1	1.02329e-05	0.00011749	1e-05
NC_040253.1	152314889	152378461	peak_2632	63573	+	2.93	6.30957e-12	1.23027e-10	6.3e-12
NC_040253.1	156497395	156502419	peak_2635	5025	+	7.49	2.51189e-26	7.94328e-25	2.5e-26
NC_040253.1	156502507	156503045	peak_2636	539	+	7.3	3.16228e-33	1.25893e-31	3.2e-33
NC_040253.1	156503134	156503571	peak_2637	438	+	3.33	9.54993e-07	1.23027e-05	9.5e-07
NC_040253.1	157871422	157871633	peak_2638	212	+	9.16	0.00776247	0.0562341	0.0078
NC_040253.1	159405111	159406743	peak_2640	1633	+	1.99	0.000398107	0.00380189	0.0004
NC_040253.1	159540724	159540845	peak_2641	122	+	1.87	0.00162181	0.0138038	0.0016
NC_040253.1	161663794	161663914	peak_2644	121	+	3.33	0.00346737	0.0275423	0.0035
NC_040253.1	162194939	162195180	peak_2648	242	+	1.95	3.38844e-05	0.000371535	3.4e-05
NC_040253.1	162199121	162252200	peak_2649	53080	+	3.64	1.25893e-66	7.94328e-65	1.3e-66
NC_040253.1	162253575	162264626	peak_2650	11052	+	4.53	1e-173	1e-170	1e-173
NC_040253.1	162273054	162279438	peak_2651	6385	+	2.06	9.12011e-07	1.1749e-05	9.1e-07
NC_040253.1	162283400	162292273	peak_2652	8874	+	1.48	0.000138038	0.00138038	0.00014
NC_040253.1	163947833	163948134	peak_2653	302	+	3.91	1.25893e-17	3.16228e-16	1.3e-17
NC_040253.1	165260442	165260622	peak_2654	181	+	9.16	0.00776247	0.0562341	0.0078
NC_040253.1	165271821	165272724	peak_2655	904	+	3.05	1.90546e-05	0.000213796	1.9e-05
NC_040253.1	165275709	165276225	peak_2656	517	+	2.59	0.00676083	0.0512861	0.0068
NC_040253.1	165276559	165276709	peak_2657	151	+	2.73	0.00954993	0.0691831	0.0095
NC_040253.1	168538652	168538803	peak_2658	152	+	3.23	0.000457088	0.0042658	0.00046
NC_040253.1	168579365	168582605	peak_2659	3241	+	1.77	1e-16	2.51189e-15	1e-16
NC_040253.1	168583650	168584747	peak_2660	1098	+	1.23	0.00107152	0.00933254	0.0011
NC_040253.1	168590372	168590943	peak_2661	572	+	1.62	3.16228e-12	6.30957e-11	3.2e-12
NC_040253.1	168593366	168597056	peak_2662	3691	+	3.2	0	0	0
NC_040253.1	169108478	169108807	peak_2663	330	+	2.74	3.80189e-09	6.0256e-08	3.8e-09
NC_040253.1	169715409	169717958	peak_2673	2550	+	2.53	4.36516e-09	6.76083e-08	4.4e-09
NC_040253.1	169726905	169730021	peak_2674	3117	+	2.67	1.28825e-09	2.04174e-08	1.3e-09
NC_040253.1	169730963	169745903	peak_2675	14941	+	2.74	7.94328e-33	2.51189e-31	7.9e-33
NC_040253.1	169978327	169978683	peak_2677	357	+	2.54	0.000204174	0.00199526	0.0002
NC_040253.1	170469511	170471887	peak_2680	2377	+	169	1.99526e-63	1.58489e-61	2e-63
NC_040253.1	171332085	171332205	peak_2681	121	+	5.83	0.00977237	0.0707946	0.0098
NC_040253.1	176919842	177012019	peak_2683	92178	+	3.14	2.51189e-19	6.30957e-18	2.5e-19
NC_040253.1	177039064	177039543	peak_2685	480	+	24.1	5.24807e-08	7.58578e-07	5.2e-08
NC_040253.1	177039811	177039992	peak_2686	182	+	25.8	1.07152e-07	1.47911e-06	1.1e-07
NC_040253.1	177041731	177048573	peak_2687	6843	+	18.1	0	0	0
NC_040253.1	177117344	177200090	peak_2688	82747	+	2.17	0.000645654	0.0060256	0.00065
NC_040253.1	187230411	187230736	peak_2691	326	+	5.83	3.63078e-05	0.000389045	3.6e-05
NC_040253.1	187495832	187496251	peak_2693	420	+	2.5	0.00501187	0.0389045	0.005
NC_040253.1	187496668	187496878	peak_2694	211	+	5.27	0.0017378	0.0147911	0.0017
NC_040253.1	190123981	190612360	peak_2697	488380	+	3.21	1.25893e-11	2.18776e-10	1.3e-11
NC_040253.1	190696990	190697111	peak_2704	122	+	3.5	0.00512861	0.0389045	0.0051
NC_040253.1	190697680	190697951	peak_2705	272	+	3.83	8.31764e-09	1.25893e-07	8.3e-09
NC_040253.1	190881791	190882239	peak_2707	449	+	7.35	5.24807e-09	8.12831e-08	5.2e-09
NC_040253.1	191626679	191626740	peak_2708	62	+	2.25	0.00346737	0.0275423	0.0035
NC_040253.1	196432807	196437474	peak_2709	4668	+	1.92	7.94328e-17	1.58489e-15	7.9e-17
NC_040253.1	196447207	196447297	peak_2710	91	+	2.13	0.00346737	0.0275423	0.0035
NC_040253.1	196705882	196713850	peak_2711	7969	+	3.61	0.00223872	0.0186209	0.0022
NC_040253.1	197959587	197984008	peak_2713	24422	+	3.19	0.00512861	0.0398107	0.0051
NC_040253.1	198003509	198003779	peak_2714	271	+	5.83	1.25893e-15	3.16228e-14	1.3e-15
NC_040253.1	198151611	198155101	peak_2715	3491	+	1.84	1.99526e-13	3.98107e-12	2e-13
NC_040253.1	198688375	198688555	peak_2718	181	+	5.83	0.000831764	0.0074131	0.00083
NC_040253.1	198711300	198711541	peak_2719	242	+	4.16	2.5704e-08	3.71535e-07	2.6e-08
NC_040253.1	198790239	198790330	peak_2720	92	+	2.47	1.90546e-05	0.000213796	1.9e-05
NC_040253.1	199077691	199079371	peak_2722	1681	+	13	1e-172	1e-170	1e-172
NC_040253.1	199723366	199724594	peak_2723	1229	+	11.7	5.01187e-12	1e-10	5e-12
NC_040253.1	199724862	199725850	peak_2724	989	+	4.99	1.99526e-09	3.16228e-08	2e-09
NC_040253.1	199726119	199726958	peak_2725	840	+	5.83	5.01187e-13	1e-11	5e-13
NC_040253.1	200389601	200389691	peak_2726	91	+	3.09	0.00346737	0.0281838	0.0035
NC_040253.1	201315109	201315405	peak_2729	297	+	3.33	0.00776247	0.0562341	0.0078
NC_040253.1	201661046	201661405	peak_2730	360	+	15.8	1e-18	2.51189e-17	1e-18
NC_040253.1	211783650	211784397	peak_2732	748	+	5.46	1e-35	3.98107e-34	1e-35
NC_040253.1	211798162	211804796	peak_2733	6635	+	2.3	0.000134896	0.00138038	0.00013
NC_040253.1	212809897	212814784	peak_2736	4888	+	2.97	7.94328e-05	0.000831764	7.9e-05
NC_040253.1	213684576	213684816	peak_2738	241	+	5.41	0.00446684	0.0346737	0.0045
NC_040253.1	216253977	216254188	peak_2744	212	+	20.8	3.31131e-06	3.98107e-05	3.3e-06
NC_040253.1	216700633	216708093	peak_2746	7461	+	1.5	1.58489e-14	3.98107e-13	1.6e-14
NC_040253.1	216764486	216766924	peak_2747	2439	+	1.63	3.16228e-15	6.30957e-14	3.2e-15
NC_040253.1	216833722	216834142	peak_2748	421	+	6.8	3.89045e-08	5.62341e-07	3.9e-08
NC_040253.1	216834500	216834890	peak_2749	391	+	7.49	0.000812831	0.0074131	0.00081
NC_040253.1	216835368	216836207	peak_2751	840	+	6.99	3.0903e-07	4.16869e-06	3.1e-07
NC_040253.1	217511566	217511746	peak_2754	181	+	2.03	0.00301995	0.0245471	0.003
NC_040253.1	217528379	217528708	peak_2755	330	+	10.8	0.00263027	0.0213796	0.0026
NC_040253.1	218407105	218407673	peak_2757	569	+	13.6	1e-139	1e-137	1e-139
NC_040253.1	218409044	218409940	peak_2758	897	+	8.4	1e-122	1e-120	1e-122
NC_040253.1	218576080	218579081	peak_2761	3002	+	34.1	3.23594e-10	5.37032e-09	3.2e-10
NC_040253.1	218650205	218654511	peak_2762	4307	+	5.16	0	0	0
NC_040253.1	218854846	218855086	peak_2763	241	+	2.71	1.99526e-11	3.31131e-10	2e-11
NC_040253.1	218855264	218855983	peak_2764	720	+	5.36	1.58489e-22	3.98107e-21	1.6e-22
NC_040253.1	219227579	219234311	peak_2767	6733	+	12.5	0.000891251	0.00794328	0.00089
NC_040253.1	219559659	219559839	peak_2770	181	+	2.5	0.00194984	0.0165959	0.0019
NC_040253.1	221351177	221351297	peak_2771	121	+	2.02	0.00354813	0.0281838	0.0035
NC_040253.1	221535096	221688412	peak_2772	153317	+	4.92	1e-191	1e-189	1e-191
NC_040253.1	221877892	221878162	peak_2773	271	+	1.71	0.00040738	0.00389045	0.00041
NC_040253.1	221956582	221957152	peak_2775	571	+	5.92	1e-113	1e-111	1e-113
NC_040253.1	222053029	222053329	peak_2776	301	+	2.21	4.0738e-10	6.76083e-09	4.1e-10
NC_040253.1	222072925	222073256	peak_2777	332	+	5.48	1e-32	3.98107e-31	1e-32
NC_040253.1	222073644	222073705	peak_2778	62	+	1.76	0.00354813	0.0281838	0.0035
NC_040253.1	222986571	222987138	peak_2782	568	+	17.1	1.04713e-09	1.69824e-08	1e-09
NC_040253.1	223764799	223789805	peak_2783	25007	+	2.79	6.30957e-12	1.1749e-10	6.3e-12
NC_040253.1	223804574	223814448	peak_2784	9875	+	12.5	1.54882e-07	2.13796e-06	1.5e-07
NC_040253.1	223916232	223916531	peak_2786	300	+	2.58	4.2658e-08	6.16595e-07	4.3e-08
NC_040253.1	224509105	224509286	peak_2788	182	+	13.3	0.000512861	0.0047863	0.00051
NC_040253.1	224527638	224528238	peak_2790	601	+	3.33	7.94328e-12	1.38038e-10	7.9e-12
NC_040253.1	224556072	224557446	peak_2791	1375	+	4.44	0.00691831	0.0524807	0.0069
NC_040253.1	225660580	225660791	peak_2793	212	+	16.6	5.49541e-05	0.000588844	5.5e-05
NC_040253.1	225661149	225661543	peak_2794	395	+	12.5	0.000891251	0.00794328	0.00089
NC_040253.1	225663936	225664087	peak_2797	152	+	3.95	0.00489779	0.0380189	0.0049
NC_040253.1	225695345	225695465	peak_2798	121	+	9.99	0.00446684	0.0346737	0.0045
NC_040253.1	233224874	233227941	peak_2799	3068	+	3.93	8.70964e-07	1.12202e-05	8.7e-07
NC_040253.1	235016306	235016813	peak_2801	508	+	9.99	2.23872e-06	2.75423e-05	2.2e-06
NC_040253.1	235016871	235017080	peak_2802	210	+	12.5	0.000891251	0.00794328	0.00089
NC_040253.1	235125804	235126158	peak_2803	355	+	8.07	5.01187e-16	1e-14	5e-16
NC_040253.1	235387648	235388185	peak_2804	538	+	4.02	2.51189e-15	5.01187e-14	2.5e-15
NC_040253.1	235444701	235445008	peak_2806	308	+	2.4	7.58578e-07	9.77237e-06	7.6e-07
NC_040253.1	235488642	235488822	peak_2807	181	+	3.33	0.00776247	0.0562341	0.0078
NC_040253.1	235513340	235513669	peak_2808	330	+	3.47	0.00109648	0.00954993	0.0011
NC_040253.1	235514205	235514325	peak_2810	121	+	4.58	0.00128825	0.0112202	0.0013
NC_040253.1	235629792	235630061	peak_2811	270	+	7.66	4.16869e-08	6.0256e-07	4.2e-08
NC_040253.1	235661021	235661082	peak_2812	62	+	9.16	0.00776247	0.0562341	0.0078
NC_040253.1	235661291	235661742	peak_2813	452	+	21.6	1.86209e-06	2.34423e-05	1.9e-06
NC_040253.1	235682034	235682391	peak_2815	358	+	5.14	3.98107e-22	1e-20	4e-22
NC_040253.1	235947212	235947601	peak_2816	390	+	3.39	3.16228e-25	1e-23	3.2e-25
NC_040253.1	235974781	235975590	peak_2817	810	+	1.35	0.000316228	0.0030903	0.00032
NC_040253.1	235975649	235975827	peak_2818	179	+	2.12	1.94984e-05	0.000218776	1.9e-05
NC_040253.1	235997390	235998732	peak_2819	1343	+	2.59	2.34423e-09	3.71535e-08	2.3e-09
NC_040253.1	235998821	235999442	peak_2820	622	+	2.33	1.1749e-06	1.47911e-05	1.2e-06
NC_040253.1	236011499	236011739	peak_2822	241	+	5.49	1e-19	2.51189e-18	1e-19
NC_040253.1	236033505	236033833	peak_2823	329	+	3.88	1.25893e-24	3.98107e-23	1.3e-24
NC_040253.1	236048687	236048747	peak_2824	61	+	1.32	0.00707946	0.0537032	0.0071
NC_040253.1	236165639	236166148	peak_2825	510	+	3.65	0	0	0
NC_040253.1	236183582	236186041	peak_2827	2460	+	1.95	0.000616595	0.0057544	0.00062
NC_040253.1	236220283	236220524	peak_2830	242	+	16.6	1.41254e-06	1.8197e-05	1.4e-06
NC_040253.1	236221331	236221662	peak_2832	332	+	2.75	1.99526e-09	3.16228e-08	2e-09
NC_040253.1	236230214	236230993	peak_2833	780	+	20.8	1e-224	1e-222	1e-224
NC_040253.1	236236413	236236563	peak_2834	151	+	1.58	8.31764e-05	0.000851138	8.3e-05
NC_040253.1	236250949	236251674	peak_2835	726	+	4.99	6.30957e-10	1.02329e-08	6.3e-10
NC_040253.1	236272995	236273716	peak_2836	722	+	14.2	1.47911e-05	0.000169824	1.5e-05
NC_040253.1	236334816	236335309	peak_2838	494	+	2.55	1.99526e-21	5.01187e-20	2e-21
NC_040253.1	236343166	236343676	peak_2839	511	+	5.83	3.89045e-07	5.24807e-06	3.9e-07
NC_040253.1	236356424	236356985	peak_2840	562	+	5.83	0.00316228	0.025704	0.0032
NC_040253.1	239712599	239712990	peak_2843	392	+	4.3	3.98107e-06	4.7863e-05	4e-06
NC_040253.1	240040800	240041040	peak_2845	241	+	3	1e-12	1.99526e-11	1e-12
NC_040253.1	241111002	241111299	peak_2846	298	+	3.21	0.0017378	0.0147911	0.0017
NC_040253.1	244467551	244467792	peak_2850	242	+	6.99	3.0903e-07	4.16869e-06	3.1e-07
NC_040253.1	244761526	244761646	peak_2852	121	+	9.16	0.00776247	0.0562341	0.0078
NC_040253.1	247897465	247919118	peak_2858	21654	+	4.04	6.45654e-08	9.12011e-07	6.5e-08
NC_040253.1	248070633	248074129	peak_2860	3497	+	3.24	3.16228e-16	7.94328e-15	3.2e-16
NC_040253.1	248164213	248206655	peak_2861	42443	+	3.68	1e-54	6.30957e-53	1e-54
NC_040253.1	248256883	248257153	peak_2862	271	+	4.95	1e-119	1e-117	1e-119
NC_040253.1	248557509	248561699	peak_2863	4191	+	2.08	1e-234	1e-232	1e-234
NC_040253.1	248683982	248749005	peak_2864	65024	+	2.13	0.00549541	0.0416869	0.0055
NC_040253.1	249038322	249042751	peak_2868	4430	+	5.04	0	0	0
NC_040253.1	249592702	249593092	peak_2870	391	+	19.1	2.95121e-07	3.98107e-06	3e-07
NC_040253.1	249593330	249593540	peak_2871	211	+	2.32	0.00354813	0.0281838	0.0035
NC_040253.1	249595694	249595814	peak_2872	121	+	10.8	0.00263027	0.0213796	0.0026
NC_040253.1	249787771	249796661	peak_2874	8891	+	4.04	1e-280	1e-278	1e-280
NC_040253.1	249984995	249985115	peak_2875	121	+	1.54	3.98107e-06	4.7863e-05	4e-06
NC_040253.1	249986130	249986220	peak_2876	91	+	1.27	0.0074131	0.0549541	0.0074
NC_040253.1	250147315	250147525	peak_2877	211	+	4	0.00102329	0.00912011	0.001
NC_040253.1	250148688	250148898	peak_2878	211	+	7.08	0.00134896	0.011749	0.0013
NC_040253.1	250280596	250282878	peak_2879	2283	+	1.84	3.16228e-22	7.94328e-21	3.2e-22
NC_040253.1	250345902	250347564	peak_2880	1663	+	4.16	1e-81	7.94328e-80	1e-81
NC_040253.1	250414246	250414755	peak_2881	510	+	5.11	1.41254e-07	1.94984e-06	1.4e-07
NC_040253.1	250425634	250425995	peak_2882	362	+	16.2	1e-08	1.51356e-07	1e-08
NC_040253.1	250463204	250463325	peak_2883	122	+	2.12	0.000144544	0.00147911	0.00014
NC_040253.1	250574176	250584786	peak_2885	10611	+	14.2	2.51189e-14	5.01187e-13	2.5e-14
NC_040253.1	250585084	250591685	peak_2886	6602	+	2.06	4.2658e-05	0.000457088	4.3e-05
NC_040253.1	250822416	250828718	peak_2889	6303	+	3.61	1.58489e-21	5.01187e-20	1.6e-21
NC_040253.1	250830217	250830397	peak_2890	181	+	1.71	7.07946e-05	0.00074131	7.1e-05
NC_040253.1	250855373	250857068	peak_2891	1696	+	5.35	1e-130	1e-128	1e-130
NC_040253.1	250943237	250943593	peak_2893	357	+	4.39	3.98107e-20	1.25893e-18	4e-20
NC_040253.1	251169620	251170070	peak_2894	451	+	11	2.51189e-16	6.30957e-15	2.5e-16
NC_040253.1	251398149	251403788	peak_2896	5640	+	1.84	1.25893e-39	6.30957e-38	1.3e-39
NC_040253.1	251403974	251409784	peak_2897	5811	+	3.19	1e-127	1e-125	1e-127
NC_040253.1	251809281	251809462	peak_2898	182	+	18.3	1.8197e-05	0.000204174	1.8e-05
NC_040253.1	251943878	252009339	peak_2899	65462	+	2.68	6.30957e-64	3.98107e-62	6.3e-64
NC_040253.1	252109205	252111323	peak_2900	2119	+	9.16	5.01187e-11	9.12011e-10	5e-11
NC_040253.1	252111412	252114147	peak_2901	2736	+	4.21	5.01187e-19	1.25893e-17	5e-19
NC_040253.1	252115480	252115721	peak_2902	242	+	5.83	2.29087e-05	0.00025704	2.3e-05
NC_040253.1	253885063	253890349	peak_2905	5287	+	2.59	0.00223872	0.0186209	0.0022
NC_040253.1	253893012	253898945	peak_2906	5934	+	4.28	4.7863e-07	6.30957e-06	4.8e-07
NC_040253.1	253903279	253903728	peak_2907	450	+	3.41	3.98107e-20	1e-18	4e-20
NC_040253.1	253909767	253917791	peak_2908	8025	+	6.43	0	0	0
NC_040253.1	253918448	253918568	peak_2909	121	+	2.11	0.000549541	0.00512861	0.00055
NC_040253.1	253948877	253949388	peak_2911	512	+	37.5	3.16228e-11	5.62341e-10	3.2e-11
NC_040253.1	254329644	254329793	peak_2912	150	+	2.36	0.0042658	0.0331131	0.0043
NC_040253.1	254373564	254374242	peak_2913	679	+	1.56	2.81838e-06	3.46737e-05	2.8e-06
NC_040253.1	254658610	254680224	peak_2914	21615	+	3.31	0	0	0
NC_040253.1	254680341	254680402	peak_2915	62	+	1.57	5.62341e-05	0.00060256	5.6e-05
NC_040253.1	254730056	254730266	peak_2916	211	+	9.16	0.00776247	0.0562341	0.0078
NC_040253.1	254895655	254900369	peak_2917	4715	+	2.77	2.51189e-08	3.63078e-07	2.5e-08
NC_040253.1	254981778	254982105	peak_2918	328	+	4.04	5.01187e-30	1.99526e-28	5e-30
NC_040253.1	255172970	255174624	peak_2919	1655	+	1.77	7.94328e-37	3.16228e-35	7.9e-37
NC_040253.1	255224173	255224866	peak_2921	694	+	9.49	3.98107e-41	1.99526e-39	4e-41
NC_040253.1	255274390	255275141	peak_2922	752	+	4.49	1.7378e-05	0.000194984	1.7e-05
NC_040253.1	255275769	255277058	peak_2923	1290	+	7.08	3.98107e-31	1.58489e-29	4e-31
NC_040253.1	255277807	255278047	peak_2925	241	+	9.16	0.000104713	0.00107152	0.0001
NC_040253.1	255278106	255278347	peak_2926	242	+	3.75	0.00758578	0.0549541	0.0076
NC_040253.1	255278586	255287245	peak_2927	8660	+	3.43	2.29087e-10	3.89045e-09	2.3e-10
NC_040253.1	255288563	255288714	peak_2928	152	+	2.29	6.0256e-05	0.000630957	6e-05
NC_040253.1	255386228	255388366	peak_2931	2139	+	2.62	1.99526e-21	5.01187e-20	2e-21
NC_040253.1	255419321	255419619	peak_2932	299	+	1.88	0.000213796	0.0020893	0.00021
NC_040253.1	255420479	255420908	peak_2933	430	+	2.12	0.000870964	0.00776247	0.00087
NC_040253.1	255422092	255423913	peak_2934	1822	+	3.28	6.16595e-07	8.12831e-06	6.2e-07
NC_040253.1	255425254	255425374	peak_2935	121	+	1.89	0.00457088	0.0354813	0.0046
NC_040253.1	255425423	255426710	peak_2936	1288	+	25	1.58489e-12	2.51189e-11	1.6e-12
NC_040253.1	255440286	255440556	peak_2938	271	+	3	1.58489e-20	3.98107e-19	1.6e-20
NC_040253.1	255667216	255667427	peak_2941	212	+	5.31	2.51189e-11	4.57088e-10	2.5e-11
NC_040253.1	255740629	255740870	peak_2942	242	+	2.19	1.25893e-12	2.51189e-11	1.3e-12
NC_040253.1	255740929	255741860	peak_2943	932	+	7.19	1.25893e-67	1e-65	1.3e-67
NC_040253.1	255789816	255790112	peak_2944	297	+	2.85	1.20226e-06	1.51356e-05	1.2e-06
NC_040253.1	255790672	255792408	peak_2945	1737	+	3.14	1.94984e-06	2.45471e-05	1.9e-06
NC_040253.1	255839021	255841230	peak_2947	2210	+	9.51	5.01187e-65	3.16228e-63	5e-65
NC_040253.1	255843758	255844057	peak_2948	300	+	5.7	1.58489e-18	3.98107e-17	1.6e-18
NC_040253.1	255853368	255853756	peak_2951	389	+	3.33	3.80189e-06	4.67735e-05	3.8e-06
[truncated: 29,154 more rows]
