# Supplementary material for: m6A Methylation Analysis Reveals Networks and Key Genes Underlying the Coarse and Fine Wool Traits in a Full-sib Merino Family
Source: Biology (Basel). 2022 Nov 9;11(11):1637. doi: 10.3390/biology11111637 (PMC9687456; doi:10.3390/biology11111637)
Supplement: Supplementary file 1 [file biology-11-01637-s001.zip › Table S3.xlsx]

## Sheet: Sheet1
Geneid	Chr	Start	End	Strand	Length	ATmerino_input	Non_ATmerino_input	Foldchange
LOC114117888	NC_040265.1;NC_040265.1;NC_040265.1	48124635;48125218;48126601	48124704;48125402;48126699	+;+;+	354	2322.19	5.22061	444.813
TNNC1	NC_040270.1;NC_040270.1;NC_040270.1;NC_040270.1;NC_040270.1;NC_040270.1	50398701;50400231;50400478;50400888;50401227;50401445	50398787;50400261;50400624;50401002;50401363;50401650	+;+;+;+;+;+	723	43.6977	0.134534	324.808
MYL2	NC_040268.1;NC_040268.1;NC_040268.1;NC_040268.1;NC_040268.1;NC_040268.1;NC_040268.1	63688920;63690881;63691035;63691683;63692855;63695183;63696562	63689240;63690929;63691113;63691787;63692930;63695272;63696614	-;-;-;-;-;-;-	773	71.239	0.31458	226.458
MYLPF	NC_040275.1;NC_040275.1;NC_040275.1;NC_040275.1;NC_040275.1;NC_040275.1;NC_040275.1;NC_040275.1;NC_040275.1;NC_040275.1;NC_040275.1;NC_040275.1;NC_040275.1;NC_040275.1	27165866;27165885;27166491;27166557;27166905;27166905;27167206;27167206;27167426;27167426;27168020;27168020;27168158;27168158	27165944;27165944;27166652;27166652;27166980;27166980;27167310;27167310;27167504;27167504;27168068;27168068;27168354;27168352	+;+;+;+;+;+;+;+;+;+;+;+;+;+	747	13.9581	0.0651058	214.391
LOC114113226	NC_040252.1;NC_040252.1;NC_040252.1	110040019;110042014;110043619	110040239;110042170;110043672	-;-;-	432	45.6999	0.225158	202.968
LOC114111504	NC_040278.1;NC_040278.1;NC_040278.1;NC_040278.1;NC_040278.1;NC_040278.1;NC_040278.1	2904904;2905486;2906691;2910655;2915458;2915775;2917450	2905013;2905625;2906758;2910765;2915559;2915816;2917665	+;+;+;+;+;+;+	789	539.11	2.95873	182.21
MYL1	NC_040253.1;NC_040253.1;NC_040253.1;NC_040253.1;NC_040253.1;NC_040253.1;NC_040253.1;NC_040253.1;NC_040253.1;NC_040253.1;NC_040253.1;NC_040253.1;NC_040253.1;NC_040253.1	226253657;226253657;226254802;226254802;226256701;226256701;226257231;226257231;226260716;226260716;226265663;226265945;226266745;226278599	226253973;226253973;226254844;226254844;226256778;226256778;226257404;226257404;226260859;226260859;226265690;226265969;226266891;226279080	-;-;-;-;-;-;-;-;-;-;-;-;-;-	1438	5.09143	0.0338206	150.542
XIRP2	NC_040253.1;NC_040253.1;NC_040253.1;NC_040253.1;NC_040253.1;NC_040253.1;NC_040253.1;NC_040253.1;NC_040253.1;NC_040253.1;NC_040253.1;NC_040253.1;NC_040253.1;NC_040253.1;NC_040253.1;NC_040253.1;NC_040253.1;NC_040253.1;NC_040253.1;NC_040253.1;NC_040253.1;NC_040253.1;NC_040253.1;NC_040253.1	153548736;153548736;153548736;153555345;153555345;153555345;153557829;153557829;153567779;153567779;153567779;153569272;153569272;153569272;153569734;153569734;153591526;153591526;153591526;153597425;153597425;153597425;153623908;153623908	153550666;153550666;153550666;153555478;153555478;153555478;153567126;153567126;153567909;153567909;153567909;153569344;153569344;153569344;153569844;153569844;153591663;153591663;153591663;153597585;153597576;153597585;153624069;153624070	-;-;-;-;-;-;-;-;-;-;-;-;-;-;-;-;-;-;-;-;-;-;-;-	12140	0.598394	0.0040061	149.371
SEZ6L2	NC_040275.1;NC_040275.1;NC_040275.1;NC_040275.1;NC_040275.1;NC_040275.1;NC_040275.1;NC_040275.1;NC_040275.1;NC_040275.1;NC_040275.1;NC_040275.1;NC_040275.1;NC_040275.1;NC_040275.1;NC_040275.1;NC_040275.1;NC_040275.1;NC_040275.1;NC_040275.1;NC_040275.1;NC_040275.1;NC_040275.1;NC_040275.1;NC_040275.1;NC_040275.1;NC_040275.1;NC_040275.1;NC_040275.1;NC_040275.1;NC_040275.1;NC_040275.1;NC_040275.1;NC_…	26896884;26896884;26896891;26896891;26898532;26898532;26898532;26898532;26899327;26899327;26899327;26899327;26899969;26899969;26899969;26899969;26900367;26900367;26900367;26900367;26906090;26906090;26906090;26906090;26907233;26907233;26907233;26907233;26908030;26908030;26908030;26908030;26910097;26910097;26910097;26910097;26910756;26910756;26910756;26910756;26911717;26911717;26911717;26911717;269…	26897605;26897605;26897605;26897605;26898663;26898663;26898663;26898663;26899626;26899626;26899626;26899626;26900108;26900108;26900108;26900108;26900568;26900568;26900568;26900568;26906275;26906275;26906275;26906275;26907401;26907401;26907401;26907401;26908193;26908193;26908193;26908193;26910297;26910297;26910297;26910297;26910894;26910894;26910894;26910894;26911913;26911913;26911913;26911913;269…	+;+;+;+;+;+;+;+;+;+;+;+;+;+;+;+;+;+;+;+;+;+;+;+;+;+;+;+;+;+;+;+;+;+;+;+;+;+;+;+;+;+;+;+;+;+;+;+;+;+;+;+;+;+;+;+;+;+;+;+;+;+;+;+;+;+;+;+;+;+	4686	2.82694	0.0207572	136.191
CSRP3	NC_040272.1;NC_040272.1;NC_040272.1;NC_040272.1;NC_040272.1;NC_040272.1;NC_040272.1;NC_040272.1;NC_040272.1;NC_040272.1;NC_040272.1;NC_040272.1;NC_040272.1	26169983;26170155;26177045;26180655;26180655;26184980;26184980;26186880;26186880;26189119;26189119;26190742;26190742	26170173;26170173;26177104;26180794;26180794;26185148;26185148;26187012;26187012;26189212;26189212;26191074;26191074	+;+;+;+;+;+;+;+;+;+;+;+;+	1120	5.85027	0.0434233	134.726
LOC101103862	NC_040274.1;NC_040274.1;NC_040274.1;NC_040274.1;NC_040274.1;NC_040274.1;NC_040274.1;NC_040274.1	68061016;68062630;68063111;68064589;68065008;68066419;68067058;68068268	68061963;68062785;68063253;68064706;68065136;68066475;68067247;68068322	-;-;-;-;-;-;-;-	1796	7.18551	0.0541582	132.676
MYOM2	NC_040277.1;NC_040277.1;NC_040277.1;NC_040277.1;NC_040277.1;NC_040277.1;NC_040277.1;NC_040277.1;NC_040277.1;NC_040277.1;NC_040277.1;NC_040277.1;NC_040277.1;NC_040277.1;NC_040277.1;NC_040277.1;NC_040277.1;NC_040277.1;NC_040277.1;NC_040277.1;NC_040277.1;NC_040277.1;NC_040277.1;NC_040277.1;NC_040277.1;NC_040277.1;NC_040277.1;NC_040277.1;NC_040277.1;NC_040277.1;NC_040277.1;NC_040277.1;NC_040277.1;NC_…	1478080;1483686;1484764;1487791;1488047;1489420;1495168;1495342;1496094;1661177;1664245;1665332;1666120;1671682;1673956;1674857;1675401;1677177;1678452;1679693;1680601;1681723;1681962;1684803;1685357;1689509;1689778;1694664;1695137;1695570;1696163;1698407;1701218;1701617;1702833;1703935;1704354	1478183;1483806;1484982;1487953;1488204;1489512;1495256;1495392;1496258;1661338;1664386;1665531;1666173;1671809;1674139;1675031;1675522;1677364;1678578;1679871;1680715;1681879;1682068;1684847;1685493;1689653;1689837;1694731;1695250;1695657;1696201;1698512;1701381;1701653;1702855;1703990;1704982	+;+;+;+;+;+;+;+;+;+;+;+;+;+;+;+;+;+;+;+;+;+;+;+;+;+;+;+;+;+;+;+;+;+;+;+;+	4914	1.25803	0.00989704	127.112
LOC114117806	NC_040265.1;NC_040265.1;NC_040265.1	48114527;48115656;48115984	48114679;48115846;48116053	-;-;-	414	1972.91	16.0351	123.037
LOC114117804	NC_040265.1;NC_040265.1;NC_040265.1	47846504;47847609;47847937	47846653;47847799;47848001	-;-;-	406	2212.05	19.4057	113.99
LOC101120353	NC_040265.1;NC_040265.1;NC_040265.1	47938224;47938806;47940206	47938302;47938987;47940442	+;+;+	498	75.3966	0.683611	110.292
ACTA1	NC_040276.1;NC_040276.1;NC_040276.1;NC_040276.1;NC_040276.1;NC_040276.1;NC_040276.1;NC_040276.1;NC_040276.1;NC_040276.1;NC_040276.1;NC_040276.1;NC_040276.1;NC_040276.1;NC_040276.1;NC_040276.1;NC_040276.1;NC_040276.1;NC_040276.1;NC_040276.1;NC_040276.1;NC_040276.1	952275;952275;952275;952275;952752;952752;952752;952752;953029;953029;953322;953322;953586;953586;954016;954016;954016;954016;954941;954941;954941;954941	952666;952666;952666;952666;952933;953910;953483;952933;953220;953220;953483;953910;953910;953910;954156;954156;954156;954156;955200;955051;955051;955050	-;-;-;-;-;-;-;-;-;-;-;-;-;-;-;-;-;-;-;-;-;-	1952	120.842	1.14609	105.438
LOC114117980	NC_040265.1;NC_040265.1;NC_040265.1	50824268;50825266;50825588	50824343;50825455;50825627	-;-;-	306	27.4642	0.31787	86.4007
LOC114118432	NC_040266.1;NC_040266.1;NC_040266.1;NC_040266.1;NC_040266.1;NC_040266.1;NC_040266.1;NC_040266.1;NC_040266.1;NC_040266.1;NC_040266.1;NC_040266.1	58757291;58759313;58760578;58762535;58764262;58764521;58777780;58782015;58785370;58787634;58797897;58803643	58757789;58759438;58760657;58762631;58764359;58764594;58777840;58782140;58785471;58787831;58798007;58803657	-;-;-;-;-;-;-;-;-;-;-;-	1587	11.2194	0.137904	81.3566
LOC114117975	NC_040265.1;NC_040265.1;NC_040265.1;NC_040265.1;NC_040265.1;NC_040265.1	48164827;48164827;48165429;48165429;48166791;48166791	48164909;48164909;48165616;48165613;48167030;48167030	+;+;+;+;+;+	511	76.8792	0.99933	76.9308
MYH2	NC_040262.1;NC_040262.1;NC_040262.1;NC_040262.1;NC_040262.1;NC_040262.1;NC_040262.1;NC_040262.1;NC_040262.1;NC_040262.1;NC_040262.1;NC_040262.1;NC_040262.1;NC_040262.1;NC_040262.1;NC_040262.1;NC_040262.1;NC_040262.1;NC_040262.1;NC_040262.1;NC_040262.1;NC_040262.1;NC_040262.1;NC_040262.1;NC_040262.1;NC_040262.1;NC_040262.1;NC_040262.1;NC_040262.1;NC_040262.1;NC_040262.1;NC_040262.1;NC_040262.1;NC_…	33909734;33910017;33911499;33911811;33913514;33914426;33914537;33914733;33915226;33915407;33915959;33917032;33917533;33917740;33919203;33919499;33920253;33921143;33921318;33922043;33922255;33923812;33925642;33925996;33926252;33926480;33926657;33928146;33928949;33929201;33930109;33930375;33930640;33930931;33931326;33931477;33932065;33932271;33932525;33932749;33934506	33909793;33910059;33911722;33911954;33913670;33914453;33914645;33914825;33915289;33915505;33916062;33917170;33917651;33917889;33919373;33919808;33920323;33921230;33921435;33922166;33922391;33924067;33925884;33926172;33926397;33926570;33927046;33928272;33929067;33929397;33930292;33930540;33930764;33931239;33931475;33931530;33932190;33932441;33932629;33932844;33934790	+;+;+;+;+;+;+;+;+;+;+;+;+;+;+;+;+;+;+;+;+;+;+;+;+;+;+;+;+;+;+;+;+;+;+;+;+;+;+;+;+	6069	13.6315	0.180304	75.603
TTN	NC_040253.1;NC_040253.1;NC_040253.1;NC_040253.1;NC_040253.1;NC_040253.1;NC_040253.1;NC_040253.1;NC_040253.1;NC_040253.1;NC_040253.1;NC_040253.1;NC_040253.1;NC_040253.1;NC_040253.1;NC_040253.1;NC_040253.1;NC_040253.1;NC_040253.1;NC_040253.1;NC_040253.1;NC_040253.1;NC_040253.1;NC_040253.1;NC_040253.1;NC_040253.1;NC_040253.1;NC_040253.1;NC_040253.1;NC_040253.1;NC_040253.1;NC_040253.1;NC_040253.1;NC_…	141861651;141864056;141866423;141868046;141868924;141869104;141873713;141874611;141875404;141877007;141878355;141879076;141879683;141883825;141884215;141885737;141886250;141887021;141887482;141887661;141888798;141890050;141890804;141891148;141892488;141892850;141893110;141893380;141895230;141896905;141897270;141897644;141898000;141899891;141900900;141901256;141901674;141902279;141903045;141903273…	141861874;141864159;141866626;141868333;141869009;141869348;141874028;141874763;141875541;141877138;141878492;141879213;141879820;141884118;141884337;141886018;141886315;141887279;141887545;141887876;141888940;141890255;141891037;141891392;141892729;141893014;141893278;141895073;141895511;141897171;141897542;141897907;141898260;141900151;141901163;141901516;141901934;141902539;141903186;141903438…	+;+;+;+;+;+;+;+;+;+;+;+;+;+;+;+;+;+;+;+;+;+;+;+;+;+;+;+;+;+;+;+;+;+;+;+;+;+;+;+;+;+;+;+;+;+;+;+;+;+;+;+;+;+;+;+;+;+;+;+;+;+;+;+;+;+;+;+;+;+;+;+;+;+;+;+;+;+;+;+;+;+;+;+;+;+;+;+;+;+;+;+;+;+;+;+;+;+;+;+;+;+;+;+;+;+;+;+;+;+;+;+;+;+;+;+;+;+;+;+;+;+;+;+;+;+;+;+;+;+;+;+;+;+;+;+;+;+;+;+;+;+;+;+;+;+;+;+;+;+;+;+;+;+;+;+;+;+;+;+;+;+;+;+;+;+;+;+;+;+;+;+;+;+;+;+;+;+;+;+;+;+;+;+;+;+;+;+;+;+;+;+;+;+;+;+;+;+;+;+…	107484	0.606691	0.00859707	70.5696
LOC101113168	NC_040265.1;NC_040265.1;NC_040265.1	47977872;47978450;47979816	47977954;47978631;47980048	+;+;+	498	1230.72	17.9692	68.4902
LOC442995	NC_040258.1;NC_040258.1;NC_040258.1;NC_040258.1;NC_040258.1;NC_040258.1;NC_040258.1;NC_040258.1;NC_040258.1;NC_040258.1;NC_040258.1;NC_040258.1;NC_040258.1;NC_040258.1;NC_040258.1;NC_040258.1;NC_040258.1;NC_040258.1;NC_040258.1;NC_040258.1;NC_040258.1;NC_040258.1;NC_040258.1;NC_040258.1;NC_040258.1;NC_040258.1;NC_040258.1;NC_040258.1;NC_040258.1;NC_040258.1;NC_040258.1;NC_040258.1;NC_040258.1;NC_…	22801993;22803233;22803671;22804135;22804768;22805076;22805893;22806091;22806286;22806766;22807103;22807815;22808054;22808287;22808697;22809460;22810040;22810418;22811125;22811387;22811782;22812169;22813009;22813398;22814382;22815632;22816413;22817025;22817307;22818421;22819185;22819545;22819836;22820519;22821054;22821374;22821591;22822765;22822962;22823647	22802082;22803285;22803879;22804278;22804924;22805103;22806001;22806183;22806349;22806864;22807206;22807953;22808172;22808436;22808867;22809769;22810107;22810505;22811242;22811510;22811918;22812424;22813251;22813574;22814527;22815722;22816802;22817151;22817425;22818617;22819368;22819710;22819960;22820827;22821257;22821499;22821866;22822860;22823096;22823783	+;+;+;+;+;+;+;+;+;+;+;+;+;+;+;+;+;+;+;+;+;+;+;+;+;+;+;+;+;+;+;+;+;+;+;+;+;+;+;+	6078	36.0486	0.564117	63.9026
MYH1	NC_040262.1;NC_040262.1;NC_040262.1;NC_040262.1;NC_040262.1;NC_040262.1;NC_040262.1;NC_040262.1;NC_040262.1;NC_040262.1;NC_040262.1;NC_040262.1;NC_040262.1;NC_040262.1;NC_040262.1;NC_040262.1;NC_040262.1;NC_040262.1;NC_040262.1;NC_040262.1;NC_040262.1;NC_040262.1;NC_040262.1;NC_040262.1;NC_040262.1;NC_040262.1;NC_040262.1;NC_040262.1;NC_040262.1;NC_040262.1;NC_040262.1;NC_040262.1;NC_040262.1;NC_…	33937253;33937315;33937628;33937628;33939344;33939344;33939687;33939687;33939934;33939934;33941182;33941182;33941974;33941974;33942174;33942174;33942392;33942392;33943105;33943105;33943297;33943297;33943553;33943553;33943888;33943888;33944097;33944097;33945347;33945347;33946295;33946295;33946697;33946697;33947836;33947836;33948005;33948005;33948420;33948420;33948632;33948632;33948864;33948864;339…	33937374;33937374;33937658;33937658;33939587;33939587;33939830;33939830;33940090;33940090;33941209;33941209;33942088;33942088;33942266;33942266;33942455;33942455;33943203;33943203;33943400;33943400;33943691;33943691;33944006;33944006;33944246;33944246;33945517;33945517;33946604;33946604;33946767;33946767;33947923;33947923;33948122;33948122;33948543;33948543;33948768;33948768;33949119;33949119;339…	+;+;+;+;+;+;+;+;+;+;+;+;+;+;+;+;+;+;+;+;+;+;+;+;+;+;+;+;+;+;+;+;+;+;+;+;+;+;+;+;+;+;+;+;+;+;+;+;+;+;+;+;+;+;+;+;+;+;+;+;+;+;+;+;+;+;+;+;+;+;+;+;+;+;+;+;+;+;+;+	6200	2.79828	0.0470652	59.4554
HOXA9	NC_040255.1;NC_040255.1	75755163;75760821	75759734;75762202	+;+	5954	6.55029	0.110272	59.4011
LOC114117805	NC_040265.1;NC_040265.1;NC_040265.1	48044278;48045393;48045722	48044430;48045584;48045799	-;-;-	423	1107.4	18.6833	59.2724
LOC114113225	NC_040252.1;NC_040252.1;NC_040252.1	109902752;109904238;109905345	109902787;109904394;109905561	+;+;+	410	7.01784	0.11862	59.1625
HOXA10	NC_040255.1;NC_040255.1	75749595;75752465	75751263;75754014	+;+	3219	2.67271	0.0453253	58.9672
LOC101111980	NC_040262.1;NC_040262.1;NC_040262.1;NC_040262.1;NC_040262.1;NC_040262.1;NC_040262.1;NC_040262.1;NC_040262.1;NC_040262.1;NC_040262.1;NC_040262.1;NC_040262.1;NC_040262.1;NC_040262.1;NC_040262.1;NC_040262.1;NC_040262.1;NC_040262.1;NC_040262.1;NC_040262.1;NC_040262.1;NC_040262.1;NC_040262.1;NC_040262.1;NC_040262.1;NC_040262.1;NC_040262.1;NC_040262.1;NC_040262.1;NC_040262.1;NC_040262.1;NC_040262.1;NC_…	33969042;33969374;33969625;33970517;33973018;33973219;33973442;33974140;33974332;33974588;33974928;33975137;33976528;33977476;33978619;33979270;33979438;33979903;33980116;33980373;33981332;33981884;33982275;33982677;33982859;33983748;33984284;33984523;33985844;33986114;33986379;33986769;33987712;33989161;33989367;33989613;33989822;33990919	33969274;33969517;33969781;33970544;33973132;33973311;33973505;33974238;33974435;33974726;33975046;33975286;33976698;33977782;33978689;33979357;33979555;33980026;33980252;33980628;33981574;33982060;33982420;33982767;33983248;33983874;33984402;33984719;33986027;33986279;33986503;33987077;33987915;33989286;33989537;33989717;33989917;33991190	+;+;+;+;+;+;+;+;+;+;+;+;+;+;+;+;+;+;+;+;+;+;+;+;+;+;+;+;+;+;+;+;+;+;+;+;+;+	5965	0.468038	0.00815324	57.4052
LOC101111723	NC_040262.1;NC_040262.1;NC_040262.1;NC_040262.1;NC_040262.1;NC_040262.1;NC_040262.1;NC_040262.1;NC_040262.1;NC_040262.1;NC_040262.1;NC_040262.1;NC_040262.1;NC_040262.1;NC_040262.1;NC_040262.1;NC_040262.1;NC_040262.1;NC_040262.1;NC_040262.1;NC_040262.1;NC_040262.1;NC_040262.1;NC_040262.1;NC_040262.1;NC_040262.1;NC_040262.1;NC_040262.1;NC_040262.1;NC_040262.1;NC_040262.1;NC_040262.1;NC_040262.1;NC_…	34010135;34010136;34011689;34011693;34012601;34012601;34012830;34012830;34015082;34015082;34015209;34015209;34015410;34015410;34015633;34015633;34016625;34016625;34016815;34016815;34017076;34017076;34018333;34018333;34018529;34018529;34020029;34020029;34021071;34021071;34021488;34021488;34023143;34023143;34023317;34023317;34023789;34023789;34024010;34024010;34026030;34026030;34028004;34028004;340…	34010174;34010174;34011927;34011927;34012744;34012744;34012986;34012986;34015109;34015109;34015317;34015317;34015502;34015502;34015696;34015696;34016723;34016723;34016918;34016918;34017214;34017214;34018451;34018451;34018678;34018678;34020199;34020199;34021380;34021380;34021555;34021555;34023230;34023230;34023434;34023434;34023912;34023912;34024146;34024146;34026285;34026285;34028246;34028246;340…	+;+;+;+;+;+;+;+;+;+;+;+;+;+;+;+;+;+;+;+;+;+;+;+;+;+;+;+;+;+;+;+;+;+;+;+;+;+;+;+;+;+;+;+;+;+;+;+;+;+;+;+;+;+;+;+;+;+;+;+;+;+;+;+;+;+;+;+;+;+;+;+;+;+;+;+;+;+	6015	1.10353	0.0202137	54.5935
CA4	NC_040262.1;NC_040262.1;NC_040262.1;NC_040262.1;NC_040262.1;NC_040262.1;NC_040262.1;NC_040262.1;NC_040262.1;NC_040262.1;NC_040262.1;NC_040262.1;NC_040262.1;NC_040262.1;NC_040262.1;NC_040262.1	51121956;51122818;51126286;51126286;51127156;51127156;51127978;51127978;51128245;51128245;51128574;51128574;51128968;51128968;51129445;51129445	51122158;51122960;51126339;51126339;51127311;51127311;51128123;51128123;51128343;51128343;51128637;51128637;51129134;51129134;51129775;51129775	+;+;+;+;+;+;+;+;+;+;+;+;+;+;+;+	1363	29.1571	0.535224	54.4764
LOC114111402	NC_040278.1;NC_040278.1;NC_040278.1;NC_040278.1;NC_040278.1;NC_040278.1;NC_040278.1	3116344;3120723;3121364;3121687;3123058;3125374;3132023	3116379;3120824;3121504;3121755;3123165;3125475;3132105	+;+;+;+;+;+;+	641	16.2219	0.303489	53.4513
SCGB1A1	NC_040272.1;NC_040272.1;NC_040272.1	42663137;42665348;42666400	42663191;42665535;42666432	+;+;+	276	4.64482	0.0881052	52.7191
LOC114117974	NC_040265.1;NC_040265.1;NC_040265.1	48153020;48154128;48154456	48153172;48154318;48154525	-;-;-	414	342.341	6.81347	50.2447
MYBPC1	NC_040254.1;NC_040254.1;NC_040254.1;NC_040254.1;NC_040254.1;NC_040254.1;NC_040254.1;NC_040254.1;NC_040254.1;NC_040254.1;NC_040254.1;NC_040254.1;NC_040254.1;NC_040254.1;NC_040254.1;NC_040254.1;NC_040254.1;NC_040254.1;NC_040254.1;NC_040254.1;NC_040254.1;NC_040254.1;NC_040254.1;NC_040254.1;NC_040254.1;NC_040254.1;NC_040254.1;NC_040254.1;NC_040254.1;NC_040254.1;NC_040254.1;NC_040254.1;NC_040254.1;NC_…	183090793;183090793;183090943;183090943;183090944;183090944;183090944;183090944;183090944;183090944;183090944;183090944;183090944;183090944;183090944;183090944;183090944;183090944;183110708;183110708;183110708;183110708;183110708;183110708;183110708;183110708;183110708;183110708;183110708;183110708;183110708;183110708;183110708;183110708;183110708;183110708;183113113;183113113;183113113;183113113…	183091086;183091086;183091086;183091086;183091086;183091086;183091086;183091086;183091086;183091086;183091086;183091086;183091086;183091086;183091086;183091086;183091086;183091086;183110749;183110749;183110749;183110749;183110749;183110749;183110749;183110749;183110749;183110749;183110749;183110749;183110749;183110749;183110749;183110749;183110749;183110749;183113154;183113154;183113154;183113154…	+;+;+;+;+;+;+;+;+;+;+;+;+;+;+;+;+;+;+;+;+;+;+;+;+;+;+;+;+;+;+;+;+;+;+;+;+;+;+;+;+;+;+;+;+;+;+;+;+;+;+;+;+;+;+;+;+;+;+;+;+;+;+;+;+;+;+;+;+;+;+;+;+;+;+;+;+;+;+;+;+;+;+;+;+;+;+;+;+;+;+;+;+;+;+;+;+;+;+;+;+;+;+;+;+;+;+;+;+;+;+;+;+;+;+;+;+;+;+;+;+;+;+;+;+;+;+;+;+;+;+;+;+;+;+;+;+;+;+;+;+;+;+;+;+;+;+;+;+;+;+;+;+;+;+;+;+;+;+;+;+;+;+;+;+;+;+;+;+;+;+;+;+;+;+;+;+;+;+;+;+;+;+;+;+;+;+;+;+;+;+;+;+;+;+;+;+;+;+;+…	4668	4.94944	0.0989768	50.006
ALB	NC_040257.1;NC_040257.1;NC_040257.1;NC_040257.1;NC_040257.1;NC_040257.1;NC_040257.1;NC_040257.1;NC_040257.1;NC_040257.1;NC_040257.1;NC_040257.1;NC_040257.1;NC_040257.1;NC_040257.1	98341570;98342378;98343302;98344718;98345695;98347256;98348826;98349889;98351210;98352889;98354043;98354785;98356268;98357088;98359275	98341681;98342435;98343434;98344926;98345827;98347353;98348955;98350103;98351342;98352986;98354181;98355008;98356400;98357155;98359447	+;+;+;+;+;+;+;+;+;+;+;+;+;+;+	2056	25.2459	0.520403	48.5122
LOC101113761	NC_040256.1;NC_040256.1	43942679;43944224	43943490;43944288	-;-	877	2.56622	0.055455	46.2756
FOLR3	NC_040266.1;NC_040266.1;NC_040266.1;NC_040266.1;NC_040266.1;NC_040266.1;NC_040266.1;NC_040266.1;NC_040266.1;NC_040266.1;NC_040266.1;NC_040266.1;NC_040266.1;NC_040266.1;NC_040266.1	54790800;54791728;54791764;54791912;54791912;54791912;54795129;54795129;54795129;54795518;54795518;54795518;54795792;54795792;54795792	54790884;54791834;54791815;54792088;54792088;54792088;54795317;54795317;54795317;54795653;54795653;54795653;54796269;54796269;54796269	+;+;+;+;+;+;+;+;+;+;+;+;+;+;+	1172	1.89598	0.0414966	45.6899
EEF1A2	NC_040264.1;NC_040264.1;NC_040264.1;NC_040264.1;NC_040264.1;NC_040264.1;NC_040264.1;NC_040264.1	56453470;56454879;56456646;56457276;56457939;56459126;56459993;56460885	56453570;56455099;56456825;56457572;56458089;56459382;56460227;56461293	+;+;+;+;+;+;+;+	1851	5.89465	0.131372	44.8698
TNNC2	NC_040264.1;NC_040264.1;NC_040264.1;NC_040264.1;NC_040264.1;NC_040264.1;NC_040264.1;NC_040264.1;NC_040264.1;NC_040264.1;NC_040264.1;NC_040264.1;NC_040264.1;NC_040264.1;NC_040264.1;NC_040264.1;NC_040264.1	77960813;77960813;77960962;77961284;77961284;77961284;77961587;77961587;77961587;77961789;77961789;77961789;77962080;77962080;77962080;77963787;77963793	77960993;77960993;77960993;77961420;77961420;77961420;77961701;77961701;77961701;77961932;77961932;77961932;77962131;77962215;77962131;77963931;77963882	-;-;-;-;-;-;-;-;-;-;-;-;-;-;-;-;-	858	11.7539	0.283415	41.4723
CCKAR	NC_040257.1;NC_040257.1;NC_040257.1;NC_040257.1;NC_040257.1;NC_040257.1;NC_040257.1	51326609;51329237;51329937;51331630;51333782;51337884;51338812	51328900;51329361;51330308;51331757;51334043;51338135;51338923	-;-;-;-;-;-;-	3543	0.828193	0.0205902	40.2227
NXPE2	NC_040266.1;NC_040266.1;NC_040266.1;NC_040266.1;NC_040266.1;NC_040266.1;NC_040266.1;NC_040266.1;NC_040266.1;NC_040266.1;NC_040266.1	27715759;27715759;27716923;27716923;27743632;27743632;27747850;27747850;27750341;27750936;27750936	27715933;27715933;27717028;27717028;27744365;27744365;27747911;27747911;27750556;27751621;27751621	+;+;+;+;+;+;+;+;+;+;+	1979	2.60554	0.0737252	35.3413
LOC101113693	NC_040265.1;NC_040265.1;NC_040265.1	48058449;48059031;48060417	48058531;48059212;48060654	+;+;+	503	54.5978	1.54701	35.2925
BGLAP	NC_040252.1;NC_040252.1;NC_040252.1;NC_040252.1	112409220;112409513;112409752;112409976	112409287;112409551;112409821;112410214	+;+;+;+	416	112.583	3.21499	35.0182
LOC114113890	NC_040254.1;NC_040254.1	19466900;19470005	19468361;19470526	-;-	1984	0.416411	0.0122566	33.9745
HBB	NC_040266.1;NC_040266.1;NC_040266.1	51983193;51983407;51984533	51983278;51983629;51984661	+;+;+	438	13.0734	0.388628	33.6398
HABP2	NC_040273.1;NC_040273.1;NC_040273.1;NC_040273.1;NC_040273.1;NC_040273.1;NC_040273.1;NC_040273.1;NC_040273.1;NC_040273.1;NC_040273.1;NC_040273.1;NC_040273.1	37189187;37203441;37209738;37211308;37212829;37213694;37214302;37215899;37217933;37218586;37219573;37220654;37223102	37189333;37203477;37209848;37211415;37212945;37213813;37214473;37215996;37218188;37218728;37219707;37220799;37224428	+;+;+;+;+;+;+;+;+;+;+;+;+	2917	0.830134	0.0250089	33.1935
LOC105608080	NC_040267.1;NC_040267.1	77339344;77340038	77339687;77341383	-;-	1690	0.471995	0.0143888	32.803
LOC105611004	NC_040254.1;NC_040254.1	142088154;142090204	142088394;142092247	+;+	2285	2.75532	0.0851362	32.3636
MMP13	NC_040266.1;NC_040266.1;NC_040266.1;NC_040266.1;NC_040266.1;NC_040266.1;NC_040266.1;NC_040266.1;NC_040266.1;NC_040266.1	5911632;5911841;5913290;5913614;5915463;5917056;5918157;5919237;5921159;5922188	5911751;5912082;5913438;5913739;5915624;5917173;5918290;5919396;5921262;5922288	+;+;+;+;+;+;+;+;+;+	1416	2.19295	0.0686922	31.9243
LOC105607500	NC_040253.1	148033015	148034800	+	1786	3.65275	0.122538	29.809
TNNT2	NC_040263.1;NC_040263.1;NC_040263.1;NC_040263.1;NC_040263.1;NC_040263.1;NC_040263.1;NC_040263.1;NC_040263.1;NC_040263.1;NC_040263.1;NC_040263.1;NC_040263.1;NC_040263.1;NC_040263.1;NC_040263.1;NC_040263.1;NC_040263.1;NC_040263.1;NC_040263.1;NC_040263.1;NC_040263.1;NC_040263.1;NC_040263.1;NC_040263.1;NC_040263.1;NC_040263.1;NC_040263.1;NC_040263.1;NC_040263.1;NC_040263.1;NC_040263.1;NC_040263.1;NC_…	84500623;84500623;84500656;84501833;84503754;84503754;84503754;84504497;84504497;84504497;84504604;84504604;84504604;84505338;84505338;84505338;84505742;84505742;84505745;84506755;84506755;84506755;84507833;84507833;84507833;84508113;84508113;84508113;84508643;84508643;84508643;84509070;84509070;84509070;84509798;84509798;84509798;84510011;84510011;84510011;84510404;84510404;84510404;84510912;845…	84500708;84500708;84500708;84501884;84503803;84503803;84503803;84504507;84504507;84504507;84504618;84504618;84504618;84505403;84505403;84505403;84505777;84505777;84505777;84506788;84506788;84506788;84507893;84507893;84507893;84508229;84508229;84508229;84508720;84508720;84508720;84509180;84509180;84509180;84509803;84509803;84509803;84510120;84510120;84510120;84510494;84510494;84510494;84510952;845…	+;+;+;+;+;+;+;+;+;+;+;+;+;+;+;+;+;+;+;+;+;+;+;+;+;+;+;+;+;+;+;+;+;+;+;+;+;+;+;+;+;+;+;+;+;+;+;+;+	1196	30.7035	1.03693	29.61
LOC114111767	NC_040278.1;NC_040278.1;NC_040278.1;NC_040278.1	2896831;2898795;2899117;2900413	2896935;2898897;2899158;2900615	+;+;+;+	453	3.08151	0.10736	28.7026
ATP2A1	NC_040275.1;NC_040275.1;NC_040275.1;NC_040275.1;NC_040275.1;NC_040275.1;NC_040275.1;NC_040275.1;NC_040275.1;NC_040275.1;NC_040275.1;NC_040275.1;NC_040275.1;NC_040275.1;NC_040275.1;NC_040275.1;NC_040275.1;NC_040275.1;NC_040275.1;NC_040275.1;NC_040275.1;NC_040275.1;NC_040275.1;NC_040275.1;NC_040275.1;NC_040275.1;NC_040275.1;NC_040275.1;NC_040275.1;NC_040275.1;NC_040275.1;NC_040275.1;NC_040275.1;NC_…	26463418;26463418;26464121;26464476;26464476;26464734;26464734;26464976;26464976;26465202;26465202;26465461;26465461;26465772;26465772;26466188;26466188;26467339;26467339;26467682;26467682;26469266;26469266;26469630;26469630;26470024;26470024;26472648;26472648;26473253;26473253;26473708;26473708;26474667;26474667;26476898;26476898;26477944;26477944;26479487;26479487;26479964;26479964;26480344;264…	26463720;26463720;26464165;26464593;26464593;26464851;26464851;26465109;26465109;26465287;26465287;26465663;26465663;26465992;26465992;26466523;26466523;26467557;26467557;26467804;26467804;26469397;26469397;26469732;26469732;26470112;26470112;26472814;26472814;26473550;26473550;26473793;26473793;26474747;26474747;26477036;26477036;26478048;26478048;26479569;26479569;26479981;26479981;26481604;264…	-;-;-;-;-;-;-;-;-;-;-;-;-;-;-;-;-;-;-;-;-;-;-;-;-;-;-;-;-;-;-;-;-;-;-;-;-;-;-;-;-;-;-;-;-	4468	4.32935	0.15239	28.4097
ACR	NC_040254.1;NC_040254.1;NC_040254.1;NC_040254.1;NC_040254.1	241065317;241066380;241066804;241071413;241072070	241065434;241066586;241067087;241071558;241072820	+;+;+;+;+	1506	1.36199	0.0484403	28.1168
LOC114111244	NC_040252.1	74155112	74155207	+	96	7.12206	0.253302	28.1168
LOC101116799	NC_040278.1;NC_040278.1;NC_040278.1;NC_040278.1;NC_040278.1;NC_040278.1;NC_040278.1;NC_040278.1;NC_040278.1;NC_040278.1;NC_040278.1;NC_040278.1;NC_040278.1;NC_040278.1	3148428;3148428;3149105;3149105;3149443;3149443;3150838;3150838;3153102;3153102;3153373;3153373;3155098;3155101	3148550;3148550;3149244;3149244;3149513;3149513;3150945;3150945;3153203;3153203;3153409;3153409;3155291;3155291	+;+;+;+;+;+;+;+;+;+;+;+;+;+	775	1015.95	36.7736	27.627
NPPB	NC_040263.1;NC_040263.1;NC_040263.1	45226147;45226551;45227331	45226272;45226797;45227347	+;+;+	390	8.47343	0.311757	27.1796
LOC101113252	NC_040262.1;NC_040262.1;NC_040262.1;NC_040262.1;NC_040262.1;NC_040262.1;NC_040262.1;NC_040262.1;NC_040262.1;NC_040262.1;NC_040262.1;NC_040262.1;NC_040262.1;NC_040262.1;NC_040262.1;NC_040262.1;NC_040262.1;NC_040262.1;NC_040262.1;NC_040262.1;NC_040262.1;NC_040262.1;NC_040262.1;NC_040262.1;NC_040262.1;NC_040262.1;NC_040262.1;NC_040262.1;NC_040262.1;NC_040262.1;NC_040262.1;NC_040262.1;NC_040262.1;NC_…	33826195;33826760;33826913;33827584;33829406;33830069;33831293;33831656;33832338;33833097;33833240;33834092;33834289;33834813;33835022;33835684;33835954;33836368;33836990;33837160;33837868;33838081;33838302;33838876;33839205;33839489;33839714;33840145;33840622;33841163;33841450;33841986;33842749;33843197;33843810;33844235;33844512;33845484;33845755;33846018;33846211;33847068	33826264;33826795;33826967;33827795;33829549;33830225;33831320;33831764;33832430;33833160;33833338;33834195;33834427;33834931;33835171;33835854;33836260;33836438;33837077;33837277;33837991;33838217;33838557;33839118;33839381;33839634;33839804;33840534;33840748;33841281;33841646;33842169;33842914;33843321;33844118;33844438;33844637;33845654;33845859;33846113;33846348;33847212	+;+;+;+;+;+;+;+;+;+;+;+;+;+;+;+;+;+;+;+;+;+;+;+;+;+;+;+;+;+;+;+;+;+;+;+;+;+;+;+;+;+	6110	1.72981	0.063678	27.165
LY6D	NC_040260.1;NC_040260.1;NC_040260.1	15875477;15876340;15876623	15875559;15876438;15877133	+;+;+	693	79.9151	2.94752	27.1127
RPL3L	NC_040275.1;NC_040275.1;NC_040275.1;NC_040275.1;NC_040275.1;NC_040275.1;NC_040275.1;NC_040275.1;NC_040275.1;NC_040275.1;NC_040275.1;NC_040275.1;NC_040275.1;NC_040275.1;NC_040275.1;NC_040275.1;NC_040275.1;NC_040275.1;NC_040275.1;NC_040275.1;NC_040275.1;NC_040275.1;NC_040275.1;NC_040275.1;NC_040275.1;NC_040275.1;NC_040275.1;NC_040275.1;NC_040275.1;NC_040275.1;NC_040275.1;NC_040275.1;NC_040275.1;NC_…	1465453;1465453;1465454;1465454;1465846;1465846;1465846;1465846;1466206;1466206;1466206;1466206;1466785;1466785;1466785;1466785;1467076;1467076;1467076;1467076;1467331;1467331;1467331;1467331;1468758;1468758;1468758;1468758;1469997;1469997;1469997;1469997;1471543;1471543;1471543;1471543;1472205;1472205;1472464;1472464	1465593;1465593;1465593;1465593;1465965;1465965;1465965;1465965;1466301;1466347;1466347;1466301;1466886;1466886;1466886;1466886;1467236;1467236;1467236;1467236;1467517;1467517;1467517;1467517;1468893;1468893;1468893;1468893;1470165;1470165;1470165;1470165;1471735;1471735;1471735;1471735;1472308;1472368;1472652;1472620	-;-;-;-;-;-;-;-;-;-;-;-;-;-;-;-;-;-;-;-;-;-;-;-;-;-;-;-;-;-;-;-;-;-;-;-;-;-;-;-	1704	0.75233	0.0285411	26.3595
VILL	NC_040270.1;NC_040270.1;NC_040270.1;NC_040270.1;NC_040270.1;NC_040270.1;NC_040270.1;NC_040270.1;NC_040270.1;NC_040270.1;NC_040270.1;NC_040270.1;NC_040270.1;NC_040270.1;NC_040270.1;NC_040270.1;NC_040270.1;NC_040270.1;NC_040270.1;NC_040270.1	12052631;12057045;12057248;12057636;12059035;12060359;12060771;12061321;12061492;12062242;12062530;12064554;12064797;12065492;12066191;12067265;12071087;12071439;12071945;12072526	12052761;12057111;12057322;12057841;12059143;12060469;12060970;12061399;12061590;12062380;12062630;12064691;12064955;12065671;12066336;12067409;12071272;12071510;12072274;12072793	+;+;+;+;+;+;+;+;+;+;+;+;+;+;+;+;+;+;+;+	2941	0.862106	0.0330731	26.0666
LOC101120688	NC_040265.1;NC_040265.1;NC_040265.1;NC_040265.1	57016873;57017917;57018294;57019390	57017045;57018181;57018347;57019524	-;-;-;-	627	1.99918	0.0775663	25.7738
CKM	NC_040265.1;NC_040265.1;NC_040265.1;NC_040265.1;NC_040265.1;NC_040265.1;NC_040265.1;NC_040265.1;NC_040265.1	56446425;56447441;56448049;56449423;56449462;56451603;56452152;56453331;56455604	56446935;56447630;56448172;56449460;56449595;56451735;56452306;56453544;56455657	-;-;-;-;-;-;-;-;-	1553	24.8928	0.98646	25.2345
C25H10orf99	NC_040276.1;NC_040276.1;NC_040276.1	41021633;41023652;41029534	41021830;41023741;41030434	+;+;+	1189	8.24218	0.327227	25.188
GUCA2A	NC_040252.1;NC_040252.1;NC_040252.1	17282524;17282965;17284199	17282597;17283154;17284275	-;-;-	341	1.75441	0.0713109	24.6022
TNNT3	NC_040272.1;NC_040272.1;NC_040272.1;NC_040272.1;NC_040272.1;NC_040272.1;NC_040272.1;NC_040272.1;NC_040272.1;NC_040272.1;NC_040272.1;NC_040272.1;NC_040272.1;NC_040272.1;NC_040272.1;NC_040272.1;NC_040272.1;NC_040272.1;NC_040272.1;NC_040272.1;NC_040272.1;NC_040272.1;NC_040272.1;NC_040272.1;NC_040272.1;NC_040272.1;NC_040272.1;NC_040272.1;NC_040272.1;NC_040272.1;NC_040272.1;NC_040272.1;NC_040272.1;NC_…	51443015;51443015;51443015;51443015;51443015;51443015;51443015;51443015;51443015;51443015;51443015;51443015;51443015;51443015;51443015;51443015;51443015;51443015;51443015;51443015;51443015;51443015;51443254;51443254;51443255;51443255;51443255;51443255;51443255;51443255;51443255;51443255;51443255;51443255;51443255;51443255;51443255;51443255;51443255;51443255;51443260;51443260;51443260;51443260;514…	51443455;51443455;51443455;51443455;51443455;51443455;51443455;51443455;51443455;51443455;51443455;51443455;51443455;51443455;51443455;51443455;51443455;51443455;51443455;51443455;51443455;51443455;51443455;51443455;51443455;51443455;51443455;51443455;51443455;51443455;51443455;51443455;51443455;51443455;51443455;51443455;51443455;51443455;51443455;51443455;51443455;51443455;51443455;51443455;514…	-;-;-;-;-;-;-;-;-;-;-;-;-;-;-;-;-;-;-;-;-;-;-;-;-;-;-;-;-;-;-;-;-;-;-;-;-;-;-;-;-;-;-;-;-;-;-;-;-;-;-;-;-;-;-;-;-;-;-;-;-;-;-;-;-;-;-;-;-;-;-;-;-;-;-;-;-;-;-;-;-;-;-;-;-;-;-;-;-;-;-;-;-;-;-;-;-;-;-;-;-;-;-;-;-;-;-;-;-;-;-;-;-;-;-;-;-;-;-;-;-;-;-;-;-;-;-;-;-;-;-;-;-;-;-;-;-;-;-;-;-;-;-;-;-;-;-;-;-;-;-;-;-;-;-;-;-;-;-;-;-;-;-;-;-;-;-;-;-;-;-;-;-;-;-;-;-;-;-;-;-;-;-;-;-;-;-;-;-;-;-;-;-;-;-;-;-;-;-;-…	1656	22.5532	0.954473	23.629
LOC101110883	NC_040270.1	6120337	6121330	-	994	1.14641	0.0489276	23.4307
LOC114114614	NC_040255.1;NC_040255.1;NC_040255.1;NC_040255.1	108309743;108319362;108320020;108321064	108311255;108319631;108320167;108321503	-;-;-;-	2371	0.480612	0.020512	23.4307
LOC101117756	NC_040256.1;NC_040256.1;NC_040256.1;NC_040256.1	18892500;18893354;18893718;18894947	18892632;18893459;18893783;18895917	+;+;+;+	1276	0.893048	0.0381145	23.4307
GNAT1	NC_040270.1;NC_040270.1;NC_040270.1;NC_040270.1;NC_040270.1;NC_040270.1;NC_040270.1;NC_040270.1	52140512;52142401;52142871;52143262;52143484;52143732;52144011;52145244	52142278;52142554;52143000;52143390;52143641;52143873;52144053;52145349	-;-;-;-;-;-;-;-	2629	0.866892	0.0369981	23.4307
MYL4	NC_040262.1;NC_040262.1;NC_040262.1;NC_040262.1;NC_040262.1;NC_040262.1;NC_040262.1;NC_040262.1;NC_040262.1;NC_040262.1;NC_040262.1;NC_040262.1;NC_040262.1;NC_040262.1;NC_040262.1	16773023;16773023;16773699;16773699;16774318;16774318;16774899;16774899;16776625;16776625;16782714;16782714;16786371;16786371;16786759	16773218;16773218;16773743;16773743;16774395;16774395;16775072;16775072;16776774;16776774;16782741;16782741;16786620;16786527;16786835	-;-;-;-;-;-;-;-;-;-;-;-;-;-;-	998	2.28363	0.0974631	23.4307
SPINK9	NC_040256.1;NC_040256.1;NC_040256.1;NC_040256.1	62454304;62455208;62462002;62463471	62454449;62455236;62462126;62463650	+;+;+;+	480	4.74804	0.202642	23.4307
LOC114116708	NC_040261.1;NC_040261.1;NC_040261.1;NC_040261.1;NC_040261.1;NC_040261.1;NC_040261.1;NC_040261.1;NC_040261.1;NC_040261.1;NC_040261.1	96221819;96221819;96222180;96222490;96222490;96223315;96223315;96225460;96225460;96225686;96225686	96221932;96221932;96222272;96222623;96222623;96224040;96224040;96225502;96225502;96226482;96226482	-;-;-;-;-;-;-;-;-;-;-	1907	1.18016	0.0510058	23.1378
GAL3ST2	NC_040252.1;NC_040252.1;NC_040252.1;NC_040252.1;NC_040252.1	143283;145899;147224;152246;153058	145337;146163;147310;152367;153081	-;-;-;-;-	2553	0.435191	0.0190498	22.8449
LOC105611263	NC_040264.1;NC_040264.1;NC_040264.1;NC_040264.1;NC_040264.1;NC_040264.1	19363466;19363471;19363753;19363753;19364965;19366034	19363584;19363584;19363953;19363953;19366223;19366223	+;+;+;+;+;+	1579	0.703636	0.0308005	22.8449
NRAP	NC_040273.1;NC_040273.1;NC_040273.1;NC_040273.1;NC_040273.1;NC_040273.1;NC_040273.1;NC_040273.1;NC_040273.1;NC_040273.1;NC_040273.1;NC_040273.1;NC_040273.1;NC_040273.1;NC_040273.1;NC_040273.1;NC_040273.1;NC_040273.1;NC_040273.1;NC_040273.1;NC_040273.1;NC_040273.1;NC_040273.1;NC_040273.1;NC_040273.1;NC_040273.1;NC_040273.1;NC_040273.1;NC_040273.1;NC_040273.1;NC_040273.1;NC_040273.1;NC_040273.1;NC_…	37223687;37224478;37225574;37227652;37231303;37232659;37233568;37239761;37240935;37241390;37243644;37244990;37247045;37248912;37249578;37250649;37252587;37255733;37257062;37257315;37259056;37260707;37262127;37264561;37265260;37267371;37267737;37270239;37271898;37276505;37278193;37279764;37282523;37283629;37287834;37288234;37289325;37290128;37291993;37293404;37297721;37298359;37298736	37223943;37224605;37225889;37227759;37231407;37232757;37233672;37240072;37241042;37241494;37243742;37245094;37247242;37249025;37249685;37250753;37252685;37255837;37257312;37257372;37259163;37260811;37262225;37264665;37265457;37267472;37267844;37270343;37271996;37276609;37278300;37279868;37282639;37283733;37287938;37288341;37289429;37290232;37292097;37293508;37297808;37298453;37298986	-;-;-;-;-;-;-;-;-;-;-;-;-;-;-;-;-;-;-;-;-;-;-;-;-;-;-;-;-;-;-;-;-;-;-;-;-;-;-;-;-;-;-	5521	2.62127	0.123325	21.255
SIM1	NC_040259.1;NC_040259.1;NC_040259.1;NC_040259.1;NC_040259.1;NC_040259.1;NC_040259.1;NC_040259.1;NC_040259.1;NC_040259.1;NC_040259.1;NC_040259.1	41471048;41471998;41481801;41485187;41485786;41486030;41486842;41487240;41487971;41512509;41537900;41540505	41471341;41472599;41481883;41485276;41485894;41486115;41487041;41487346;41488118;41512677;41538302;41546031	+;+;+;+;+;+;+;+;+;+;+;+	7818	0.131181	0.00622078	21.0876
LOC101110208	NC_040253.1;NC_040253.1;NC_040253.1;NC_040253.1;NC_040253.1;NC_040253.1;NC_040253.1	11070732;11071243;11072719;11073810;11074274;11074570;11075573	11070892;11071379;11072792;11073914;11074375;11074619;11075838	+;+;+;+;+;+;+	895	5.57033	0.271699	20.5019
HSPB7	NC_040253.1;NC_040253.1;NC_040253.1	265570437;265571249;265572475	265570772;265571394;265574245	+;+;+	2253	2.84503	0.140311	20.2766
LOC101112291	NC_040278.1;NC_040278.1;NC_040278.1;NC_040278.1;NC_040278.1;NC_040278.1;NC_040278.1;NC_040278.1;NC_040278.1;NC_040278.1;NC_040278.1;NC_040278.1;NC_040278.1;NC_040278.1;NC_040278.1;NC_040278.1;NC_040278.1;NC_040278.1	76108652;76108652;76123367;76130992;76130992;76130992;76132554;76132554;76132554;76134151;76134151;76134151;76137351;76137351;76137351;76138612;76138612;76138612	76109625;76110768;76129587;76131081;76131081;76131081;76132690;76132690;76132690;76134360;76134360;76134360;76137481;76137481;76137481;76145778;76145778;76145778	+;+;+;+;+;+;+;+;+;+;+;+;+;+;+;+;+;+	16073	2.22617	0.110443	20.1568
LOC101104114	NC_040274.1;NC_040274.1;NC_040274.1;NC_040274.1;NC_040274.1;NC_040274.1;NC_040274.1;NC_040274.1;NC_040274.1	68078162;68078797;68081576;68082033;68101857;68102276;68103756;68104392;68105846	68078795;68078984;68081731;68082169;68101974;68102404;68103812;68104581;68105951	-;-;-;-;-;-;-;-;-	1715	3.1063	0.155969	19.9161
LOC105605427	NC_040278.1	38105447	38106888	-	1442	0.671706	0.0337268	19.9161
LOC114117870	NC_040265.1;NC_040265.1;NC_040265.1;NC_040265.1;NC_040265.1;NC_040265.1;NC_040265.1;NC_040265.1	17049990;17049990;17100980;17100980;17120853;17120853;17137052;17137052	17050095;17050095;17102161;17102161;17120976;17121100;17138350;17137632	+;+;+;+;+;+;+;+	2835	1.02497	0.0514646	19.9161
SEC14L3	NC_040268.1;NC_040268.1;NC_040268.1;NC_040268.1;NC_040268.1;NC_040268.1;NC_040268.1;NC_040268.1;NC_040268.1;NC_040268.1;NC_040268.1;NC_040268.1	78713879;78715623;78715896;78716428;78717360;78718599;78719531;78720497;78721908;78722074;78722384;78723334	78714758;78715792;78716035;78716534;78717443;78718659;78719626;78720685;78721967;78722117;78722459;78723486	-;-;-;-;-;-;-;-;-;-;-;-	2060	2.268	0.118044	19.2132
LOC114117807	NC_040265.1;NC_040265.1;NC_040265.1	50933552;50933922;50938896	50933819;50934047;50939314	-;-;-	813	5.53646	0.299102	18.5102
MMP1	NC_040266.1;NC_040266.1;NC_040266.1;NC_040266.1;NC_040266.1;NC_040266.1;NC_040266.1;NC_040266.1;NC_040266.1;NC_040266.1	6058724;6059581;6059919;6060309;6061373;6061662;6064070;6066115;6066774;6067055	6058863;6059825;6060067;6060434;6061528;6061779;6064203;6066277;6066877;6067296	+;+;+;+;+;+;+;+;+;+	1577	6.79238	0.370075	18.354
CASQ1	NC_040252.1;NC_040252.1;NC_040252.1;NC_040252.1;NC_040252.1;NC_040252.1;NC_040252.1;NC_040252.1;NC_040252.1;NC_040252.1;NC_040252.1	118067990;118070992;118071838;118072145;118072597;118073036;118074228;118074633;118074908;118075807;118076820	118068656;118071076;118071938;118072256;118072670;118073166;118074273;118074687;118075008;118075881;118077400	+;+;+;+;+;+;+;+;+;+;+	2028	5.38018	0.299766	17.9479
LOC106990918	NC_040253.1	250412872	250414755	+	1884	1.34578	0.0774428	17.3778
LOC105611243	NC_040262.1;NC_040262.1	40878252;40880029	40879709;40880140	-;-	1570	0.798397	0.0464657	17.1825
C15H11orf94	NC_040266.1;NC_040266.1;NC_040266.1	82189223;82189552;82189749	82189379;82189625;82189859	-;-;-	342	2.41567	0.142205	16.9873
LOC105602967	NC_040252.1	221890005	221891754	-	1750	2.3279	0.138954	16.7529
LOC101119610	NC_040276.1;NC_040276.1;NC_040276.1;NC_040276.1;NC_040276.1;NC_040276.1;NC_040276.1	30677865;30678346;30680169;30680702;30682891;30683977;30685466	30678344;30678382;30680334;30680972;30683069;30684067;30685575	-;-;-;-;-;-;-	1334	1.21726	0.0729146	16.6944
KLHL41	NC_040253.1;NC_040253.1;NC_040253.1;NC_040253.1;NC_040253.1;NC_040253.1	151046199;151050215;151053308;151056250;151056478;151060062	151047475;151050361;151053493;151056357;151056635;151061261	-;-;-;-;-;-	3076	1.30587	0.0790541	16.5186
LOC101117960	NC_040266.1;NC_040266.1;NC_040266.1;NC_040266.1;NC_040266.1;NC_040266.1;NC_040266.1;NC_040266.1;NC_040266.1;NC_040266.1;NC_040266.1;NC_040266.1;NC_040266.1;NC_040266.1;NC_040266.1;NC_040266.1;NC_040266.1;NC_040266.1;NC_040266.1;NC_040266.1;NC_040266.1;NC_040266.1;NC_040266.1;NC_040266.1;NC_040266.1;NC_040266.1;NC_040266.1;NC_040266.1;NC_040266.1	54485150;54485150;54485150;54485170;54485681;54485957;54485957;54485957;54485957;54485957;54486345;54486345;54486441;54486441;54487575;54487575;54487575;54487575;54488120;54488891;54488891;54488891;54488891;54488891;54489009;54489009;54489009;54489009;54489009	54485662;54485662;54485662;54485662;54485773;54486164;54486005;54486164;54486164;54486164;54486600;54486600;54486600;54486600;54488298;54488298;54488298;54488298;54488298;54488923;54488923;54488923;54488923;54488923;54489375;54489375;54489375;54489375;54489375	+;+;+;+;+;+;+;+;+;+;+;+;+;+;+;+;+;+;+;+;+;+;+;+;+;+;+;+;+	2194	0.181785	0.0110834	16.4015
XIRP1	NC_040270.1;NC_040270.1;NC_040270.1;NC_040270.1	13089611;13090793;13090839;13098684	13090791;13090837;13095762;13098770	-;-;-;-	6237	0.502438	0.0311907	16.1086
NNMT	NC_040266.1;NC_040266.1;NC_040266.1;NC_040266.1	27355996;27356660;27358972;27360783	27356568;27356726;27359179;27361792	+;+;+;+	1858	4.90648	0.314106	15.6205
LOC105605211	NC_040252.1;NC_040252.1	252722852;252723636	252723371;252723652	-;-	537	0.68966	0.0452831	15.23
LOC105611303	NC_040252.1;NC_040252.1;NC_040252.1;NC_040252.1;NC_040252.1;NC_040252.1;NC_040252.1;NC_040252.1;NC_040252.1;NC_040252.1;NC_040252.1;NC_040252.1;NC_040252.1;NC_040252.1	169795857;169795857;169803061;169810742;169810742;169811927;169819428;169819428;169819428;169819428;169825130;169825130;169825130;169825130	169795971;169795971;169803428;169810845;169810845;169812373;169819597;169819597;169819597;169819597;169825358;169825358;169825358;169825358	+;+;+;+;+;+;+;+;+;+;+;+;+;+	1433	0.516884	0.0339386	15.23
LOC105610863	NC_040252.1	82146724	82149378	+	2655	1.10519	0.0732717	15.0835
IGF2BP3	NC_040255.1;NC_040255.1;NC_040255.1;NC_040255.1;NC_040255.1;NC_040255.1;NC_040255.1;NC_040255.1;NC_040255.1;NC_040255.1;NC_040255.1;NC_040255.1;NC_040255.1;NC_040255.1;NC_040255.1;NC_040255.1;NC_040255.1;NC_040255.1;NC_040255.1;NC_040255.1;NC_040255.1;NC_040255.1;NC_040255.1;NC_040255.1;NC_040255.1;NC_040255.1;NC_040255.1;NC_040255.1;NC_040255.1;NC_040255.1	35479584;35479584;35480637;35480637;35481473;35481473;35483983;35483983;35487604;35487604;35495130;35495130;35496903;35496903;35499241;35499241;35500645;35500645;35504260;35504260;35516862;35516862;35517020;35517020;35588834;35588834;35627921;35627921;35629191;35629191	35480347;35480347;35480750;35480750;35481604;35481604;35484057;35484057;35487723;35487720;35495255;35495255;35497038;35497038;35499363;35499363;35500779;35500779;35504541;35504541;35516925;35516925;35517071;35517071;35588882;35588882;35627981;35627981;35629791;35629790	-;-;-;-;-;-;-;-;-;-;-;-;-;-;-;-;-;-;-;-;-;-;-;-;-;-;-;-;-;-	2834	2.44271	0.163029	14.9833
APOF	NC_040254.1;NC_040254.1	174841951;174842248	174842017;174843895	+;+	1715	0.415281	0.0283581	14.6442
LOC101108797	NC_040275.1;NC_040275.1;NC_040275.1	196001;196287;196596	196185;196491;196822	+;+;+	617	3.41674	0.23647	14.4489
KCNJ13	NC_040252.1;NC_040252.1	8351715;8355591	8354386;8356387	+;+	3469	0.394187	0.0280392	14.0584
KRT2	NC_040254.1;NC_040254.1;NC_040254.1;NC_040254.1;NC_040254.1;NC_040254.1;NC_040254.1;NC_040254.1;NC_040254.1	143271718;143273555;143274133;143275003;143275717;143276141;143277345;143278702;143278840	143272296;143273769;143274193;143275098;143275881;143276266;143277565;143278736;143279600	+;+;+;+;+;+;+;+;+	2259	35.5252	2.52966	14.0435
MYOM1	NC_040274.1;NC_040274.1;NC_040274.1;NC_040274.1;NC_040274.1;NC_040274.1;NC_040274.1;NC_040274.1;NC_040274.1;NC_040274.1;NC_040274.1;NC_040274.1;NC_040274.1;NC_040274.1;NC_040274.1;NC_040274.1;NC_040274.1;NC_040274.1;NC_040274.1;NC_040274.1;NC_040274.1;NC_040274.1;NC_040274.1;NC_040274.1;NC_040274.1;NC_040274.1;NC_040274.1;NC_040274.1;NC_040274.1;NC_040274.1;NC_040274.1;NC_040274.1;NC_040274.1;NC_…	42456138;42456138;42460397;42460397;42462404;42462404;42462668;42462668;42464583;42464583;42469228;42469228;42469619;42469619;42470657;42470657;42471416;42471416;42473102;42473102;42473490;42473490;42474297;42474297;42474919;42474919;42483538;42483538;42483705;42483705;42485958;42485958;42495400;42495400;42499385;42499385;42503044;42503044;42503889;42503889;42506148;42507761;42507761;42511290;425…	42457587;42457587;42460452;42460452;42462426;42462426;42462704;42462704;42464746;42464746;42469333;42469333;42469657;42469657;42470744;42470744;42471529;42471529;42473169;42473169;42473549;42473549;42474441;42474441;42475055;42475055;42483582;42483582;42483811;42483811;42486114;42486114;42495514;42495514;42499569;42499569;42503170;42503170;42504085;42504085;42506435;42507882;42507882;42511464;425…	-;-;-;-;-;-;-;-;-;-;-;-;-;-;-;-;-;-;-;-;-;-;-;-;-;-;-;-;-;-;-;-;-;-;-;-;-;-;-;-;-;-;-;-;-;-;-;-;-;-;-;-;-;-;-;-;-;-;-;-;-;-;-;-;-;-;-;-;-;-;-;-;-;-;-	6313	1.92238	0.138668	13.8632
LOC105616874	NC_040265.1;NC_040265.1;NC_040265.1;NC_040265.1;NC_040265.1;NC_040265.1;NC_040265.1;NC_040265.1;NC_040265.1;NC_040265.1;NC_040265.1;NC_040265.1;NC_040265.1;NC_040265.1	48094735;48094837;48095440;48095440;48095444;48095444;48096438;48096438;48096438;48096438;48098040;48098040;48098040;48098040	48094803;48095024;48095549;48095593;48095593;48095593;48096598;48096598;48096598;48096598;48098170;48098170;48098170;48098170	+;+;+;+;+;+;+;+;+;+;+;+;+;+	703	35.7015	2.59428	13.7616
LOC114112701	NW_020998446.1	14246	14398	-	153	6.51692	0.476805	13.6679
LOC106990122	NC_040264.1;NC_040264.1;NC_040264.1;NC_040264.1;NC_040264.1;NC_040264.1;NC_040264.1;NC_040264.1;NC_040264.1	45101227;45104355;45104898;45106255;45106753;45107687;45108668;45120326;45120922	45101380;45104522;45105014;45106332;45106875;45107796;45108833;45120408;45121104	+;+;+;+;+;+;+;+;+	1182	122.268	8.96973	13.6312
ATP6V0D2	NC_040260.1;NC_040260.1;NC_040260.1;NC_040260.1;NC_040260.1;NC_040260.1;NC_040260.1;NC_040260.1	98628892;98631509;98632729;98640146;98642062;98643337;98668882;98683807	98629814;98631586;98632905;98640223;98642141;98643515;98669053;98684039	-;-;-;-;-;-;-;-	1920	1.0238	0.0759907	13.4726
ADPRHL1	NC_040261.1;NC_040261.1;NC_040261.1;NC_040261.1;NC_040261.1;NC_040261.1;NC_040261.1	96749200;96749983;96751283;96752015;96752367;96756380;96760570	96749558;96750115;96751410;96752155;96752492;96756544;96760951	-;-;-;-;-;-;-	1434	0.913849	0.0678299	13.4726
RBP2	NC_040252.1;NC_040252.1;NC_040252.1;NC_040252.1;NC_040252.1	272262368;272268612;272284532;272293196;272294809	272262483;272268734;272284710;272293297;272295063	+;+;+;+;+	775	1.24981	0.0941304	13.2774
F2	NC_040266.1;NC_040266.1;NC_040266.1;NC_040266.1;NC_040266.1;NC_040266.1;NC_040266.1;NC_040266.1;NC_040266.1;NC_040266.1;NC_040266.1;NC_040266.1;NC_040266.1;NC_040266.1	82942223;82942645;82943413;82943667;82945091;82945294;82946623;82947242;82947447;82948577;82949233;82949649;82956048;82956254	82942301;82942808;82943437;82943717;82945196;82945430;82946937;82947370;82947573;82948744;82949406;82949830;82956118;82956397	+;+;+;+;+;+;+;+;+;+;+;+;+;+	1872	0.684814	0.0519595	13.1798
MYOZ2	NC_040257.1;NC_040257.1;NC_040257.1;NC_040257.1;NC_040257.1;NC_040257.1;NC_040257.1;NC_040257.1;NC_040257.1;NC_040257.1;NC_040257.1;NC_040257.1;NC_040257.1	7638204;7638338;7646739;7646739;7654009;7654009;7659194;7659194;7662466;7674962;7674962;7675573;7675573	7638650;7638650;7646922;7646922;7654138;7654138;7659363;7659363;7662545;7675052;7675052;7675635;7675724	-;-;-;-;-;-;-;-;-;-;-;-;-	1254	2.5444	0.193916	13.1212
S100A8	NC_040252.1;NC_040252.1;NC_040252.1	109864228;109864576;109865175	109864425;109864738;109865279	-;-;-	466	32.7065	2.50476	13.0577
IGFN1	NC_040263.1;NC_040263.1;NC_040263.1;NC_040263.1;NC_040263.1;NC_040263.1;NC_040263.1;NC_040263.1;NC_040263.1;NC_040263.1;NC_040263.1;NC_040263.1;NC_040263.1;NC_040263.1;NC_040263.1;NC_040263.1;NC_040263.1;NC_040263.1;NC_040263.1;NC_040263.1;NC_040263.1;NC_040263.1;NC_040263.1;NC_040263.1;NC_040263.1;NC_040263.1	83299218;83301351;83301784;83302943;83304000;83305652;83305969;83306474;83307356;83309206;83310343;83311319;83317195;83317755;83318451;83318882;83319681;83320402;83321295;83322626;83323784;83325185;83326172;83326973;83327009;83328047	83299292;83301387;83301906;83303082;83304099;83305696;83306014;83306651;83307469;83309374;83310615;83311378;83317302;83317879;83318592;83319181;83319980;83320575;83321423;83322928;83323872;83325380;83326480;83327007;83327300;83328600	+;+;+;+;+;+;+;+;+;+;+;+;+;+;+;+;+;+;+;+;+;+;+;+;+;+	4416	0.212888	0.0165197	12.8869
POPDC2	NC_040252.1;NC_040252.1;NC_040252.1;NC_040252.1;NC_040252.1;NC_040252.1;NC_040252.1;NC_040252.1	202430245;202430245;202436356;202436498;202442599;202442599;202447860;202447860	202430776;202430776;202436906;202436906;202442707;202442707;202448764;202448764	-;-;-;-;-;-;-;-	2097	0.298875	0.0231922	12.8869
LOC105602432	NC_040277.1;NC_040277.1;NC_040277.1;NC_040277.1;NC_040277.1;NC_040277.1;NC_040277.1;NC_040277.1;NC_040277.1;NC_040277.1;NC_040277.1;NC_040277.1;NC_040277.1;NC_040277.1;NC_040277.1;NC_040277.1;NC_040277.1;NC_040277.1;NC_040277.1	199309;199309;199309;202143;203141;203141;203141;204154;204154;204154;204154;211001;213976;251799;251799;251799;262701;262701;262701	201874;201874;201874;203313;203313;203313;203313;204326;204326;204326;204326;211185;214194;252335;252335;252335;262785;262785;262785	-;-;-;-;-;-;-;-;-;-;-;-;-;-;-;-;-;-;-	4936	0.0634868	0.00492647	12.8869
CHI3L2	NC_040252.1;NC_040252.1;NC_040252.1;NC_040252.1;NC_040252.1;NC_040252.1;NC_040252.1;NC_040252.1;NC_040252.1;NC_040252.1;NC_040252.1	93214831;93217470;93218005;93218499;93222672;93223343;93223912;93225307;93227966;93228961;93229963	93214893;93217499;93218206;93218555;93222822;93223467;93224041;93225489;93228082;93229100;93230433	+;+;+;+;+;+;+;+;+;+;+	1669	1.09242	0.0874189	12.4964
LOC114117976	NC_040265.1;NC_040265.1;NC_040265.1	48184769;48185918;48186242	48184919;48186105;48186310	-;-;-	408	13.2666	1.07281	12.3662
LRRC36	NC_040265.1;NC_040265.1;NC_040265.1;NC_040265.1;NC_040265.1;NC_040265.1;NC_040265.1;NC_040265.1;NC_040265.1;NC_040265.1;NC_040265.1;NC_040265.1;NC_040265.1;NC_040265.1;NC_040265.1;NC_040265.1;NC_040265.1;NC_040265.1;NC_040265.1;NC_040265.1;NC_040265.1;NC_040265.1;NC_040265.1;NC_040265.1;NC_040265.1	37716759;37726747;37729930;37730600;37730898;37733870;37733870;37750042;37750042;37755744;37755744;37758647;37758647;37762136;37762136;37765509;37765509;37766900;37766942;37767869;37767869;37770482;37770482;37772824;37772824	37716841;37726874;37730122;37730994;37730994;37733958;37733958;37750169;37750169;37755795;37755795;37759087;37759087;37762425;37762425;37765674;37765674;37767087;37767087;37767992;37767992;37770596;37770596;37773163;37773163	+;+;+;+;+;+;+;+;+;+;+;+;+;+;+;+;+;+;+;+;+;+;+;+;+	2732	0.21898	0.0178016	12.3011
FGB	NC_040268.1;NC_040268.1;NC_040268.1;NC_040268.1;NC_040268.1;NC_040268.1;NC_040268.1;NC_040268.1;NC_040268.1	3374690;3375911;3376406;3376887;3377522;3378686;3379344;3382038;3382289	3375330;3376196;3376531;3377000;3377749;3378869;3379535;3382058;3382423	-;-;-;-;-;-;-;-;-	1927	0.931375	0.0757147	12.3011
LOC101122803	NC_040262.1;NC_040262.1;NC_040262.1;NC_040262.1;NC_040262.1;NC_040262.1;NC_040262.1;NC_040262.1	14865497;14866949;14867834;14868624;14869146;14870374;14873577;14881884	14866759;14867191;14868103;14868902;14869466;14870640;14873679;14882033	-;-;-;-;-;-;-;-	2896	0.413158	0.0335871	12.3011
LOC105610077	NC_040253.1;NC_040253.1	51461141;51462781	51462010;51464862	-;-	2952	0.405321	0.0329499	12.3011
LOC105605232	NC_040277.1;NC_040277.1	35979330;35982270	35979359;35983381	+;+	1142	0.523864	0.0425867	12.3011
CYP4F21	NC_040252.1;NC_040252.1;NC_040252.1;NC_040252.1;NC_040252.1;NC_040252.1;NC_040252.1;NC_040252.1;NC_040252.1;NC_040252.1;NC_040252.1;NC_040252.1;NC_040252.1;NC_040252.1;NC_040252.1;NC_040252.1;NC_040252.1;NC_040252.1;NC_040252.1;NC_040252.1;NC_040252.1;NC_040252.1;NC_040252.1;NC_040252.1;NC_040252.1;NC_040252.1;NC_040252.1;NC_040252.1;NC_040252.1;NC_040252.1;NC_040252.1;NC_040252.1;NC_040252.1;NC_…	174884191;174884191;174884535;174885080;174885080;174885080;174885350;174885350;174885350;174885510;174885510;174885510;174890266;174890266;174890266;174890575;174890575;174890575;174891553;174891553;174891553;174892501;174892501;174892501;174894408;174894408;174894408;174894630;174894630;174894630;174895784;174897446;174897446;174900474;174900474;174900474	174884712;174884712;174884712;174885162;174885162;174885162;174885414;174885414;174885414;174885643;174885643;174885643;174890395;174890395;174890395;174890641;174890641;174890641;174891820;174891820;174891835;174892622;174892622;174892622;174894535;174894535;174894535;174894683;174894683;174894683;174895910;174897590;174897590;174900671;174900671;174900671	-;-;-;-;-;-;-;-;-;-;-;-;-;-;-;-;-;-;-;-;-;-;-;-;-;-;-;-;-;-;-;-;-;-;-;-	2058	0.290696	0.0236317	12.3011
LOC101108086	NC_040271.1	34274744	34275198	-	455	1.31484	0.106888	12.3011
LOC114117131	NC_040262.1	54335732	54335945	+	214	8.12048	0.681786	11.9106
LOC101114011	NC_040255.1;NC_040255.1;NC_040255.1;NC_040255.1	115348906;115351245;115354804;115355223	115349043;115351347;115354921;115355421	+;+;+;+	558	32.8789	2.78905	11.7886
GPR162	NC_040254.1;NC_040254.1;NC_040254.1;NC_040254.1;NC_040254.1	224392189;224393237;224393978;224395121;224397962	224392940;224393394;224394167;224396414;224398063	-;-;-;-;-	2496	0.114136	0.0097424	11.7153
DRD3	NC_040252.1;NC_040252.1;NC_040252.1;NC_040252.1;NC_040252.1;NC_040252.1;NC_040252.1;NC_040252.1	196438324;196441030;196447295;196448437;196459775;196473319;196484565;196496236	196439208;196441375;196447372;196448633;196459917;196473431;196484869;196497795	-;-;-;-;-;-;-;-	3627	0.0785449	0.00670445	11.7153
ZCCHC18	NC_040278.1;NC_040278.1;NC_040278.1;NC_040278.1;NC_040278.1	138522833;138524114;138524604;138525269;138525335	138522986;138524601;138525266;138525333;138525874	+;+;+;+;+	1910	0.298306	0.0254629	11.7153
LOC101111664	NC_040268.1;NC_040268.1;NC_040268.1;NC_040268.1;NC_040268.1;NC_040268.1;NC_040268.1;NC_040268.1;NC_040268.1;NC_040268.1;NC_040268.1;NC_040268.1;NC_040268.1;NC_040268.1;NC_040268.1;NC_040268.1;NC_040268.1;NC_040268.1;NC_040268.1;NC_040268.1;NC_040268.1	80791846;80791855;80791888;80792725;80792851;80794208;80794208;80794208;80794208;80795479;80795479;80795479;80795479;80798657;80798657;80798657;80798657;80799018;80799018;80799018;80799018	80792038;80792038;80792072;80793009;80793009;80794295;80794295;80794295;80794295;80795629;80795629;80795629;80795629;80798833;80798833;80798833;80798833;80799474;80799474;80799474;80799474	+;+;+;+;+;+;+;+;+;+;+;+;+;+;+;+;+;+;+;+;+	1385	0.205691	0.0175574	11.7153
LOC101108364	NC_040276.1;NC_040276.1;NC_040276.1;NC_040276.1;NC_040276.1;NC_040276.1;NC_040276.1;NC_040276.1;NC_040276.1;NC_040276.1;NC_040276.1	30712050;30712474;30712590;30712862;30713065;30713217;30713414;30717520;30717909;30718462;30719875	30712471;30712587;30712859;30713062;30713214;30713411;30714265;30717906;30718033;30718613;30720162	-;-;-;-;-;-;-;-;-;-;-	3156	0.180534	0.01541	11.7153
LOC101120580	NC_040258.1;NC_040258.1;NC_040258.1;NC_040258.1;NC_040258.1;NC_040258.1;NC_040258.1;NC_040258.1;NC_040258.1;NC_040258.1;NC_040258.1;NC_040258.1;NC_040258.1;NC_040258.1;NC_040258.1;NC_040258.1;NC_040258.1;NC_040258.1;NC_040258.1;NC_040258.1;NC_040258.1;NC_040258.1;NC_040258.1;NC_040258.1;NC_040258.1;NC_040258.1;NC_040258.1;NC_040258.1;NC_040258.1;NC_040258.1;NC_040258.1;NC_040258.1;NC_040258.1;NC_…	22828814;22830220;22830269;22830597;22830597;22830851;22830851;22831154;22831154;22831520;22831520;22832250;22832250;22832585;22832585;22833125;22833125;22833314;22833314;22835094;22835094;22835621;22835621;22837150;22837150;22838328;22838328;22838687;22838687;22838865;22838865;22839351;22839351;22839757;22839757;22841450;22841450;22841852;22841852;22842241;22842241;22842930;22842930;22843323;228…	22829026;22830367;22830363;22830752;22830752;22830878;22830878;22831265;22831265;22831612;22831612;22832313;22832313;22832683;22832683;22833228;22833228;22833452;22833452;22835362;22835362;22835791;22835791;22837459;22837459;22838398;22838398;22838774;22838774;22838982;22838982;22839474;22839474;22839893;22839893;22841705;22841705;22842094;22842094;22842417;22842417;22843075;22843075;22843413;228…	+;+;+;+;+;+;+;+;+;+;+;+;+;+;+;+;+;+;+;+;+;+;+;+;+;+;+;+;+;+;+;+;+;+;+;+;+;+;+;+;+;+;+;+;+;+;+;+;+;+;+;+;+;+;+;+;+;+;+;+;+;+;+;+;+;+;+;+;+;+;+;+;+	5892	21.6805	1.89435	11.4448
SYNPO2L	NC_040276.1;NC_040276.1;NC_040276.1;NC_040276.1	30689094;30689094;30693706;30694814	30692839;30692839;30694269;30695346	-;-;-;-	4843	0.229412	0.0200843	11.4225
TRARG1	NC_040262.1;NC_040262.1;NC_040262.1;NC_040262.1	41770346;41771184;41781500;41783286	41770618;41771663;41781632;41785893	+;+;+;+	3494	0.472902	0.0417579	11.3248
LMOD2	NC_040255.1;NC_040255.1;NC_040255.1;NC_040255.1	96120020;96126491;96127515;96128820	96120420;96127513;96127856;96129278	+;+;+;+	2225	1.97177	0.174864	11.276
LOC105612994	NC_040252.1	127216160	127220076	+	3917	0.349103	0.0310404	11.2467
ST6GALNAC1	NC_040262.1;NC_040262.1;NC_040262.1;NC_040262.1;NC_040262.1;NC_040262.1;NC_040262.1;NC_040262.1	8133771;8134556;8134742;8135014;8135360;8135711;8136215;8137026	8134276;8134655;8134831;8135117;8135498;8135882;8136383;8137169	-;-;-;-;-;-;-;-	1424	0.38011	0.0341531	11.1296
LDLRAD1	NC_040252.1;NC_040252.1;NC_040252.1;NC_040252.1;NC_040252.1;NC_040252.1;NC_040252.1;NC_040252.1;NC_040252.1;NC_040252.1;NC_040252.1;NC_040252.1;NC_040252.1;NC_040252.1;NC_040252.1	30136699;30136699;30136699;30139412;30139412;30139412;30141969;30141969;30141969;30144198;30144198;30146950;30146950;30147509;30147509	30137990;30137990;30137990;30139540;30139540;30139540;30142106;30142368;30142106;30144287;30144326;30147004;30147004;30147785;30147782	-;-;-;-;-;-;-;-;-;-;-;-;-;-;-	2282	0.237194	0.021312	11.1296
LMOD3	NC_040270.1;NC_040270.1;NC_040270.1;NC_040270.1;NC_040270.1;NC_040270.1;NC_040270.1	33976252;33976739;33976925;33979903;33979903;33991882;33991882	33976476;33977238;33977238;33981288;33981288;33992811;33994104	+;+;+;+;+;+;+	4334	1.4724	0.134658	10.9343
AQP5	NC_040254.1;NC_040254.1;NC_040254.1;NC_040254.1;NC_040254.1;NC_040254.1;NC_040254.1;NC_040254.1	146247027;146247497;146248660;146248660;146249121;146249121;146250380;146250380	146247575;146247683;146248743;146248743;146249285;146249285;146250829;146250746	-;-;-;-;-;-;-;-	1356	0.588253	0.0537987	10.9343
LOC105602881	NC_040268.1;NC_040268.1	64315822;64325179	64316146;64326690	-;-	1837	0.86845	0.0794242	10.9343
ACTN2	NC_040276.1;NC_040276.1;NC_040276.1;NC_040276.1;NC_040276.1;NC_040276.1;NC_040276.1;NC_040276.1;NC_040276.1;NC_040276.1;NC_040276.1;NC_040276.1;NC_040276.1;NC_040276.1;NC_040276.1;NC_040276.1;NC_040276.1;NC_040276.1;NC_040276.1;NC_040276.1;NC_040276.1	8970176;8999397;9000394;9003693;9009461;9011108;9014554;9018689;9020388;9022325;9024885;9026131;9030068;9032430;9034231;9036905;9037963;9039023;9040908;9043355;9044998	8970464;8999511;9000513;9003779;9009548;9011186;9014635;9018774;9020480;9022555;9025032;9026281;9030176;9032570;9034413;9037039;9038142;9039169;9040973;9043513;9047028	+;+;+;+;+;+;+;+;+;+;+;+;+;+;+;+;+;+;+;+;+	4720	10.7736	0.989167	10.8916
LOC101103771	NC_040252.1;NC_040252.1;NC_040252.1;NC_040252.1;NC_040252.1;NC_040252.1	109843695;109843695;109844403;109844403;109845091;109845091	109843945;109843945;109844549;109844559;109845192;109845197	-;-;-;-;-;-	515	34.5178	3.21079	10.7506
OBSCN	NC_040256.1;NC_040256.1;NC_040256.1;NC_040256.1;NC_040256.1;NC_040256.1;NC_040256.1;NC_040256.1;NC_040256.1;NC_040256.1;NC_040256.1;NC_040256.1;NC_040256.1;NC_040256.1;NC_040256.1;NC_040256.1;NC_040256.1;NC_040256.1;NC_040256.1;NC_040256.1;NC_040256.1;NC_040256.1;NC_040256.1;NC_040256.1;NC_040256.1;NC_040256.1;NC_040256.1;NC_040256.1;NC_040256.1;NC_040256.1;NC_040256.1;NC_040256.1;NC_040256.1;NC_…	2674403;2674759;2675047;2675246;2675710;2676173;2676485;2676906;2677700;2678040;2678467;2679075;2681416;2681634;2681766;2682606;2682737;2683270;2683791;2684551;2685419;2685664;2685989;2686598;2687041;2687847;2697142;2697995;2698469;2698943;2704904;2705547;2705874;2706528;2706776;2707258;2708121;2708514;2708705;2709326;2709617;2710729;2711069;2711520;2711850;2712086;2713022;2713370;2713737;2721921…	2674665;2674908;2675122;2675469;2675949;2676257;2676655;2677028;2677867;2678150;2678538;2681085;2681493;2681679;2681918;2682632;2682909;2683347;2683851;2684751;2685506;2685832;2686101;2686713;2687137;2688017;2697250;2698124;2698571;2699110;2705017;2705724;2706032;2706692;2706892;2707414;2708294;2708596;2708905;2709465;2709733;2710796;2711141;2711738;2711948;2712118;2713219;2713494;2713815;2722199…	-;-;-;-;-;-;-;-;-;-;-;-;-;-;-;-;-;-;-;-;-;-;-;-;-;-;-;-;-;-;-;-;-;-;-;-;-;-;-;-;-;-;-;-;-;-;-;-;-;-;-;-;-;-;-;-;-;-;-;-;-;-;-;-;-;-;-;-;-;-;-;-;-;-;-;-;-;-;-;-;-;-;-;-;-;-;-;-;-;-;-;-;-;-;-;-;-;-;-;-;-;-;-;-;-;-;-;-;-;-;-;-;-;-	25378	0.223389	0.0210803	10.5971
LOC114116820	NC_040262.1;NC_040262.1;NC_040262.1	7450400;7454986;7456123	7454695;7455151;7458482	+;+;+	6822	0.868595	0.0819835	10.5947
HEPACAM2	NC_040255.1;NC_040255.1;NC_040255.1;NC_040255.1;NC_040255.1;NC_040255.1;NC_040255.1;NC_040255.1;NC_040255.1;NC_040255.1;NC_040255.1;NC_040255.1;NC_040255.1;NC_040255.1;NC_040255.1;NC_040255.1;NC_040255.1;NC_040255.1;NC_040255.1;NC_040255.1;NC_040255.1;NC_040255.1;NC_040255.1;NC_040255.1;NC_040255.1;NC_040255.1	12359093;12363627;12363724;12363815;12367592;12367592;12367592;12369276;12369276;12369276;12369406;12369406;12369519;12369519;12369519;12382120;12382120;12382120;12402951;12402951;12402951;12407735;12407735;12407735;12414869;12414869	12359764;12363924;12363924;12363924;12367665;12367665;12367665;12369313;12369313;12369313;12369430;12369430;12369644;12369644;12369644;12382416;12382416;12382416;12403235;12403235;12403235;12408088;12408088;12408128;12414962;12414962	-;-;-;-;-;-;-;-;-;-;-;-;-;-;-;-;-;-;-;-;-;-;-;-;-;-	2303	0.222661	0.0211177	10.5438
SLC29A4	NC_040275.1;NC_040275.1;NC_040275.1;NC_040275.1;NC_040275.1;NC_040275.1;NC_040275.1;NC_040275.1;NC_040275.1;NC_040275.1	39789522;39790700;39791585;39791877;39792676;39794330;39796875;39797460;39797856;39800696	39789715;39790940;39791772;39792012;39792923;39794404;39797003;39797573;39797981;39801585	-;-;-;-;-;-;-;-;-;-	2341	0.219047	0.0207749	10.5438
LOC105615257	NC_040256.1;NC_040256.1	46288633;46289230	46289051;46289398	+;+	588	1.30813	0.124066	10.5438
LYPD2	NC_040260.1;NC_040260.1;NC_040260.1	15903973;15905285;15905788	15904148;15905404;15906063	+;+;+	572	6.27538	0.595172	10.5438
ZMYND12	NC_040252.1;NC_040252.1;NC_040252.1;NC_040252.1;NC_040252.1;NC_040252.1;NC_040252.1;NC_040252.1	17570380;17572732;17574411;17576402;17579690;17591317;17592944;17604921	17570712;17572877;17574522;17576524;17579859;17591488;17593085;17605069	-;-;-;-;-;-;-;-	1347	0.380689	0.0361055	10.5438
LOC101106173	NC_040258.1	43153192	43153894	-	703	0.364714	0.0345904	10.5438
LOC101119348	NC_040252.1	87210784	87211802	-	1019	0.503227	0.0477272	10.5438
LOC114114823	NC_040256.1;NC_040256.1;NC_040256.1;NC_040256.1;NC_040256.1;NC_040256.1;NC_040256.1;NC_040256.1;NC_040256.1;NC_040256.1;NC_040256.1;NC_040256.1;NC_040256.1;NC_040256.1;NC_040256.1;NC_040256.1;NC_040256.1;NC_040256.1;NC_040256.1	12459771;12463870;12464138;12465095;12465784;12467238;12467238;12467238;12467238;12468895;12468895;12468895;12468895;12468895;12469459;12469459;12469459;12469459;12469459	12459808;12463907;12464177;12465132;12467348;12467348;12467348;12467348;12467348;12468977;12468977;12468977;12468977;12468977;12470081;12470081;12470081;12470081;12470081	+;+;+;+;+;+;+;+;+;+;+;+;+;+;+;+;+;+;+	2425	0.528648	0.0501382	10.5438
DUSP27	NC_040252.1;NC_040252.1;NC_040252.1;NC_040252.1;NC_040252.1;NC_040252.1	126888360;126889129;126913113;126921460;126925428;126952716	126888482;126889254;126913207;126921691;126925645;126956069	+;+;+;+;+;+	4148	0.370869	0.0351741	10.5438
LOC114113623	NC_040254.1;NC_040254.1;NC_040254.1;NC_040254.1	141317318;141318843;141320593;141321104	141317521;141319102;141320628;141321234	-;-;-;-	631	551.48	52.9502	10.4151
OXT	NC_040264.1;NC_040264.1;NC_040264.1	54216480;54216725;54217234	54216634;54216926;54217383	-;-;-	507	2.97806	0.287776	10.3486
LOC101118164	NC_040253.1;NC_040253.1;NC_040253.1;NC_040253.1;NC_040253.1;NC_040253.1;NC_040253.1;NC_040253.1	113514960;113517244;113517923;113520178;113520423;113521490;113523375;113524240	113515271;113517286;113517993;113520327;113520595;113521580;113523644;113524931	+;+;+;+;+;+;+;+	1802	1.64416	0.161934	10.1533
PPP1R27	NC_040262.1;NC_040262.1;NC_040262.1	12063714;12064360;12064590	12064078;12064510;12064933	-;-;-	860	0.861273	0.0848269	10.1533
FABP4	NC_040260.1;NC_040260.1;NC_040260.1;NC_040260.1	62825793;62826307;62826996;62830237	62825843;62826408;62827168;62830309	-;-;-;-	399	510.575	50.4015	10.1302
LOC114114584	NC_040255.1;NC_040255.1	74309377;74309964	74309418;74310892	+;+	971	0.498764	0.0500866	9.95805
LOC105616873	NC_040265.1;NC_040265.1;NC_040265.1	48101191;48101796;48103103	48101557;48101852;48103268	+;+;+	590	25.4463	2.55535	9.95805
CNTD2	NC_040265.1;NC_040265.1;NC_040265.1;NC_040265.1;NC_040265.1;NC_040265.1	53074524;53076353;53078244;53078411;53079155;53079467	53076350;53076567;53078333;53078566;53079313;53080582	+;+;+;+;+;+	3563	4.47752	0.457267	9.79193
TNNI1	NC_040263.1;NC_040263.1;NC_040263.1;NC_040263.1;NC_040263.1;NC_040263.1;NC_040263.1;NC_040263.1;NC_040263.1;NC_040263.1;NC_040263.1;NC_040263.1;NC_040263.1;NC_040263.1;NC_040263.1;NC_040263.1;NC_040263.1;NC_040263.1	84467060;84467061;84469938;84469938;84470824;84470824;84472451;84472451;84472975;84472975;84474506;84474506;84475584;84475584;84475907;84475907;84476800;84477054	84467149;84467149;84469967;84469967;84470827;84470827;84472492;84472492;84473106;84473106;84474595;84474595;84475760;84475760;84476016;84476016;84477293;84477300	+;+;+;+;+;+;+;+;+;+;+;+;+;+;+;+;+;+	1176	19.3798	1.98506	9.76279
SYPL2	NC_040252.1;NC_040252.1;NC_040252.1;NC_040252.1;NC_040252.1;NC_040252.1	91278427;91278878;91286141;91287615;91288747;91290486	91278714;91278952;91286265;91287816;91288938;91293232	+;+;+;+;+;+	3629	0.392508	0.0402045	9.76279
FAXDC2	NC_040256.1;NC_040256.1;NC_040256.1;NC_040256.1;NC_040256.1;NC_040256.1;NC_040256.1;NC_040256.1	68727431;68730091;68730862;68731470;68736755;68741722;68741957;68748817	68729346;68730254;68730969;68731673;68736873;68741825;68742048;68748852	-;-;-;-;-;-;-;-	2743	1.02819	0.106381	9.66516
DIO1	NC_040252.1;NC_040252.1;NC_040252.1;NC_040252.1;NC_040252.1;NC_040252.1;NC_040252.1	30026834;30026866;30039603;30039603;30043774;30043774;30046198	30027729;30027729;30039746;30039746;30044671;30043973;30047246	+;+;+;+;+;+;+	2987	3.19503	0.333779	9.5723
LOC106991696	NC_040268.1;NC_040268.1;NC_040268.1	14394431;14395409;14395841	14394721;14395550;14396320	-;-;-	913	1.77857	0.186439	9.53964
ADIPOQ	NC_040252.1;NC_040252.1;NC_040252.1;NC_040252.1	218920656;218922301;218923391;218933159	218922298;218922486;218923597;218933218	-;-;-;-	2096	2.54165	0.266838	9.52509
LOC101118004	NC_040254.1;NC_040254.1;NC_040254.1;NC_040254.1	141273865;141275250;141278765;141279269	141274073;141275399;141278797;141279367	-;-;-;-	491	1049.13	110.64	9.4824
LOC114117967	NC_040265.1	41971184	41974528	+	3345	0.136267	0.0145393	9.37228
LOC114110271	NC_040252.1	278089050	278090750	+	1701	0.133984	0.0142957	9.37228
LOC114110803	NC_040252.1	102348659	102350251	+	1593	0.286134	0.0305299	9.37228
LOC114116461	NC_040260.1	52961480	52962421	+	942	0.483877	0.0516285	9.37228
SAG	NC_040252.1;NC_040252.1;NC_040252.1;NC_040252.1;NC_040252.1;NC_040252.1;NC_040252.1;NC_040252.1;NC_040252.1;NC_040252.1;NC_040252.1;NC_040252.1;NC_040252.1;NC_040252.1;NC_040252.1	7779502;7780743;7783382;7785267;7788037;7790192;7792716;7794939;7795951;7797115;7798841;7800166;7802535;7804988;7809469	7779730;7780758;7783437;7785290;7788114;7790329;7792788;7795023;7796086;7797191;7798900;7800359;7802579;7805048;7810383	-;-;-;-;-;-;-;-;-;-;-;-;-;-;-	2187	0.312628	0.0333567	9.37228
TRHDE	NC_040254.1;NC_040254.1;NC_040254.1;NC_040254.1;NC_040254.1;NC_040254.1;NC_040254.1;NC_040254.1;NC_040254.1;NC_040254.1;NC_040254.1;NC_040254.1;NC_040254.1;NC_040254.1;NC_040254.1;NC_040254.1;NC_040254.1;NC_040254.1;NC_040254.1	114544619;114558285;114800667;114896414;114899485;114923651;114981791;115001574;115002269;115008762;115017331;115017575;115060039;115062349;115062901;115093929;115094603;115100390;115106822	114545572;114558558;114800793;114896568;114899598;114923788;114981856;115001639;115002456;115008850;115017461;115017630;115060186;115062446;115063008;115094096;115094743;115100471;115109333	+;+;+;+;+;+;+;+;+;+;+;+;+;+;+;+;+;+;+	5615	0.0811776	0.00866145	9.37228
CPNE7	NC_040265.1;NC_040265.1;NC_040265.1;NC_040265.1;NC_040265.1;NC_040265.1;NC_040265.1;NC_040265.1;NC_040265.1;NC_040265.1;NC_040265.1;NC_040265.1;NC_040265.1;NC_040265.1;NC_040265.1;NC_040265.1;NC_040265.1;NC_040265.1;NC_040265.1;NC_040265.1;NC_040265.1;NC_040265.1;NC_040265.1;NC_040265.1;NC_040265.1;NC_040265.1;NC_040265.1;NC_040265.1;NC_040265.1	15284735;15285946;15286792;15288301;15288301;15288575;15288575;15289014;15289014;15289537;15289537;15289959;15289959;15290324;15290324;15290800;15290800;15291440;15291440;15291945;15291945;15292406;15292406;15292523;15292523;15295415;15295415;15296161;15296161	15284908;15286974;15286974;15288375;15288375;15288649;15288649;15289097;15289097;15289626;15289626;15290057;15290057;15290410;15290410;15290859;15290859;15291573;15291573;15291999;15291999;15292457;15292457;15292656;15292656;15295651;15295651;15296697;15296697	+;+;+;+;+;+;+;+;+;+;+;+;+;+;+;+;+;+;+;+;+;+;+;+;+;+;+;+;+	2922	0.155993	0.0166441	9.37228
GPA33	NC_040252.1;NC_040252.1;NC_040252.1;NC_040252.1;NC_040252.1;NC_040252.1;NC_040252.1	126834553;126836589;126837431;126853101;126862536;126868429;126885656	126836199;126836721;126837550;126853253;126862752;126868583;126885858	-;-;-;-;-;-;-	2628	0.346889	0.0370122	9.37228
MYPN	NC_040276.1;NC_040276.1;NC_040276.1;NC_040276.1;NC_040276.1;NC_040276.1;NC_040276.1;NC_040276.1;NC_040276.1;NC_040276.1;NC_040276.1;NC_040276.1;NC_040276.1;NC_040276.1;NC_040276.1;NC_040276.1;NC_040276.1;NC_040276.1;NC_040276.1;NC_040276.1;NC_040276.1	25530534;25542411;25559887;25563030;25567150;25568497;25576599;25578584;25581486;25582363;25593236;25593394;25594541;25604452;25605824;25606981;25608266;25609579;25611449;25615312;25618134	25530592;25543313;25560062;25563081;25567264;25568568;25576740;25578607;25581602;25582732;25593392;25593830;25594679;25604673;25605973;25607060;25608392;25609786;25611614;25615445;25626601	+;+;+;+;+;+;+;+;+;+;+;+;+;+;+;+;+;+;+;+;+	12318	0.0370037	0.00394821	9.37228
LOC114112919	NC_040253.1;NC_040253.1;NC_040253.1	504625;510778;511793	504857;510950;512963	-;-;-	1577	0.56001	0.0616792	9.07939
LOC106990829	NC_040252.1;NC_040252.1;NC_040252.1;NC_040252.1;NC_040252.1;NC_040252.1;NC_040252.1;NC_040252.1;NC_040252.1	2996400;2997821;3002929;3004034;3005133;3005649;3006329;3006591;3007741	2997424;3000728;3003126;3004146;3005247;3005703;3006454;3006744;3007945	-;-;-;-;-;-;-;-;-	4899	0.494285	0.0546004	9.05277
MAPK4	NC_040274.1;NC_040274.1;NC_040274.1;NC_040274.1;NC_040274.1	55657055;55708984;55710611;55714658;55718529	55658534;55709128;55710772;55714859;55721477	+;+;+;+;+	4938	1.2923	0.14281	9.0491
LOC114111337	NC_040278.1;NC_040278.1	141147327;141148329	141147362;141150396	-;-	2104	1.88207	0.208035	9.04685
LOC101115856	NC_040278.1;NC_040278.1;NC_040278.1;NC_040278.1	59049221;59049502;59050736;59051323	59049398;59049580;59050894;59053067	-;-;-;-	2161	1.01508	0.112527	9.02082
CACNA1B	NC_040254.1;NC_040254.1;NC_040254.1;NC_040254.1;NC_040254.1;NC_040254.1;NC_040254.1;NC_040254.1;NC_040254.1;NC_040254.1;NC_040254.1;NC_040254.1;NC_040254.1;NC_040254.1;NC_040254.1;NC_040254.1;NC_040254.1;NC_040254.1;NC_040254.1;NC_040254.1;NC_040254.1;NC_040254.1;NC_040254.1;NC_040254.1;NC_040254.1;NC_040254.1;NC_040254.1;NC_040254.1;NC_040254.1;NC_040254.1;NC_040254.1;NC_040254.1;NC_040254.1;NC_…	2230;5601;6085;7450;7715;10590;11564;12124;16505;19394;25000;28867;31038;32266;32720;36254;45179;45609;46045;46428;47356;48786;50032;54779;55348;56601;56956;59635;88137;89222;96828;99866;100757;113553;114085;116094;124400;128396;138515;139649;140046;142705;162463;164764;166274;207887;211245;212401	5254;5851;6292;7566;7850;10717;11676;12231;16613;19490;25127;29011;31129;32331;32836;36259;45262;45719;46209;46629;47493;48946;50128;54790;55454;56660;57085;59761;88354;90001;96934;99933;100874;113625;114216;116206;124512;128605;138604;139705;140161;142808;162653;164916;166365;208026;211350;212684	-;-;-;-;-;-;-;-;-;-;-;-;-;-;-;-;-;-;-;-;-;-;-;-;-;-;-;-;-;-;-;-;-;-;-;-;-;-;-;-;-;-;-;-;-;-;-;-	9505	0.0689353	0.00767502	8.98177
S100A9	NC_040252.1;NC_040252.1;NC_040252.1;NC_040252.1;NC_040252.1;NC_040252.1	109829725;109829730;109830119;109830182;109832099;109832099	109829836;109829836;109830342;109830342;109832491;109832491	+;+;+;+;+;+	729	31.9272	3.60252	8.86244
NMRK2	NC_040256.1;NC_040256.1;NC_040256.1;NC_040256.1;NC_040256.1;NC_040256.1;NC_040256.1;NC_040256.1;NC_040256.1;NC_040256.1;NC_040256.1;NC_040256.1;NC_040256.1;NC_040256.1;NC_040256.1;NC_040256.1;NC_040256.1;NC_040256.1;NC_040256.1;NC_040256.1;NC_040256.1	18534945;18534945;18534945;18535529;18535529;18535529;18535997;18535997;18536013;18536577;18536577;18536577;18536821;18536821;18536821;18537378;18537378;18537378;18539238;18539238;18539238	18535263;18535263;18535263;18535635;18535635;18535632;18536068;18536068;18536068;18536733;18536733;18536733;18536869;18536869;18536869;18537468;18537468;18537468;18539505;18539364;18539364	-;-;-;-;-;-;-;-;-;-;-;-;-;-;-;-;-;-;-;-;-	1063	4.44878	0.503269	8.83976
RGS11	NC_040275.1;NC_040275.1;NC_040275.1;NC_040275.1;NC_040275.1;NC_040275.1;NC_040275.1;NC_040275.1;NC_040275.1;NC_040275.1;NC_040275.1;NC_040275.1;NC_040275.1;NC_040275.1;NC_040275.1;NC_040275.1;NC_040275.1	262322;263021;264888;265103;265282;265472;265693;265829;266660;267783;267981;268217;268387;269040;269251;269375;269855	262946;263103;265026;265190;265397;265585;265754;265858;266728;267864;268057;268275;268438;269146;269301;269471;269922	-;-;-;-;-;-;-;-;-;-;-;-;-;-;-;-;-	1919	0.22268	0.0253434	8.78651
LOC101120447	NC_040271.1	33817037	33817472	+	436	1.9602	0.223092	8.78651
LOC105601929	NC_040257.1;NC_040257.1;NC_040257.1;NC_040257.1	129149161;129149161;129151794;129151794	129151271;129151271;129152263;129152243	-;-;-;-	2581	0.496696	0.0565293	8.78651
NKX1-1	NC_040257.1;NC_040257.1	129065711;129068207	129066158;129069057	+;+	1299	0.328964	0.0374396	8.78651
NLRP5	NC_040265.1;NC_040265.1;NC_040265.1;NC_040265.1;NC_040265.1;NC_040265.1;NC_040265.1;NC_040265.1;NC_040265.1;NC_040265.1;NC_040265.1	68464366;68467063;68468056;68471385;68472720;68474910;68475464;68476762;68477110;68478769;68479456	68464672;68467140;68469667;68471552;68472887;68475080;68475634;68476932;68477277;68478939;68480570	+;+;+;+;+;+;+;+;+;+;+	4300	0.0993776	0.0113102	8.78651
ACTG2	NC_040254.1;NC_040254.1;NC_040254.1;NC_040254.1;NC_040254.1;NC_040254.1;NC_040254.1;NC_040254.1;NC_040254.1	102022267;102031228;102031790;102038529;102038894;102040749;102041639;102043494;102046230	102022371;102031389;102031918;102038639;102038978;102040910;102041830;102043675;102046452	+;+;+;+;+;+;+;+;+	1351	160.323	18.3413	8.7411
LOC114112975	NC_040253.1;NC_040253.1;NC_040253.1;NC_040253.1;NC_040253.1;NC_040253.1;NC_040253.1;NC_040253.1;NC_040253.1;NC_040253.1	64077603;64086051;64089814;64099057;64101414;64104099;64106737;64108374;64113943;64116005	64080597;64086237;64089914;64099274;64101591;64104329;64106973;64108591;64114138;64117430	-;-;-;-;-;-;-;-;-;-	5987	0.104684	0.0121849	8.59125
PRG4	NC_040263.1;NC_040263.1;NC_040263.1;NC_040263.1;NC_040263.1;NC_040263.1;NC_040263.1;NC_040263.1;NC_040263.1;NC_040263.1;NC_040263.1;NC_040263.1;NC_040263.1;NC_040263.1	72397917;72400448;72401861;72404435;72405091;72406555;72407504;72407872;72410022;72410842;72411258;72411834;72412478;72413317	72398010;72400570;72401980;72404584;72405213;72407463;72407869;72409440;72410099;72410978;72411414;72412031;72412603;72413517	+;+;+;+;+;+;+;+;+;+;+;+;+;+	4351	5.69634	0.665072	8.565
LOC105609005	NC_040259.1	89221248	89222623	-	1376	1.80122	0.212067	8.49363
MMP9	NC_040264.1;NC_040264.1;NC_040264.1;NC_040264.1;NC_040264.1;NC_040264.1;NC_040264.1;NC_040264.1;NC_040264.1;NC_040264.1;NC_040264.1;NC_040264.1;NC_040264.1	78111242;78111936;78112523;78112971;78113188;78113548;78114127;78114426;78115324;78115732;78116297;78116540;78118220	78111410;78112168;78112671;78113099;78113361;78113721;78114303;78114581;78115609;78115871;78116447;78116643;78118535	+;+;+;+;+;+;+;+;+;+;+;+;+	2358	5.06216	0.598129	8.46333
LOC114112968	NC_040253.1;NC_040253.1;NC_040253.1	54027484;54046354;54047017	54027733;54046411;54047169	+;+;+	461	2.65726	0.316491	8.396
DES	NC_040253.1;NC_040253.1;NC_040253.1;NC_040253.1;NC_040253.1;NC_040253.1;NC_040253.1;NC_040253.1;NC_040253.1	236159050;236160725;236160907;236161120;236161451;236161976;236163504;236165069;236165339	236159748;236160785;236161002;236161281;236161576;236162196;236163547;236165151;236166148	+;+;+;+;+;+;+;+;+	2302	248.895	30.1375	8.25864
LOC101114981	NC_040270.1	14884680	14885978	-	1299	3.55281	0.430556	8.25168
STKLD1	NC_040254.1;NC_040254.1;NC_040254.1;NC_040254.1;NC_040254.1;NC_040254.1;NC_040254.1;NC_040254.1;NC_040254.1;NC_040254.1;NC_040254.1;NC_040254.1;NC_040254.1;NC_040254.1;NC_040254.1;NC_040254.1;NC_040254.1;NC_040254.1;NC_040254.1;NC_040254.1	2685850;2686102;2686334;2687517;2687718;2688394;2688816;2689250;2690180;2691798;2692549;2693164;2693768;2695350;2696119;2698639;2699449;2700773;2702959;2704021	2685982;2686181;2686474;2687645;2687846;2688630;2688947;2689390;2690335;2691881;2692679;2693327;2693886;2695465;2696189;2698740;2699523;2700817;2703045;2704032	-;-;-;-;-;-;-;-;-;-;-;-;-;-;-;-;-;-;-;-	2284	2.28255	0.276814	8.2458
LOC114114255	NC_040254.1	231668412	231668547	+	136	52.9965	6.43686	8.23329
TXNDC2	NC_040274.1	47084179	47086076	+	1898	0.210135	0.0256238	8.20074
LOC105607776	NC_040270.1;NC_040270.1;NC_040270.1;NC_040270.1	53566968;53567990;53568223;53568959	53567376;53568061;53568330;53569156	-;-;-;-	787	1.01356	0.123594	8.20074
ASB5	NC_040277.1;NC_040277.1;NC_040277.1;NC_040277.1;NC_040277.1;NC_040277.1;NC_040277.1;NC_040277.1;NC_040277.1;NC_040277.1;NC_040277.1;NC_040277.1;NC_040277.1;NC_040277.1;NC_040277.1;NC_040277.1;NC_040277.1;NC_040277.1;NC_040277.1;NC_040277.1;NC_040277.1	7424602;7424602;7424602;7427568;7427568;7427568;7429988;7429988;7429988;7430292;7430292;7430292;7431101;7431101;7431101;7433201;7433201;7433201;7436321;7440474;7464271	7426540;7426540;7426540;7427759;7427759;7427759;7430122;7430122;7430122;7430442;7430442;7430442;7431208;7431208;7431208;7433280;7433280;7433280;7436408;7440910;7464760	-;-;-;-;-;-;-;-;-;-;-;-;-;-;-;-;-;-;-;-;-	3620	0.110176	0.0134348	8.20074
FRK	NC_040259.1;NC_040259.1;NC_040259.1;NC_040259.1;NC_040259.1;NC_040259.1;NC_040259.1;NC_040259.1	24139136;24201544;24223474;24227148;24229991;24237719;24239564;24240109	24140056;24201665;24223637;24227316;24230149;24237900;24239729;24242055	+;+;+;+;+;+;+;+	3830	0.104135	0.0126982	8.20074
LOC105605457	NC_040278.1;NC_040278.1	54847185;54847315	54847312;54847904	-;-	718	4.44385	0.541884	8.20074
LOC114109009	NC_040269.1;NC_040269.1;NC_040269.1;NC_040269.1;NC_040269.1;NC_040269.1	21044013;21045581;21051166;21051166;21053586;21053586	21044757;21045699;21051429;21051429;21053685;21053685	-;-;-;-;-;-	1228	0.487177	0.0594064	8.20074
P2RX2	NC_040268.1;NC_040268.1;NC_040268.1;NC_040268.1;NC_040268.1;NC_040268.1;NC_040268.1;NC_040268.1;NC_040268.1;NC_040268.1;NC_040268.1;NC_040268.1;NC_040268.1;NC_040268.1;NC_040268.1;NC_040268.1;NC_040268.1;NC_040268.1;NC_040268.1;NC_040268.1;NC_040268.1;NC_040268.1;NC_040268.1	52460462;52460465;52461219;52461390;52461390;52461574;52461574;52461885;52461885;52462402;52462402;52462650;52462650;52462906;52462906;52463073;52463073;52463242;52463242;52463419;52463419;52463888;52463888	52461296;52461026;52461296;52461455;52461455;52461664;52461664;52462015;52462015;52462540;52462540;52462730;52462730;52463002;52463002;52463148;52463148;52463313;52463313;52463554;52463554;52464063;52464063	-;-;-;-;-;-;-;-;-;-;-;-;-;-;-;-;-;-;-;-;-;-;-	1900	0.209913	0.0255969	8.20074
LOC106990934	NC_040253.1;NC_040253.1;NC_040253.1;NC_040253.1;NC_040253.1;NC_040253.1;NC_040253.1	53670430;53674313;53676168;53678909;53689631;53690432;53694243	53672012;53674443;53676267;53679091;53689761;53690743;53694294	-;-;-;-;-;-;-	2492	0.0800232	0.00975804	8.20074
LOC106990527	NC_040252.1	238727097	238727592	+	496	0.804104	0.0980525	8.20074
LOC105612526	NC_040256.1;NC_040256.1	52511380;52515759	52511418;52517372	+;+	1653	0.24128	0.0294217	8.20074
SLC35D3	NC_040259.1;NC_040259.1	68361476;68362918	68361917;68364892	+;+	2417	0.825063	0.100608	8.20074
LOC114110092	NC_040272.1;NC_040272.1	52826293;52826675	52826302;52828224	-;-	1560	0.255664	0.0311757	8.20074
SLN	NC_040266.1;NC_040266.1;NC_040266.1	18901253;18905706;18909895	18901845;18905822;18909974	-;-;-	790	0.504855	0.0615621	8.20074
LOC114115263	NC_040257.1;NC_040257.1	7871079;7873236	7871440;7876600	+;+	3727	0.107012	0.0130491	8.20074
WFDC5	NC_040264.1;NC_040264.1;NC_040264.1;NC_040264.1	76598455;76599241;76599475;76601491	76598867;76599381;76599615;76601654	-;-;-;-	859	0.928604	0.113234	8.20074
LOC114110463	NC_040274.1;NC_040274.1;NC_040274.1;NC_040274.1	51368057;51369003;51369181;51369563	51368872;51369102;51369334;51369626	-;-;-;-	1134	0.175853	0.0214436	8.20074
KEL	NC_040255.1;NC_040255.1;NC_040255.1;NC_040255.1;NC_040255.1;NC_040255.1;NC_040255.1;NC_040255.1;NC_040255.1;NC_040255.1;NC_040255.1;NC_040255.1;NC_040255.1;NC_040255.1;NC_040255.1;NC_040255.1;NC_040255.1;NC_040255.1;NC_040255.1	114946595;114947602;114948049;114948453;114948668;114948933;114949787;114950105;114951275;114960171;114962499;114962877;114963159;114968497;114968967;114971456;114971893;114994328;114994731	114946877;114947697;114948218;114948520;114948778;114949033;114949864;114950203;114951385;114960300;114962647;114963065;114963218;114968661;114969091;114971632;114972037;114994447;114994790	-;-;-;-;-;-;-;-;-;-;-;-;-;-;-;-;-;-;-	2437	0.479285	0.0598696	8.00549
LOC114112922	NC_040253.1;NC_040253.1	9096337;9097517	9097240;9097553	-;-	941	1.02933	0.129208	7.96644
LOC114114528	NC_040255.1;NC_040255.1;NC_040255.1;NC_040255.1;NC_040255.1;NC_040255.1	75771776;75771776;75772410;75772764;75774207;75774207	75772209;75772209;75772872;75772872;75776439;75776439	-;-;-;-;-;-	3130	2.41194	0.302992	7.96043
LOC114113231	NC_040253.1;NC_040253.1	244822840;244823032	244822916;244823319	+;+	365	2.10735	0.266488	7.90786
LOC114117129	NC_040262.1	54356110	54356323	+	214	25.1602	3.18167	7.90786
LOC114118097	NC_040265.1;NC_040265.1	69733566;69735479	69735444;69737186	-;-	3587	0.428872	0.0542337	7.90786
LOC114117354	NC_040263.1;NC_040263.1	31373051;31374672	31374141;31375048	-;-	1468	0.388123	0.0496942	7.81023
LOC114117239	NC_040252.1;NC_040252.1;NC_040252.1;NC_040252.1;NC_040252.1;NC_040252.1;NC_040252.1	111319417;111320470;111321007;111323038;111323038;111323696;111323696	111319966;111321195;111321195;111323487;111323487;111324972;111324972	-;-;-;-;-;-;-	3003	0.189732	0.0242927	7.81023
PYGM	NC_040272.1;NC_040272.1;NC_040272.1;NC_040272.1;NC_040272.1;NC_040272.1;NC_040272.1;NC_040272.1;NC_040272.1;NC_040272.1;NC_040272.1;NC_040272.1;NC_040272.1;NC_040272.1;NC_040272.1;NC_040272.1;NC_040272.1;NC_040272.1;NC_040272.1;NC_040272.1	44786670;44787203;44787480;44789984;44790634;44790902;44791241;44791730;44792367;44792789;44793087;44793480;44793889;44794449;44794617;44796195;44796705;44796893;44797059;44798225	44787089;44787269;44787614;44790191;44790775;44790960;44791388;44791831;44792481;44792952;44793233;44793572;44794032;44794531;44794728;44796326;44796808;44796971;44797160;44798536	-;-;-;-;-;-;-;-;-;-;-;-;-;-;-;-;-;-;-;-	2868	6.34728	0.813959	7.79803
LOC101120599	NC_040265.1;NC_040265.1;NC_040265.1	48098172;48099782;48100133	48099779;48100131;48101176	-;-;-	3002	41.1761	5.29758	7.77261
SPATA21	NC_040253.1;NC_040253.1;NC_040253.1;NC_040253.1;NC_040253.1;NC_040253.1;NC_040253.1;NC_040253.1;NC_040253.1;NC_040253.1;NC_040253.1;NC_040253.1;NC_040253.1;NC_040253.1	265186649;265188490;265189361;265190998;265193707;265194364;265196961;265197752;265203119;265206331;265206521;265223190;265224035;265224822	265186780;265188558;265189512;265191217;265194002;265194412;265197385;265197840;265203256;265206402;265206638;265223365;265224212;265224915	+;+;+;+;+;+;+;+;+;+;+;+;+;+	2208	0.683821	0.0881052	7.76142
ENO3	NC_040262.1;NC_040262.1;NC_040262.1;NC_040262.1;NC_040262.1;NC_040262.1;NC_040262.1;NC_040262.1;NC_040262.1;NC_040262.1;NC_040262.1;NC_040262.1;NC_040262.1;NC_040262.1;NC_040262.1;NC_040262.1;NC_040262.1;NC_040262.1;NC_040262.1;NC_040262.1;NC_040262.1;NC_040262.1;NC_040262.1;NC_040262.1	36920912;36921805;36922756;36922756;36923121;36923121;36923597;36923597;36923819;36923819;36924308;36924308;36925378;36925378;36925693;36925693;36926077;36926077;36926699;36926699;36926964;36926964;36927109;36927109	36921568;36922150;36922842;36922842;36923216;36923216;36923655;36923655;36923888;36923888;36924441;36924441;36925600;36925600;36925890;36925890;36926278;36926278;36926807;36926807;36927022;36927022;36927261;36927261	+;+;+;+;+;+;+;+;+;+;+;+;+;+;+;+;+;+;+;+;+;+;+;+	2393	5.79765	0.751968	7.70996
LOC105602544	NC_040267.1	26851624	26854159	-	2536	0.584144	0.0767099	7.61498
AMH	NC_040256.1;NC_040256.1;NC_040256.1;NC_040256.1;NC_040256.1	19883351;19884457;19884822;19885038;19885285	19883814;19884599;19884930;19885200;19886202	+;+;+;+;+	1797	0.412184	0.0541281	7.61498
LOC106990325	NC_040254.1	209961065	209961783	+	719	0.515087	0.0676413	7.61498
LOC105604974	NC_040252.1;NC_040252.1	294687691;294693768	294688198;294693850	-;-	591	0.626645	0.0822911	7.61498
FMO1	NC_040263.1;NC_040263.1;NC_040263.1;NC_040263.1;NC_040263.1;NC_040263.1;NC_040263.1;NC_040263.1;NC_040263.1	42109207;42119302;42131624;42134853;42139425;42142613;42144569;42145595;42147466	42109306;42119439;42131812;42135015;42139567;42142812;42144924;42145667;42148237	+;+;+;+;+;+;+;+;+	2134	0.694184	0.0911604	7.61498
LOC105606958	NC_040253.1	255668579	255669569	-	991	0.373711	0.0490757	7.61498
LOC114116451	NC_040260.1	19338747	19339326	+	580	1.27706	0.167704	7.61498
TM4SF20	NC_040253.1;NC_040253.1;NC_040253.1;NC_040253.1	244822969;244824949;244827008;244833383	244823297;244825100;244827073;244833604	-;-;-;-	769	0.963192	0.126487	7.61498
RAB9B	NC_040278.1;NC_040278.1	137854158;137858956	137857653;137859026	-;-	3567	0.103826	0.0136344	7.61498
LOC101118398	NC_040252.1;NC_040252.1;NC_040252.1;NC_040252.1;NC_040252.1;NC_040252.1;NC_040252.1;NC_040252.1;NC_040252.1;NC_040252.1;NC_040252.1;NC_040252.1;NC_040252.1;NC_040252.1;NC_040252.1;NC_040252.1;NC_040252.1;NC_040252.1;NC_040252.1;NC_040252.1;NC_040252.1;NC_040252.1	118031339;118031789;118034008;118034960;118037239;118037635;118039231;118040958;118041399;118041688;118046729;118047059;118053136;118053630;118054067;118055836;118056145;118057493;118061133;118061357;118064033;118064408	118031605;118031848;118034211;118035073;118037373;118037752;118039499;118041156;118041508;118041822;118046918;118047231;118053272;118053780;118054235;118055990;118056268;118057638;118061263;118061458;118064124;118066541	+;+;+;+;+;+;+;+;+;+;+;+;+;+;+;+;+;+;+;+;+;+	5315	0.552077	0.0732027	7.54175
UCN2	NC_040270.1	53287542	53289094	+	1553	2.10956	0.281846	7.48481
LOC114110673	NC_040275.1;NC_040275.1;NC_040275.1	192516;192762;193071	192660;192966;193296	+;+;+	576	2.5224	0.337737	7.46853
TRIM40	NC_040271.1;NC_040271.1;NC_040271.1;NC_040271.1;NC_040271.1;NC_040271.1	30770917;30772564;30772879;30773003;30773705;30783037	30772383;30772586;30773000;30773102;30773800;30783381	-;-;-;-;-;-	2153	0.251406	0.0338835	7.41972
LOC114113830	NC_040252.1;NC_040252.1;NC_040252.1	217840149;217848381;217859889	217840373;217848493;217860120	+;+;+	570	5.29781	0.725245	7.30486
LOC114110816	NC_040252.1;NC_040252.1	119824649;119827948	119827946;119828073	-;-	3424	1.23138	0.170446	7.22446
HSPB3	NC_040267.1;NC_040267.1;NC_040267.1;NC_040267.1	26002901;26002901;26012382;26012505	26003878;26003878;26013156;26013165	-;-;-;-	1762	0.598221	0.0828049	7.22446
LOC114116834	NC_040262.1;NC_040262.1	12239321;12244095	12243434;12244690	+;+	4710	0.296375	0.0413028	7.17565
TMEM74B	NC_040264.1	62271002	62277869	+	6868	0.377465	0.0531094	7.10731
LOC105609988	NC_040253.1	200641440	200641574	-	135	1.26614	0.180126	7.02921
LOC114110991	NC_040277.1;NC_040277.1	41417205;41419908	41418889;41419996	-;-	1774	0.192705	0.0274149	7.02921
RP1L1	NC_040253.1;NC_040253.1;NC_040253.1;NC_040253.1;NC_040253.1	112799297;112801936;112834161;112840672;112841552	112799335;112802031;112838782;112840813;112842148	-;-;-;-;-	5496	0.124403	0.017698	7.02921
LOC114117078	NC_040262.1	60273145	60273280	-	136	2.51367	0.357603	7.02921
C1QL2	NC_040253.1;NC_040253.1;NC_040253.1;NC_040253.1;NC_040253.1	197868680;197868680;197870031;197870031;197870318	197869446;197869446;197870278;197870714;197870714	-;-;-;-;-	1451	0.117801	0.0167588	7.02921
LOC114116680	NC_040261.1;NC_040261.1;NC_040261.1	96734876;96738552;96744855	96738489;96740628;96744880	-;-;-	5717	0.119594	0.0170138	7.02921
LOC114115300	NC_040257.1	51245460	51248938	+	3479	0.196527	0.0279586	7.02921
PHF21B	NC_040254.1;NC_040254.1;NC_040254.1;NC_040254.1;NC_040254.1;NC_040254.1;NC_040254.1;NC_040254.1;NC_040254.1;NC_040254.1;NC_040254.1;NC_040254.1;NC_040254.1	236323260;236327414;236327873;236329418;236330584;236331875;236334205;236336465;236340791;236341820;236343296;236409654;236410611	236325321;236327517;236327948;236329576;236330606;236331929;236334281;236336516;236340931;236342170;236343388;236409719;236410714	-;-;-;-;-;-;-;-;-;-;-;-;-	3363	1.27066	0.180769	7.02921
SFTPB	NC_040254.1;NC_040254.1;NC_040254.1;NC_040254.1;NC_040254.1;NC_040254.1;NC_040254.1;NC_040254.1;NC_040254.1;NC_040254.1;NC_040254.1;NC_040254.1;NC_040254.1;NC_040254.1;NC_040254.1;NC_040254.1;NC_040254.1;NC_040254.1;NC_040254.1;NC_040254.1;NC_040254.1;NC_040254.1;NC_040254.1;NC_040254.1;NC_040254.1;NC_040254.1;NC_040254.1;NC_040254.1;NC_040254.1;NC_040254.1;NC_040254.1;NC_040254.1;NC_040254.1;NC_…	61527685;61529805;61529805;61529805;61531470;61531470;61531470;61531470;61532317;61532317;61532317;61532317;61533189;61533189;61533189;61533189;61533492;61533492;61533492;61533492;61537696;61537696;61537696;61537696;61537997;61537997;61537997;61537997;61539739;61539739;61539739;61539739;61540205;61540205;61540205;61540205;61540703;61540703;61540703;61540703;61541411;61541411;61541411;61541411	61528865;61531350;61531350;61531350;61531554;61531554;61531554;61531554;61532397;61532397;61532397;61532397;61533349;61533349;61533349;61533349;61533675;61533675;61533675;61533606;61537785;61537785;61537785;61537785;61538149;61538149;61538149;61538149;61539864;61539864;61539864;61539864;61540276;61540276;61540276;61540276;61540833;61540830;61540833;61540833;61541493;61541491;61541493;61541493	-;-;-;-;-;-;-;-;-;-;-;-;-;-;-;-;-;-;-;-;-;-;-;-;-;-;-;-;-;-;-;-;-;-;-;-;-;-;-;-;-;-;-;-	3893	0.0878138	0.0124927	7.02921
LOC101104847	NC_040264.1;NC_040264.1;NC_040264.1	4496668;4497016;4497141	4497013;4497139;4497177	+;+;+	507	0.337139	0.0479626	7.02921
LOC101106575	NC_040259.1	37591653	37592540	-	888	0.192488	0.027384	7.02921
MYADML2	NC_040262.1	12155015	12158938	-	3924	0.04356	0.006197	7.02921
ELANE	NC_040256.1;NC_040256.1;NC_040256.1;NC_040256.1;NC_040256.1	45519246;45519621;45519965;45520919;45521305	45519312;45519777;45520106;45521149;45521613	+;+;+;+;+	906	0.565992	0.08052	7.02921
LOC114110949	NC_040277.1;NC_040277.1	5388991;5395563	5389012;5396346	+;+	806	0.424143	0.06034	7.02921
NTRK1	NC_040252.1;NC_040252.1;NC_040252.1;NC_040252.1;NC_040252.1;NC_040252.1;NC_040252.1;NC_040252.1;NC_040252.1;NC_040252.1;NC_040252.1;NC_040252.1;NC_040252.1;NC_040252.1;NC_040252.1;NC_040252.1;NC_040252.1	112959180;112962637;112962969;112964640;112965435;112965810;112968429;112970114;112970842;112971033;112971361;112971959;112972418;112972755;112975165;112975770;112977205	112959391;112962711;112963040;112964708;112965580;112965952;112968561;112970440;112970859;112971085;112971463;112972105;112972548;112972927;112975405;112975928;112977604	+;+;+;+;+;+;+;+;+;+;+;+;+;+;+;+;+	2602	0.0656916	0.00934552	7.02921
LOC114109362	NC_040270.1	17312151	17313724	-	1574	0.542978	0.077246	7.02921
LOC101109633	NC_040264.1;NC_040264.1;NC_040264.1;NC_040264.1;NC_040264.1;NC_040264.1;NC_040264.1;NC_040264.1;NC_040264.1	45229326;45232070;45241778;45244268;45244737;45259057;45260094;45260445;45263246	45229512;45232237;45241894;45244345;45244859;45259166;45260259;45260527;45263448	+;+;+;+;+;+;+;+;+	1235	0.553618	0.0787596	7.02921
LOC114114433	NC_040255.1;NC_040255.1;NC_040255.1;NC_040255.1	55073462;55077170;55079946;55087170	55073777;55077308;55080153;55087203	-;-;-;-	697	0.490472	0.0697763	7.02921
CPLX3	NC_040269.1;NC_040269.1;NC_040269.1	31705972;31709291;31710511	31707609;31709378;31710767	-;-;-	1983	0.0861974	0.0122627	7.02921
CCDC190	NC_040252.1;NC_040252.1;NC_040252.1;NC_040252.1;NC_040252.1;NC_040252.1;NC_040252.1;NC_040252.1	121648395;121648395;121649952;121649952;121654546;121654546;121656536;121656536	121649443;121649443;121650078;121650075;121654744;121654744;121656742;121656741	-;-;-;-;-;-;-;-	1582	0.216093	0.0307421	7.02921
CHRM4	NC_040266.1	82661269	82664236	-	2968	0.0575908	0.00819307	7.02921
SPOCD1	NC_040253.1;NC_040253.1;NC_040253.1;NC_040253.1;NC_040253.1;NC_040253.1;NC_040253.1;NC_040253.1;NC_040253.1;NC_040253.1;NC_040253.1;NC_040253.1;NC_040253.1;NC_040253.1;NC_040253.1	251268937;251269573;251290542;251291584;251292408;251292780;251293651;251293950;251295642;251298127;251298454;251298919;251299574;251299954;251301055	251269020;251270781;251290583;251292243;251292468;251292870;251293810;251294066;251295767;251298238;251298604;251299054;251299663;251300140;251301891	+;+;+;+;+;+;+;+;+;+;+;+;+;+;+	4063	0.0420698	0.00598499	7.02921
RSPH6A	NC_040265.1;NC_040265.1;NC_040265.1;NC_040265.1;NC_040265.1;NC_040265.1;NC_040265.1;NC_040265.1;NC_040265.1;NC_040265.1;NC_040265.1;NC_040265.1	56822296;56822296;56826336;56826336;56827219;56827219;56830138;56830138;56838169;56838169;56845733;56845733	56822701;56822368;56826453;56826453;56827363;56827363;56830902;56830902;56838403;56838403;56846480;56846480	-;-;-;-;-;-;-;-;-;-;-;-	2417	0.0707197	0.0100608	7.02921
LOC114109379	NC_040270.1;NC_040270.1;NC_040270.1	49852191;49855240;49856150	49852238;49855293;49856947	+;+;+	900	0.379843	0.0540378	7.02921
LOC114117791	NC_040265.1;NC_040265.1;NC_040265.1	9159899;9160680;9164149	9160191;9160914;9164192	+;+;+	572	0.896483	0.127537	7.02921
GPR83	NC_040266.1;NC_040266.1;NC_040266.1;NC_040266.1	1115083;1121877;1125176;1130289	1118085;1122010;1125301;1130651	-;-;-;-	3626	0.0942799	0.0134126	7.02921
LOC114115603	NC_040258.1;NC_040258.1;NC_040258.1	43875777;43876863;43887214	43875852;43877012;43887892	+;+;+	905	0.377745	0.0537393	7.02921
CCDC192	NC_040256.1;NC_040256.1;NC_040256.1;NC_040256.1;NC_040256.1;NC_040256.1;NC_040256.1;NC_040256.1;NC_040256.1;NC_040256.1;NC_040256.1;NC_040256.1;NC_040256.1;NC_040256.1;NC_040256.1;NC_040256.1;NC_040256.1;NC_040256.1;NC_040256.1;NC_040256.1;NC_040256.1;NC_040256.1;NC_040256.1;NC_040256.1;NC_040256.1	24682838;24682838;24682838;24724956;24742494;24742494;24742494;24742494;24827616;24827616;24827616;24827616;24828559;24828559;24828559;24828559;24858735;24858735;24858735;24858735;24885186;24885186;24885186;24885186;24894379	24683163;24683166;24683166;24725770;24742626;24742626;24742626;24742626;24827672;24827672;24827672;24827672;24828690;24828690;24828690;24828690;24858842;24858842;24858842;24858842;24885589;24885594;24885586;24885237;24894542	-;-;-;-;-;-;-;-;-;-;-;-;-;-;-;-;-;-;-;-;-;-;-;-;-	2147	0.159226	0.0226521	7.02921
LOC114116051	NC_040259.1;NC_040259.1	2323797;2324601	2323901;2324830	+;+	335	1.02047	0.145176	7.02921
LOC105611006	NC_040254.1;NC_040254.1	142069543;142070536	142069657;142072895	+;+	2475	0.138125	0.0196501	7.02921
LOC114118741	NC_040267.1;NC_040267.1;NC_040267.1;NC_040267.1	33809806;33823479;33835030;33836623	33810931;33823527;33835111;33839092	+;+;+;+	3727	0.091725	0.0130491	7.02921
LOC105606388	NC_040265.1;NC_040265.1	43005653;43008812	43005830;43009824	-;-	1191	0.143518	0.0204173	7.02921
MMP17	NC_040268.1;NC_040268.1;NC_040268.1;NC_040268.1;NC_040268.1;NC_040268.1;NC_040268.1;NC_040268.1;NC_040268.1	53124587;53126584;53129730;53129972;53132324;53133917;53135008;53135978;53136919	53125549;53126841;53129882;53130054;53132423;53134093;53135291;53136107;53137119	-;-;-;-;-;-;-;-;-	2349	0.0727669	0.0103521	7.02921
LOC101116892	NC_040269.1;NC_040269.1;NC_040269.1;NC_040269.1;NC_040269.1	59655550;59657415;59660261;59661668;59662841	59655625;59658047;59660531;59661815;59663256	+;+;+;+;+	1544	0.110706	0.0157494	7.02921
LOC101108840	NC_040260.1;NC_040260.1;NC_040260.1;NC_040260.1	29260981;29270377;29271307;29281703	29263947;29270501;29271474;29282431	-;-;-;-	3989	0.0857004	0.012192	7.02921
C16H5orf49	NC_040267.1;NC_040267.1;NC_040267.1	71402447;71415686;71417444	71402722;71415802;71417960	+;+;+	910	2.59838	0.374108	6.94553
LOC114108752	NC_040259.1;NC_040259.1;NC_040259.1;NC_040259.1;NC_040259.1;NC_040259.1;NC_040259.1;NC_040259.1	2701669;2702724;2708649;2709744;2710409;2711567;2713118;2713344	2701761;2702950;2708819;2709777;2710603;2711793;2713227;2714773	+;+;+;+;+;+;+;+	2487	3.02408	0.439995	6.873
LOC101103612	NC_040274.1;NC_040274.1;NC_040274.1;NC_040274.1;NC_040274.1;NC_040274.1;NC_040274.1;NC_040274.1;NC_040274.1;NC_040274.1;NC_040274.1;NC_040274.1;NC_040274.1;NC_040274.1;NC_040274.1;NC_040274.1;NC_040274.1	68032042;68032042;68034267;68034267;68034717;68034717;68035353;68035911;68035911;68036343;68036343;68038227;68038227;68038867;68038867;68039673;68039673	68032879;68032879;68034422;68034422;68034859;68034859;68035442;68036028;68036028;68036471;68036471;68038283;68038283;68039056;68039056;68039752;68039752	-;-;-;-;-;-;-;-;-;-;-;-;-;-;-;-;-	1801	8.79482	1.28269	6.85656
TTC9B	NC_040265.1;NC_040265.1;NC_040265.1	53080677;53084150;53085208	53083585;53084332;53085439	+;+;+	3324	1.60268	0.234099	6.84616
LOC101121036	NC_040265.1;NC_040265.1;NC_040265.1;NC_040265.1	66814571;66814752;66815532;66815727	66814658;66814877;66815632;66815933	+;+;+;+	522	3.82026	0.559012	6.83395
LOC105602647	NC_040267.1;NC_040267.1;NC_040267.1;NC_040267.1	74140785;74143345;74154837;74156961	74141455;74143775;74155025;74157735	-;-;-;-	2066	0.965236	0.141241	6.83395
MYL3	NC_040270.1;NC_040270.1;NC_040270.1;NC_040270.1;NC_040270.1;NC_040270.1;NC_040270.1	54595106;54597765;54597936;54598873;54600221;54600408;54600656	54595325;54597792;54598085;54599046;54600298;54600450;54600903	+;+;+;+;+;+;+	941	9.50617	1.39545	6.81226
LOC114117241	NC_040263.1;NC_040263.1	55256557;55257227	55256867;55259232	-;-	2317	3.70089	0.545743	6.78138
LOC114116588	NC_040252.1;NC_040252.1	98563136;98570298	98563333;98570525	+;+	426	10.4323	1.54122	6.76887
LOC114110132	NC_040272.1;NC_040272.1	30877598;30880538	30878328;30880913	+;+	1107	0.591897	0.0878664	6.73632
RARRES1	NC_040252.1;NC_040252.1;NC_040252.1;NC_040252.1;NC_040252.1;NC_040252.1	249512233;249538391;249540802;249543874;249553941;249554083	249512527;249538453;249540985;249544010;249554003;249554390	+;+;+;+;+;+	1050	9.46895	1.4127	6.70272
SRRM4	NC_040268.1;NC_040268.1;NC_040268.1;NC_040268.1;NC_040268.1;NC_040268.1;NC_040268.1;NC_040268.1;NC_040268.1;NC_040268.1;NC_040268.1;NC_040268.1;NC_040268.1	65135378;65139549;65140651;65143825;65146749;65159910;65162860;65166078;65168444;65171620;65177442;65179029;65306018	65137745;65139689;65140761;65144028;65147053;65160066;65162958;65166128;65168470;65171691;65177528;65179175;65306480	-;-;-;-;-;-;-;-;-;-;-;-;-	4232	0.228875	0.0344759	6.6387
LOC101114379	NC_040265.1	51897279	51897714	-	436	28.7496	4.35029	6.60866
LOC101120825	NC_040255.1;NC_040255.1;NC_040255.1;NC_040255.1;NC_040255.1;NC_040255.1;NC_040255.1;NC_040255.1;NC_040255.1;NC_040255.1;NC_040255.1;NC_040255.1;NC_040255.1;NC_040255.1;NC_040255.1	114910385;114912312;114915728;114917923;114918283;114918685;114920443;114934070;114936148;114936678;114937014;114937376;114937976;114938236;114940359	114911225;114912418;114915996;114917989;114918448;114918761;114920529;114934282;114936294;114936853;114937112;114937513;114938098;114938333;114940486	-;-;-;-;-;-;-;-;-;-;-;-;-;-;-	2736	1.11412	0.168868	6.59759
LOC101107119	NC_040264.1;NC_040264.1;NC_040264.1;NC_040264.1;NC_040264.1;NC_040264.1;NC_040264.1;NC_040264.1;NC_040264.1;NC_040264.1;NC_040264.1;NC_040264.1;NC_040264.1;NC_040264.1;NC_040264.1;NC_040264.1;NC_040264.1;NC_040264.1;NC_040264.1;NC_040264.1;NC_040264.1;NC_040264.1;NC_040264.1;NC_040264.1;NC_040264.1;NC_040264.1;NC_040264.1;NC_040264.1;NC_040264.1	44771792;44771792;44772894;44772894;44775173;44775173;44775638;44775638;44777425;44777425;44777919;44777919;44778881;44778881;44780013;44780013;44786534;44786534;44788668;44788668;44961914;44968545;44968995;44970347;44970865;44971787;44972751;44974949;44977057	44771939;44771945;44772995;44772995;44775340;44775340;44775754;44775754;44777502;44777502;44778041;44778041;44778990;44778990;44780178;44780178;44786616;44786616;44788982;44788982;44962091;44968712;44969111;44970424;44970987;44971896;44972916;44975031;44977401	+;+;+;+;+;+;+;+;+;+;+;+;+;+;+;+;+;+;+;+;+;+;+;+;+;+;+;+;+	2784	8.28861	1.25778	6.58988
LOC114112251	NW_020997179.1;NW_020997179.1;NW_020997179.1;NW_020997179.1	1119;2722;4023;4256	2064;3493;4118;5270	-;-;-;-	2829	1.86296	0.283656	6.56769
LOC105609580	NC_040253.1;NC_040253.1	169536777;169537075	169536897;169537337	+;+	384	4.97061	0.759907	6.54107
LOC114118248	NC_040252.1;NC_040252.1;NC_040252.1	169228736;169233226;169244748	169228863;169233352;169245107	-;-;-	615	3.1036	0.474479	6.54107
FAM221A	NC_040255.1;NC_040255.1;NC_040255.1;NC_040255.1;NC_040255.1;NC_040255.1;NC_040255.1;NC_040255.1;NC_040255.1;NC_040255.1;NC_040255.1;NC_040255.1;NC_040255.1;NC_040255.1;NC_040255.1;NC_040255.1;NC_040255.1;NC_040255.1;NC_040255.1;NC_040255.1;NC_040255.1;NC_040255.1;NC_040255.1;NC_040255.1;NC_040255.1;NC_040255.1;NC_040255.1;NC_040255.1;NC_040255.1;NC_040255.1;NC_040255.1;NC_040255.1;NC_040255.1;NC_…	79032656;79032959;79032959;79032959;79039201;79039201;79039201;79039201;79040744;79041669;79041669;79041669;79041669;79041669;79047003;79047003;79047003;79047003;79047003;79049051;79049051;79049051;79049051;79049105;79054041;79054041;79054041;79054041;79054041;79056591;79056591;79056591;79056591;79056591	79034058;79033060;79033060;79033060;79039283;79039280;79039283;79039283;79040802;79041773;79041773;79041773;79041773;79041773;79047209;79047209;79047209;79047209;79047209;79049241;79049241;79049241;79049241;79049241;79054214;79054214;79054214;79054214;79054214;79056676;79056708;79056708;79056744;79056708	-;-;-;-;-;-;-;-;-;-;-;-;-;-;-;-;-;-;-;-;-;-;-;-;-;-;-;-;-;-;-;-;-;-	2376	4.60416	0.706176	6.51985
QRFPR	NC_040257.1;NC_040257.1;NC_040257.1;NC_040257.1;NC_040257.1;NC_040257.1	4963431;5002645;5008501;5013797;5016134;5016975	4963833;5002803;5008562;5014032;5016231;5019047	+;+;+;+;+;+	3031	0.469948	0.072205	6.50853
TNC	NC_040253.1;NC_040253.1;NC_040253.1;NC_040253.1;NC_040253.1;NC_040253.1;NC_040253.1;NC_040253.1;NC_040253.1;NC_040253.1;NC_040253.1;NC_040253.1;NC_040253.1;NC_040253.1;NC_040253.1;NC_040253.1;NC_040253.1;NC_040253.1;NC_040253.1;NC_040253.1;NC_040253.1;NC_040253.1;NC_040253.1;NC_040253.1;NC_040253.1;NC_040253.1;NC_040253.1;NC_040253.1;NC_040253.1;NC_040253.1;NC_040253.1	8995306;9014290;9025720;9029578;9030040;9030260;9032216;9033611;9034775;9038330;9039344;9039774;9041395;9050035;9050869;9051721;9054898;9057431;9065766;9067574;9073709;9074925;9077215;9079420;9080553;9084084;9085791;9086920;9087871;9091737;9095897	8995512;9014382;9026313;9030038;9030258;9030989;9032479;9033726;9034931;9038599;9039529;9039863;9041658;9050307;9051141;9051993;9055170;9057703;9066038;9067846;9073831;9075068;9077334;9079563;9080683;9084216;9085942;9087016;9088032;9091900;9096612	+;+;+;+;+;+;+;+;+;+;+;+;+;+;+;+;+;+;+;+;+;+;+;+;+;+;+;+;+;+;+	7648	16.1401	2.49593	6.46657
C3H12orf50	NC_040254.1;NC_040254.1;NC_040254.1;NC_040254.1;NC_040254.1;NC_040254.1;NC_040254.1;NC_040254.1;NC_040254.1;NC_040254.1;NC_040254.1;NC_040254.1	133667503;133671407;133672947;133673391;133674861;133676544;133677787;133680078;133680273;133681532;133693839;133694305	133667785;133671499;133673150;133673495;133674977;133676651;133677897;133680191;133680350;133681690;133693959;133694316	-;-;-;-;-;-;-;-;-;-;-;-	1505	0.20822	0.032315	6.44344
OVOL3	NC_040265.1;NC_040265.1;NC_040265.1;NC_040265.1	49498001;49498282;49499080;49499765	49498207;49498361;49499281;49500018	+;+;+;+	743	0.421764	0.0654563	6.44344
LOC114109690	NC_040271.1	33884084	33884510	-	427	2.20167	0.341691	6.44344
LOC114116768	NC_040261.1	21145868	21146015	+	148	4.23474	0.657217	6.44344
ASXL3	NC_040274.1;NC_040274.1;NC_040274.1;NC_040274.1;NC_040274.1;NC_040274.1;NC_040274.1;NC_040274.1;NC_040274.1;NC_040274.1;NC_040274.1;NC_040274.1;NC_040274.1	28011750;28016949;28022869;28030686;28032846;28089061;28106361;28107465;28120266;28138806;28140150;28160673;28162060	28016946;28019996;28024831;28030791;28032942;28089224;28106480;28107582;28120387;28138914;28140322;28160778;28162209	-;-;-;-;-;-;-;-;-;-;-;-;-	11473	0.0546275	0.008478	6.44344
ACAN	NC_040269.1;NC_040269.1;NC_040269.1;NC_040269.1;NC_040269.1;NC_040269.1;NC_040269.1;NC_040269.1;NC_040269.1;NC_040269.1;NC_040269.1;NC_040269.1;NC_040269.1;NC_040269.1;NC_040269.1;NC_040269.1;NC_040269.1;NC_040269.1;NC_040269.1;NC_040269.1;NC_040269.1;NC_040269.1;NC_040269.1;NC_040269.1;NC_040269.1;NC_040269.1;NC_040269.1;NC_040269.1;NC_040269.1;NC_040269.1;NC_040269.1;NC_040269.1;NC_040269.1;NC_…	17809263;17809263;17837465;17837465;17838517;17840017;17840017;17840017;17841718;17841718;17841718;17843186;17843186;17843186;17843594;17843594;17843594;17845138;17845138;17845138;17847771;17847771;17847771;17848745;17848745;17848745;17849942;17849942;17849942;17852904;17852904;17852904;17855683;17855683;17855683;17869928;17869928;17873186;17873186;17873186;17873753;17873753;17873753;17874925;178…	17809627;17809627;17837541;17837541;17838542;17840400;17840400;17840400;17841892;17841892;17841892;17843313;17843313;17843313;17843887;17843887;17843887;17845542;17845542;17845542;17847945;17847945;17847945;17848872;17848872;17848872;17850235;17850235;17850235;17853119;17853119;17853119;17860227;17860227;17860227;17870041;17870041;17873344;17873344;17873344;17873835;17873835;17873835;17875069;178…	+;+;+;+;+;+;+;+;+;+;+;+;+;+;+;+;+;+;+;+;+;+;+;+;+;+;+;+;+;+;+;+;+;+;+;+;+;+;+;+;+;+;+;+;+;+;+;+;+;+;+;+	8785	0.249698	0.0387522	6.44344
CNMD	NC_040261.1;NC_040261.1;NC_040261.1;NC_040261.1;NC_040261.1;NC_040261.1;NC_040261.1;NC_040261.1;NC_040261.1;NC_040261.1;NC_040261.1;NC_040261.1;NC_040261.1;NC_040261.1	13229207;13229207;13229759;13229759;13235279;13235279;13244760;13244760;13249906;13249906;13255676;13255676;13260678;13260681	13229326;13229326;13229899;13229899;13235419;13235419;13244873;13244873;13250059;13250059;13255845;13255845;13261269;13261269	+;+;+;+;+;+;+;+;+;+;+;+;+;+	1432	0.875337	0.135849	6.44344
LOC114113408	NC_040253.1	254325816	254325948	-	133	35.1284	5.48504	6.40439
LOC101109111	NC_040264.1;NC_040264.1;NC_040264.1;NC_040264.1;NC_040264.1;NC_040264.1;NC_040264.1;NC_040264.1;NC_040264.1;NC_040264.1;NC_040264.1;NC_040264.1;NC_040264.1;NC_040264.1;NC_040264.1;NC_040264.1;NC_040264.1	45146267;45146271;45147738;45147738;45149191;45149191;45150560;45150560;45151091;45151091;45152220;45153190;45153190;45153556;45153556;45155163;45155163	45146460;45146460;45147905;45147905;45149307;45149307;45150637;45150637;45151213;45151213;45152329;45153355;45153355;45153638;45153638;45155356;45155356	+;+;+;+;+;+;+;+;+;+;+;+;+;+;+;+;+	1233	18.8766	2.95828	6.38096
HOXA7	NC_040255.1;NC_040255.1;NC_040255.1;NC_040255.1;NC_040255.1;NC_040255.1;NC_040255.1;NC_040255.1;NC_040255.1;NC_040255.1;NC_040255.1	75763591;75763591;75767119;75767251;75767251;75767773;75767773;75767773;75769328;75769328;75769328	75764143;75764143;75767429;75767429;75767527;75768360;75768360;75768360;75770868;75770868;75770868	+;+;+;+;+;+;+;+;+;+;+	3091	2.52533	0.401219	6.29413
ABO	NC_040254.1;NC_040254.1;NC_040254.1;NC_040254.1;NC_040254.1;NC_040254.1;NC_040254.1;NC_040254.1	2766569;2784873;2790205;2791220;2792181;2793004;2797063;2801394	2766859;2785060;2790252;2791270;2792228;2793039;2797191;2803036	+;+;+;+;+;+;+;+	2434	1.19384	0.189821	6.28929
LOC101107532	NC_040260.1	87535491	87536006	+	516	0.883356	0.141378	6.24819
LOC114108656	NC_040264.1;NC_040264.1;NC_040264.1;NC_040264.1;NC_040264.1;NC_040264.1;NC_040264.1;NC_040264.1;NC_040264.1;NC_040264.1	44900974;44902494;44904530;44904983;44906330;44906823;44907747;44908748;44913156;44915312	44901144;44902621;44904697;44905099;44906407;44906945;44907856;44908913;44913238;44915521	+;+;+;+;+;+;+;+;+;+	1354	2.23025	0.359188	6.20913
CAPN3	NC_040258.1;NC_040258.1;NC_040258.1;NC_040258.1;NC_040258.1;NC_040258.1;NC_040258.1;NC_040258.1;NC_040258.1;NC_040258.1;NC_040258.1;NC_040258.1;NC_040258.1;NC_040258.1;NC_040258.1;NC_040258.1;NC_040258.1;NC_040258.1;NC_040258.1;NC_040258.1;NC_040258.1;NC_040258.1;NC_040258.1;NC_040258.1;NC_040258.1	37728249;37755631;37757435;37759005;37759831;37761260;37763356;37764342;37766669;37770502;37770606;37772038;37772547;37773206;37774179;37776449;37779693;37780773;37781220;37781373;37781907;37782081;37782366;37782799;37783193	37728602;37755700;37757553;37759138;37759999;37761406;37763439;37764427;37766746;37770604;37770663;37772207;37772558;37773414;37774215;37776466;37779806;37780850;37781277;37781437;37781975;37782159;37782482;37782857;37783849	+;+;+;+;+;+;+;+;+;+;+;+;+;+;+;+;+;+;+;+;+;+;+;+;+	3144	1.15077	0.185626	6.19937
KCNE1	NC_040252.1;NC_040252.1;NC_040252.1;NC_040252.1;NC_040252.1;NC_040252.1;NC_040252.1	129041889;129042593;129042593;129042887;129047670;129047688;129047692	129041945;129042981;129042981;129042981;129048322;129048322;129048322	+;+;+;+;+;+;+	1099	1.50347	0.243392	6.17718
CFAP206	NC_040259.1;NC_040259.1;NC_040259.1;NC_040259.1;NC_040259.1;NC_040259.1;NC_040259.1;NC_040259.1;NC_040259.1;NC_040259.1;NC_040259.1;NC_040259.1;NC_040259.1;NC_040259.1;NC_040259.1;NC_040259.1;NC_040259.1;NC_040259.1;NC_040259.1;NC_040259.1;NC_040259.1;NC_040259.1;NC_040259.1;NC_040259.1;NC_040259.1;NC_040259.1;NC_040259.1;NC_040259.1;NC_040259.1;NC_040259.1;NC_040259.1;NC_040259.1;NC_040259.1;NC_…	55394685;55394685;55394685;55399832;55399832;55402049;55402049;55402049;55404922;55404922;55404922;55407019;55407019;55407019;55411616;55411616;55421342;55421342;55421342;55423058;55423058;55423058;55424013;55424013;55424013;55425813;55425813;55425813;55428666;55428666;55428666;55429407;55429407;55429407;55431588;55431588;55431588	55395144;55395144;55395144;55399975;55399975;55402242;55402242;55402242;55405062;55405062;55405062;55407217;55407217;55407217;55411735;55411735;55421550;55421550;55421550;55423216;55423216;55423216;55424201;55424201;55424201;55425903;55425903;55425903;55428749;55428749;55428749;55429515;55429515;55429515;55432292;55432290;55432294	-;-;-;-;-;-;-;-;-;-;-;-;-;-;-;-;-;-;-;-;-;-;-;-;-;-;-;-;-;-;-;-;-;-;-;-;-	2806	0.42641	0.0693287	6.15056
LOC105612162	NC_040252.1;NC_040252.1;NC_040252.1;NC_040252.1;NC_040252.1;NC_040252.1;NC_040252.1	118077152;118077152;118079117;118079386;118079386;118080068;118080068	118079214;118078311;118079214;118079537;118079537;118080233;118080233	-;-;-;-;-;-;-	2381	1.31613	0.214472	6.13661
ALDH1A1	NC_040253.1;NC_040253.1;NC_040253.1;NC_040253.1;NC_040253.1;NC_040253.1;NC_040253.1;NC_040253.1;NC_040253.1;NC_040253.1;NC_040253.1;NC_040253.1;NC_040253.1	68108099;68122718;68131963;68134544;68136318;68137937;68139385;68143743;68145747;68149070;68155809;68157453;68162643	68108205;68122822;68132103;68134673;68136379;68138065;68139498;68143845;68145931;68149234;68155966;68157527;68163247	+;+;+;+;+;+;+;+;+;+;+;+;+	2079	38.1214	6.28102	6.06929
LOC106991429	NC_040262.1;NC_040262.1;NC_040262.1	20248815;20250996;20251392	20249369;20251149;20255152	-;-;-	4470	1.84823	0.304643	6.06688
GPRC5A	NC_040254.1;NC_040254.1;NC_040254.1;NC_040254.1	217233112;217234360;217238726;217253290	217234059;217234418;217239654;217253460	-;-;-;-	2107	1.25743	0.207739	6.05293
LOC114117125	NC_040262.1	54348731	54348945	+	215	69.5643	11.5365	6.02996
KLK8	NC_040265.1;NC_040265.1;NC_040265.1;NC_040265.1;NC_040265.1;NC_040265.1;NC_040265.1;NC_040265.1;NC_040265.1;NC_040265.1	60475655;60475655;60477779;60477779;60479799;60479799;60480246;60480246;60480859;60481356	60475864;60475864;60477912;60477912;60480058;60480058;60480405;60480501;60480936;60481766	-;-;-;-;-;-;-;-;-;-	1349	9.54536	1.58629	6.01743
LOC101108413	NC_040265.1;NC_040265.1;NC_040265.1;NC_040265.1;NC_040265.1;NC_040265.1;NC_040265.1;NC_040265.1;NC_040265.1;NC_040265.1	55222884;55222890;55224679;55224679;55226197;55226197;55226731;55226731;55227066;55227069	55223365;55223365;55224795;55224795;55226349;55226349;55226874;55226874;55227319;55227319	+;+;+;+;+;+;+;+;+;+	1150	4.55812	0.761229	5.98784
LOC105605644	NC_040278.1;NC_040278.1;NC_040278.1;NC_040278.1;NC_040278.1;NC_040278.1;NC_040278.1;NC_040278.1;NC_040278.1;NC_040278.1;NC_040278.1;NC_040278.1;NC_040278.1;NC_040278.1;NC_040278.1;NC_040278.1;NC_040278.1;NC_040278.1;NC_040278.1;NC_040278.1;NC_040278.1;NC_040278.1;NC_040278.1;NC_040278.1;NC_040278.1;NC_040278.1;NC_040278.1;NC_040278.1;NC_040278.1;NC_040278.1;NC_040278.1	141369498;141369498;141370727;141385314;141385314;141385314;141385781;141385781;141385781;141386477;141386477;141386477;141386477;141386477;141386477;141387428;141387428;141387428;141387428;141387428;141387428;141407507;141407507;141407507;141407507;141407507;141429561;141429561;141429561;141429561;141429561	141369623;141369623;141370790;141385522;141385522;141385522;141385895;141385895;141385895;141386675;141386675;141386675;141386675;141386675;141386675;141388080;141388384;141388080;141388080;141388080;141388080;141407564;141407564;141407564;141407564;141407564;141429770;141429770;141429770;141429770;141429770	-;-;-;-;-;-;-;-;-;-;-;-;-;-;-;-;-;-;-;-;-;-;-;-;-;-;-;-;-;-;-	1938	3.89545	0.652469	5.97032
MFSD4A	NC_040263.1;NC_040263.1;NC_040263.1;NC_040263.1;NC_040263.1;NC_040263.1;NC_040263.1;NC_040263.1;NC_040263.1;NC_040263.1	2985794;2995702;2996562;3000679;3001233;3002383;3005286;3008653;3009976;3011217	2986044;2995900;2996822;3000841;3001348;3002556;3005433;3008723;3010096;3013757	+;+;+;+;+;+;+;+;+;+	4045	7.45131	1.25042	5.95906
BTBD17	NC_040262.1;NC_040262.1;NC_040262.1	6208979;6212423;6214542	6210964;6212699;6214657	-;-;-	2379	0.119749	0.0204431	5.85767
C19H3orf86	NC_040270.1;NC_040270.1	17301633;17305424	17302329;17305626	-;-	900	1.10788	0.189132	5.85767
LOC105605173	NC_040277.1	21508938	21511333	+	2396	0.118899	0.020298	5.85767
CORT	NC_040263.1;NC_040263.1	46526171;46527571	46526453;46527758	-;-	471	0.302423	0.0516285	5.85767
ALDH1L1	NC_040270.1;NC_040270.1;NC_040270.1;NC_040270.1;NC_040270.1;NC_040270.1;NC_040270.1;NC_040270.1;NC_040270.1;NC_040270.1;NC_040270.1;NC_040270.1;NC_040270.1;NC_040270.1;NC_040270.1;NC_040270.1;NC_040270.1;NC_040270.1;NC_040270.1	62508003;62508171;62508631;62509090;62510560;62512703;62512934;62513682;62514612;62516030;62516866;62517295;62519338;62521034;62521633;62522881;62523536;62524706;62527595	62508101;62508270;62508724;62509177;62510665;62512773;62513084;62513809;62514731;62516177;62516957;62517420;62519475;62521123;62521734;62523046;62523770;62524855;62527717	-;-;-;-;-;-;-;-;-;-;-;-;-;-;-;-;-;-;-	2327	0.122425	0.0208999	5.85767
LOC101118037	NC_040262.1	204032	204492	+	461	1.23593	0.210994	5.85767
LOC114118901	NC_040268.1;NC_040268.1;NC_040268.1;NC_040268.1;NC_040268.1	81565914;81567283;81567590;81568175;81569627	81566147;81567378;81567660;81568380;81569731	-;-;-;-;-	712	0.800232	0.136613	5.85767
LOC105605242	NC_040277.1;NC_040277.1;NC_040277.1;NC_040277.1	40011649;40013695;40015821;40015821	40012081;40015253;40016084;40016084	+;+;+;+	2256	0.126278	0.0215577	5.85767
LOC114108886	NC_040268.1	71140367	71140514	+	148	3.84976	0.657217	5.85767
DCST2	NC_040252.1;NC_040252.1;NC_040252.1;NC_040252.1;NC_040252.1;NC_040252.1;NC_040252.1;NC_040252.1;NC_040252.1;NC_040252.1;NC_040252.1;NC_040252.1;NC_040252.1;NC_040252.1;NC_040252.1	111390430;111393385;111393630;111394071;111398943;111399994;111400227;111401467;111402371;111402705;111403408;111404028;111404463;111404842;111405181	111390541;111393525;111393723;111394198;111399073;111400094;111400394;111401631;111402528;111402918;111403473;111404225;111404564;111405012;111405448	-;-;-;-;-;-;-;-;-;-;-;-;-;-;-	2217	0.256998	0.0438738	5.85767
FBXL16	NC_040275.1;NC_040275.1;NC_040275.1;NC_040275.1;NC_040275.1	564217;566117;566471;566933;568356	565917;566180;566555;567441;570789	-;-;-;-;-	4793	0.118874	0.0202938	5.85767
LOC114114617	NC_040255.1;NC_040255.1	115112828;115113224	115112923;115113424	+;+	297	2.8776	0.491253	5.85767
TEX12	NC_040266.1;NC_040266.1;NC_040266.1;NC_040266.1;NC_040266.1;NC_040266.1	25009389;25012437;25015051;25015836;25016038;25016855	25009718;25013046;25015129;25015947;25016089;25017514	+;+;+;+;+;+	1843	0.154575	0.0263885	5.85767
LOC114114814	NC_040256.1	4885236	4886093	-	858	0.332031	0.0566831	5.85767
LOC101111262	NC_040278.1	129469934	129470867	+	934	0.305013	0.0520707	5.85767
LOC101123262	NC_040252.1;NC_040252.1	86201789;86222075	86201975;86223103	+;+	1216	0.468557	0.0799902	5.85767
LOC101117466	NC_040275.1	17314826	17316352	+	1527	0.373127	0.0636988	5.85767
LOC105612279	NC_040264.1;NC_040264.1;NC_040264.1;NC_040264.1;NC_040264.1;NC_040264.1;NC_040264.1;NC_040264.1;NC_040264.1;NC_040264.1;NC_040264.1;NC_040264.1;NC_040264.1;NC_040264.1	40680867;40680867;40680867;40683487;40683487;40683487;40700335;40700335;40700335;40701090;40701105;40702358;40702358;40702358	40681250;40681250;40681250;40683646;40683646;40683646;40700425;40700425;40701243;40701243;40701243;40702434;40702434;40702434	-;-;-;-;-;-;-;-;-;-;-;-;-;-	1530	0.372395	0.0635739	5.85767
RNF148	NC_040255.1	95215442	95217901	-	2460	0.115806	0.0197699	5.85767
CBLN4	NC_040264.1;NC_040264.1;NC_040264.1	86749031;86752571;86755519	86750319;86752687;86755809	-;-;-	1697	0.335748	0.0573177	5.85767
LOC105602262	NC_040252.1;NC_040252.1;NC_040252.1;NC_040252.1;NC_040252.1;NC_040252.1	205923953;205923953;205924675;205924675;205925764;205926961	205923999;205923999;205924813;205924813;205927394;205927394	+;+;+;+;+;+	1817	0.156787	0.0267661	5.85767
GDAP1L1	NC_040264.1;NC_040264.1;NC_040264.1;NC_040264.1;NC_040264.1;NC_040264.1;NC_040264.1;NC_040264.1;NC_040264.1;NC_040264.1;NC_040264.1;NC_040264.1;NC_040264.1;NC_040264.1;NC_040264.1;NC_040264.1;NC_040264.1;NC_040264.1;NC_040264.1;NC_040264.1;NC_040264.1;NC_040264.1;NC_040264.1;NC_040264.1;NC_040264.1;NC_040264.1	75836550;75836558;75836558;75836558;75843991;75843991;75843991;75843991;75845362;75845362;75850530;75850530;75850530;75850530;75851361;75851361;75851361;75851361;75859657;75859657;75859657;75859657;75860428;75860428;75860428;75860428	75836851;75836851;75836851;75836851;75844183;75844183;75844183;75844183;75845535;75845535;75850627;75850627;75850627;75850627;75851475;75851475;75851493;75851493;75860330;75860330;75860330;75860330;75861140;75861140;75861140;75861140	+;+;+;+;+;+;+;+;+;+;+;+;+;+;+;+;+;+;+;+;+;+;+;+;+;+	2287	0.124566	0.0212654	5.85767
LOC101107352	NC_040256.1	96681127	96681672	-	546	0.260881	0.0445367	5.85767
LOC101109939	NC_040253.1;NC_040253.1;NC_040253.1;NC_040253.1;NC_040253.1;NC_040253.1;NC_040253.1	11048171;11048781;11049653;11050847;11051312;11051608;11052587	11048348;11048917;11049726;11050951;11051413;11051657;11052852	+;+;+;+;+;+;+	912	0.312371	0.0533268	5.85767
LOC105612071	NC_040265.1;NC_040265.1	59602637;59603085	59602941;59603302	+;+	523	0.817063	0.139486	5.85767
PLCH1	NC_040252.1;NC_040252.1;NC_040252.1;NC_040252.1;NC_040252.1;NC_040252.1;NC_040252.1;NC_040252.1;NC_040252.1;NC_040252.1;NC_040252.1;NC_040252.1;NC_040252.1;NC_040252.1;NC_040252.1;NC_040252.1;NC_040252.1;NC_040252.1;NC_040252.1;NC_040252.1;NC_040252.1;NC_040252.1;NC_040252.1;NC_040252.1;NC_040252.1;NC_040252.1;NC_040252.1;NC_040252.1;NC_040252.1;NC_040252.1;NC_040252.1;NC_040252.1;NC_040252.1;NC_…	252745956;252745956;252751687;252780419;252780419;252780419;252890428;252890428;252890428;252892538;252892538;252892538;252905993;252905993;252905993;252910152;252910152;252910152;252921712;252921712;252921712;252924038;252924038;252924038;252930211;252930211;252930211;252935048;252935048;252935048;252941935;252941935;252941935;252959641;252959641;252959641;252964640;252964640;252964640;252967759…	252746161;252746161;252751809;252780537;252780537;252780537;252890574;252890574;252890574;252892781;252892781;252892781;252906122;252906122;252906122;252910322;252910322;252910322;252921805;252921805;252921805;252924241;252924241;252924241;252930331;252930331;252930331;252935219;252935219;252935219;252942042;252942042;252942042;252959802;252959802;252959802;252964711;252964711;252964711;252967850…	+;+;+;+;+;+;+;+;+;+;+;+;+;+;+;+;+;+;+;+;+;+;+;+;+;+;+;+;+;+;+;+;+;+;+;+;+;+;+;+;+;+;+;+;+;+;+;+;+;+;+;+;+;+;+;+;+;+;+;+;+;+;+;+;+;+;+;+;+	6483	0.175772	0.0300071	5.85767
WNT8B	NC_040273.1;NC_040273.1;NC_040273.1;NC_040273.1;NC_040273.1;NC_040273.1	23985264;23986057;23987040;23988024;23989453;23989807	23985282;23986091;23987178;23988149;23989595;23990352	+;+;+;+;+;+	1008	0.282621	0.0482481	5.85767
TNFRSF11B	NC_040260.1;NC_040260.1;NC_040260.1;NC_040260.1;NC_040260.1	63411583;63430172;63434362;63437914;63439888	63411796;63430541;63434556;63438138;63441116	+;+;+;+;+	2233	0.255157	0.0435594	5.85767
LOC105602198	NC_040266.1;NC_040266.1;NC_040266.1	31921664;31922974;31924759	31922097;31923096;31925061	+;+;+	860	0.331259	0.0565512	5.85767
IQCF1	NC_040270.1;NC_040270.1;NC_040270.1	50962473;50963147;50965204	50962960;50963263;50965650	+;+;+	1052	0.270801	0.0462301	5.85767
LOC114118155	NC_040265.1	59321414	59321518	+	105	2.71317	0.463182	5.85767
LOC114110672	NC_040275.1	31319715	31322976	-	3262	0.0873337	0.0149093	5.85767
LOC101123268	NC_040253.1;NC_040253.1	51029926;51031697	51031695;51034107	+;+	4181	0.0681374	0.0116322	5.85767
LOC114117930	NC_040265.1;NC_040265.1;NC_040265.1	66534917;66535168;66549274	66534962;66535240;66550329	+;+;+	1175	2.64274	0.455298	5.80442
BRINP1	NC_040253.1;NC_040253.1;NC_040253.1;NC_040253.1;NC_040253.1;NC_040253.1;NC_040253.1;NC_040253.1	4157609;4209217;4282622;4291664;4294742;4318642;4323620;4354727	4157901;4209484;4282812;4291833;4294847;4318878;4323842;4356895	+;+;+;+;+;+;+;+	3657	2.71873	0.472111	5.75867
LOC101118066	NC_040272.1;NC_040272.1;NC_040272.1;NC_040272.1;NC_040272.1;NC_040272.1;NC_040272.1	50027100;50072561;50074835;50077753;50080939;50089537;50099718	50027258;50072742;50075023;50077914;50081023;50089647;50099831	-;-;-;-;-;-;-	1002	1.39314	0.242685	5.74052
KCNRG	NC_040261.1;NC_040261.1	21836750;21841519	21837397;21842186	+;+	1316	0.844257	0.147824	5.71123
CFAP100	NC_040270.1;NC_040270.1;NC_040270.1;NC_040270.1;NC_040270.1;NC_040270.1;NC_040270.1;NC_040270.1;NC_040270.1;NC_040270.1;NC_040270.1;NC_040270.1;NC_040270.1;NC_040270.1;NC_040270.1;NC_040270.1;NC_040270.1;NC_040270.1;NC_040270.1;NC_040270.1;NC_040270.1;NC_040270.1;NC_040270.1;NC_040270.1;NC_040270.1;NC_040270.1;NC_040270.1;NC_040270.1;NC_040270.1;NC_040270.1;NC_040270.1;NC_040270.1;NC_040270.1;NC_…	62599900;62599919;62600361;62600826;62600826;62606557;62606557;62610953;62610953;62612830;62612830;62615190;62615190;62615329;62615329;62615679;62615679;62616060;62616060;62616518;62616518;62616631;62616631;62618865;62618865;62618989;62618989;62622008;62622008;62623105;62623105;62624075;62624075;62625224;62625224	62599992;62599992;62600471;62600933;62600933;62606628;62606628;62611053;62611053;62613016;62613016;62615257;62615257;62615492;62615492;62615759;62615759;62616241;62616241;62616550;62616550;62616757;62616757;62618916;62618916;62619140;62619140;62622143;62622143;62623310;62623310;62624168;62624168;62625505;62625505	+;+;+;+;+;+;+;+;+;+;+;+;+;+;+;+;+;+;+;+;+;+;+;+;+;+;+;+;+;+;+;+;+;+;+	2249	3.0781	0.540619	5.69366
LOC780488	NC_040272.1;NC_040272.1;NC_040272.1;NC_040272.1;NC_040272.1;NC_040272.1;NC_040272.1;NC_040272.1;NC_040272.1;NC_040272.1;NC_040272.1;NC_040272.1;NC_040272.1;NC_040272.1;NC_040272.1;NC_040272.1;NC_040272.1;NC_040272.1;NC_040272.1;NC_040272.1;NC_040272.1;NC_040272.1;NC_040272.1	52934879;52935346;52935681;52935920;52936417;52936631;52936923;52937182;52937476;52938157;52938293;52938513;52938834;52939686;52940194;52940819;52941491;52941961;52942433;52943390;52943698;52943856;52945846	52935252;52935472;52935720;52936048;52936515;52936753;52936963;52937286;52937653;52938188;52938393;52938582;52939012;52939911;52940377;52941066;52941665;52942169;52942738;52943696;52943854;52945438;52946673	-;-;-;-;-;-;-;-;-;-;-;-;-;-;-;-;-;-;-;-;-;-;-	5821	0.234914	0.0417747	5.62337
LOC114113899	NC_040254.1;NC_040254.1	34213753;34215090	34213897;34215681	+;+	737	0.927704	0.164973	5.62337
PLA2G5	NC_040253.1;NC_040253.1;NC_040253.1;NC_040253.1;NC_040253.1;NC_040253.1;NC_040253.1	262158551;262158551;262164671;262164671;262167463;262167463;262168818	262163967;262163967;262164777;262164777;262167873;262167607;262168862	-;-;-;-;-;-;-	5980	0.457336	0.0813279	5.62337
LOC106990933	NC_040253.1;NC_040253.1;NC_040253.1;NC_040253.1;NC_040253.1;NC_040253.1;NC_040253.1;NC_040253.1;NC_040253.1;NC_040253.1;NC_040253.1;NC_040253.1;NC_040253.1;NC_040253.1;NC_040253.1;NC_040253.1;NC_040253.1;NC_040253.1	53055900;53057069;53057919;53059303;53060482;53061042;53061438;53063755;53066031;53069127;53071526;53072737;53075245;53076864;53081010;53082252;53084101;53097099	53056402;53057215;53058082;53059422;53060599;53061090;53061519;53063830;53066178;53069238;53071596;53072865;53075290;53076984;53081140;53082349;53084176;53097206	-;-;-;-;-;-;-;-;-;-;-;-;-;-;-;-;-;-	2299	0.594796	0.105772	5.62337
KLHL40	NC_040270.1;NC_040270.1;NC_040270.1;NC_040270.1;NC_040270.1;NC_040270.1	15728500;15731257;15731752;15732060;15734053;15735168	15729724;15731417;15731859;15732245;15734199;15735728	+;+;+;+;+;+	2388	0.572628	0.10183	5.62337
MYOM3	NC_040253.1;NC_040253.1;NC_040253.1;NC_040253.1;NC_040253.1;NC_040253.1;NC_040253.1;NC_040253.1;NC_040253.1;NC_040253.1;NC_040253.1;NC_040253.1;NC_040253.1;NC_040253.1;NC_040253.1;NC_040253.1;NC_040253.1;NC_040253.1;NC_040253.1;NC_040253.1;NC_040253.1;NC_040253.1;NC_040253.1;NC_040253.1;NC_040253.1;NC_040253.1;NC_040253.1;NC_040253.1;NC_040253.1;NC_040253.1;NC_040253.1;NC_040253.1;NC_040253.1;NC_…	258334681;258334681;258334681;258334681;258337141;258337141;258337141;258337141;258337738;258337738;258337738;258337738;258338646;258338646;258338646;258338646;258339489;258339489;258339489;258339489;258344841;258344841;258344841;258344841;258346439;258346439;258346439;258346439;258348947;258348947;258348947;258348947;258349443;258349443;258349443;258349443;258351005;258351005;258351005;258351005…	258334832;258334906;258334879;258334911;258337319;258337319;258337319;258337319;258337818;258337818;258337818;258337818;258338805;258338805;258338805;258338805;258339646;258339646;258339646;258339646;258344936;258344936;258344936;258344936;258346527;258346527;258346527;258346527;258348991;258348991;258348991;258348991;258349583;258349583;258349583;258349583;258351166;258351166;258351166;258351166…	+;+;+;+;+;+;+;+;+;+;+;+;+;+;+;+;+;+;+;+;+;+;+;+;+;+;+;+;+;+;+;+;+;+;+;+;+;+;+;+;+;+;+;+;+;+;+;+;+;+;+;+;+;+;+;+;+;+;+;+;+;+;+;+;+;+;+;+;+;+;+;+;+;+;+;+;+;+;+;+;+;+;+;+;+;+;+;+;+;+;+;+;+;+;+;+;+;+;+;+;+;+;+;+;+;+;+;+;+;+;+;+;+;+;+;+;+;+;+;+;+;+;+;+;+;+;+;+;+;+;+;+;+;+;+;+;+;+;+;+;+;+;+;+;+;+;+;+	5801	1.38979	0.24732	5.6194
LOC101113219	NC_040254.1	45086500	45087017	-	518	75.9503	13.6138	5.57893
LOC114112279	NW_020997230.1;NW_020997230.1;NW_020997230.1;NW_020997230.1;NW_020997230.1;NW_020997230.1;NW_020997230.1;NW_020997230.1;NW_020997230.1;NW_020997230.1;NW_020997230.1;NW_020997230.1;NW_020997230.1;NW_020997230.1;NW_020997230.1;NW_020997230.1;NW_020997230.1;NW_020997230.1;NW_020997230.1;NW_020997230.1	6862;7489;8080;8877;9457;14082;15491;17724;19135;21367;21941;22527;23329;23906;24282;25447;26101;31557;32037;32988	7169;7752;8343;9140;9720;14345;15754;17987;19398;21630;22204;22790;23592;24169;24548;25713;26373;31823;32111;33063	-;-;-;-;-;-;-;-;-;-;-;-;-;-;-;-;-;-;-;-	4965	0.109018	0.0195908	5.56479
LOC114116163	NC_040259.1;NC_040259.1	85860506;85865001	85860509;85865983	+;+	987	0.548406	0.0985493	5.56479
DLK1	NC_040269.1;NC_040269.1;NC_040269.1;NC_040269.1;NC_040269.1;NC_040269.1;NC_040269.1;NC_040269.1;NC_040269.1;NC_040269.1;NC_040269.1;NC_040269.1;NC_040269.1;NC_040269.1;NC_040269.1;NC_040269.1;NC_040269.1	66123695;66123695;66123695;66125036;66125036;66125036;66125647;66125647;66125647;66128601;66128601;66128601;66130761;66130761;66130761;66131215;66131266	66123847;66123847;66123847;66125099;66125099;66125099;66125777;66125777;66125777;66128742;66128742;66128742;66131770;66131040;66131040;66131770;66131770	+;+;+;+;+;+;+;+;+;+;+;+;+;+;+;+;+	1500	0.721702	0.129691	5.56479
LOC114113609	NC_040254.1	87634860	87635841	-	982	0.551198	0.099051	5.56479
STEAP4	NC_040255.1;NC_040255.1;NC_040255.1;NC_040255.1;NC_040255.1;NC_040255.1;NC_040255.1;NC_040255.1;NC_040255.1;NC_040255.1	79371272;79375495;79378422;79378422;79379791;79379791;79380941;79380941;79397132;79397132	79371687;79376361;79378586;79378586;79380318;79380318;79381398;79381398;79397218;79397218	-;-;-;-;-;-;-;-;-;-	2521	3.085	0.559456	5.51429
ARL9	NC_040257.1;NC_040257.1;NC_040257.1;NC_040257.1;NC_040257.1;NC_040257.1	79055218;79058667;79059072;79062919;79066121;79073140	79055274;79058909;79059404;79063081;79066296;79073635	+;+;+;+;+;+	1468	1.45546	0.265036	5.49157
CCDC188	NC_040268.1;NC_040268.1;NC_040268.1;NC_040268.1;NC_040268.1;NC_040268.1;NC_040268.1;NC_040268.1;NC_040268.1	82468687;82469002;82469164;82469397;82469553;82469731;82470380;82470639;82471010	82468912;82469051;82469221;82469461;82469612;82469787;82470484;82470746;82471549	-;-;-;-;-;-;-;-;-	1269	0.314291	0.0574871	5.46716
KCNJ14	NC_040265.1;NC_040265.1	58594028;58596536	58594735;58598500	+;+	2673	0.298418	0.0545837	5.46716
LOC114116764	NC_040261.1	34436632	34436758	-	127	3.14044	0.574418	5.46716
LOC114110438	NC_040274.1;NC_040274.1	24021541;24039614	24021605;24039716	-;-	168	2.37402	0.434233	5.46716
LOC114111062	NC_040277.1;NC_040277.1	28263680;28267689	28263975;28267839	-;-	447	1.7845	0.326403	5.46716
LOC105602107	NC_040265.1;NC_040265.1;NC_040265.1	69859961;69868240;69879213	69863141;69868366;69879276	-;-;-	3372	0.312593	0.0576917	5.41835
HCN4	NC_040258.1;NC_040258.1;NC_040258.1;NC_040258.1;NC_040258.1;NC_040258.1;NC_040258.1;NC_040258.1;NC_040258.1	21441843;21445081;21445753;21446347;21446685;21448737;21450987;21460926;21485026	21445078;21445629;21445917;21446587;21446831;21448955;21451148;21461349;21485813	-;-;-;-;-;-;-;-;-	5931	0.220951	0.0409999	5.38906
ADGRF1	NC_040271.1;NC_040271.1;NC_040271.1;NC_040271.1;NC_040271.1;NC_040271.1;NC_040271.1;NC_040271.1;NC_040271.1;NC_040271.1;NC_040271.1;NC_040271.1;NC_040271.1;NC_040271.1;NC_040271.1;NC_040271.1;NC_040271.1;NC_040271.1;NC_040271.1;NC_040271.1;NC_040271.1;NC_040271.1;NC_040271.1;NC_040271.1;NC_040271.1;NC_040271.1;NC_040271.1;NC_040271.1;NC_040271.1;NC_040271.1;NC_040271.1;NC_040271.1;NC_040271.1;NC_…	21892509;21892509;21892509;21892509;21892509;21892509;21893382;21893382;21893382;21893382;21893382;21893382;21896859;21896859;21896859;21896859;21896859;21896859;21897883;21897883;21897883;21897883;21897883;21897883;21899779;21899779;21899779;21899779;21899779;21903052;21903052;21903052;21903052;21903052;21903052;21905339;21905339;21905339;21905339;21905339;21905339;21906888;21906888;21906888;219…	21892721;21892721;21892721;21892721;21892721;21892721;21893448;21893448;21893445;21893448;21893448;21893448;21896918;21896918;21896918;21896918;21896918;21896918;21897924;21897924;21897924;21897924;21897924;21897924;21901143;21901143;21901143;21901143;21901143;21903240;21903240;21903240;21903240;21903240;21903240;21905502;21905502;21905502;21905502;21905502;21905502;21907039;21907039;21907039;219…	-;-;-;-;-;-;-;-;-;-;-;-;-;-;-;-;-;-;-;-;-;-;-;-;-;-;-;-;-;-;-;-;-;-;-;-;-;-;-;-;-;-;-;-;-;-;-;-;-;-;-;-;-;-;-;-;-;-;-;-;-;-;-;-;-;-;-;-;-;-;-;-;-;-;-;-;-;-;-;-;-;-;-;-;-;-;-;-;-;-;-;-;-;-;-;-;-;-;-;-;-	3396	0.847265	0.157531	5.37841
BCAN	NC_040252.1;NC_040252.1;NC_040252.1;NC_040252.1;NC_040252.1;NC_040252.1;NC_040252.1;NC_040252.1;NC_040252.1;NC_040252.1;NC_040252.1;NC_040252.1;NC_040252.1;NC_040252.1;NC_040252.1;NC_040252.1;NC_040252.1;NC_040252.1;NC_040252.1;NC_040252.1;NC_040252.1;NC_040252.1;NC_040252.1;NC_040252.1;NC_040252.1;NC_040252.1;NC_040252.1;NC_040252.1;NC_040252.1;NC_040252.1;NC_040252.1;NC_040252.1;NC_040252.1;NC_…	112759738;112759738;112759790;112763799;112763799;112763799;112764596;112764596;112764596;112765242;112765242;112765242;112765721;112765721;112765721;112766557;112766557;112766557;112768801;112768801;112768801;112769593;112769593;112769593;112773641;112773641;112773641;112774427;112774427;112774427;112775190;112775190;112775190;112775628;112775628;112776366;112776366;112776366;112776884;112776884…	112759897;112759901;112759901;112763909;112763909;112763909;112764970;112764970;112764970;112765416;112765416;112765416;112765848;112765848;112765848;112766850;112766850;112766850;112769034;112769034;112769034;112770240;112770240;112770240;112773748;112773748;112773748;112774585;112774585;112774585;112775272;112775272;112775272;112775772;112775772;112776556;112776556;112776556;112777415;112777415…	+;+;+;+;+;+;+;+;+;+;+;+;+;+;+;+;+;+;+;+;+;+;+;+;+;+;+;+;+;+;+;+;+;+;+;+;+;+;+;+;+	3347	0.859669	0.159837	5.37841
LOC114116602	NC_040261.1;NC_040261.1	23576904;23577707	23577057;23578098	+;+	546	2.8697	0.53444	5.36953
PAPPA2	NC_040263.1;NC_040263.1;NC_040263.1;NC_040263.1;NC_040263.1;NC_040263.1;NC_040263.1;NC_040263.1;NC_040263.1;NC_040263.1;NC_040263.1;NC_040263.1;NC_040263.1;NC_040263.1;NC_040263.1;NC_040263.1;NC_040263.1;NC_040263.1;NC_040263.1;NC_040263.1;NC_040263.1;NC_040263.1	61841860;61888761;62015212;62037604;62039530;62044221;62047975;62052330;62056751;62062154;62064431;62088365;62088702;62116555;62120080;62121686;62144951;62146488;62149242;62163353;62209358;62211723	61843714;61889832;62015357;62037897;62039722;62044342;62048464;62052458;62056842;62062347;62064577;62088500;62088921;62116726;62120257;62121899;62145119;62146623;62149351;62163424;62209456;62212278	+;+;+;+;+;+;+;+;+;+;+;+;+;+;+;+;+;+;+;+;+;+	6796	0.901261	0.168173	5.35915
TNNI2	NC_040272.1;NC_040272.1;NC_040272.1;NC_040272.1;NC_040272.1;NC_040272.1;NC_040272.1;NC_040272.1;NC_040272.1;NC_040272.1;NC_040272.1;NC_040272.1;NC_040272.1;NC_040272.1;NC_040272.1;NC_040272.1	51507871;51507871;51508163;51508163;51508441;51508441;51508674;51508674;51508892;51508892;51509444;51509444;51509624;51509624;51509747;51510207	51508055;51508055;51508339;51508339;51508530;51508530;51508802;51508802;51508933;51508933;51509450;51509450;51509653;51509653;51509848;51510426	-;-;-;-;-;-;-;-;-;-;-;-;-;-;-;-	982	20.1042	3.76394	5.34127
MEDAG	NC_040261.1;NC_040261.1;NC_040261.1;NC_040261.1;NC_040261.1	31830684;31834357;31835084;31836091;31846013	31831926;31834642;31835196;31836200;31846433	-;-;-;-;-	2173	15.8632	2.97668	5.32916
CDA	NC_040253.1;NC_040253.1;NC_040253.1;NC_040253.1	261568540;261576255;261581243;261592732	261570461;261576312;261581354;261593059	-;-;-;-	2420	1.3891	0.261257	5.31697
CCK	NC_040270.1;NC_040270.1	15495178;15499768	15495583;15501079	-;-	1718	0.14924	0.0283085	5.27191
LOC105604744	NC_040275.1	28743916	28744965	-	1050	0.244185	0.0463182	5.27191
AQP7	NC_040253.1;NC_040253.1;NC_040253.1;NC_040253.1;NC_040253.1;NC_040253.1;NC_040253.1;NC_040253.1;NC_040253.1;NC_040253.1;NC_040253.1;NC_040253.1;NC_040253.1;NC_040253.1;NC_040253.1;NC_040253.1;NC_040253.1;NC_040253.1;NC_040253.1;NC_040253.1;NC_040253.1;NC_040253.1;NC_040253.1;NC_040253.1;NC_040253.1;NC_040253.1;NC_040253.1;NC_040253.1;NC_040253.1;NC_040253.1;NC_040253.1;NC_040253.1;NC_040253.1;NC_…	39793231;39793231;39793231;39793231;39794542;39794542;39799270;39799270;39799270;39799270;39805630;39807418;39807418;39807418;39807418;39807418;39807913;39807913;39807913;39807913;39807913;39808258;39808258;39808258;39808258;39808258;39808576;39808576;39808576;39808576;39808576;39809182;39809182;39809182;39809182;39809182	39793408;39793408;39793424;39793424;39794590;39794590;39799387;39799387;39799387;39799387;39805932;39807541;39807541;39807541;39807541;39807541;39808050;39808050;39808050;39808050;39808050;39808376;39808376;39808376;39808376;39808376;39808793;39808793;39808793;39808793;39808793;39811366;39811366;39811366;39811366;39811366	+;+;+;+;+;+;+;+;+;+;+;+;+;+;+;+;+;+;+;+;+;+;+;+;+;+;+;+;+;+;+;+;+;+;+;+	3448	0.148721	0.02821	5.27191
LOC114111313	NC_040252.1	110698595	110698731	+	137	1.87149	0.354993	5.27191
LOC114117698	NC_040264.1	72633148	72633254	+	107	2.39621	0.454524	5.27191
LOC114112943	NC_040253.1;NC_040253.1;NC_040253.1	33505433;33510746;33512856	33505728;33510908;33512987	+;+;+	591	0.433831	0.0822911	5.27191
LOC101104012	NC_040268.1;NC_040268.1;NC_040268.1;NC_040268.1;NC_040268.1;NC_040268.1;NC_040268.1;NC_040268.1;NC_040268.1;NC_040268.1	40887131;40887344;40888411;40888411;40889422;40889422;40890158;40890158;40890476;40890476	40887261;40888098;40888551;40888551;40889550;40889550;40890295;40890295;40890999;40890999	+;+;+;+;+;+;+;+;+;+	1818	2.25649	0.428023	5.27191
LOC105613279	NC_040254.1	206967994	206968594	+	601	0.426613	0.0809219	5.27191
LOC114111569	NC_040278.1	35336018	35336600	+	583	0.439784	0.0834203	5.27191
LOC114113000	NC_040253.1;NC_040253.1;NC_040253.1	92199215;92201758;92217031	92199304;92201835;92218353	+;+;+	1491	0.171961	0.0326184	5.27191
LOC114112991	NC_040252.1;NC_040252.1	22393329;22395262	22393614;22395823	-;-	848	0.302352	0.0573515	5.27191
LOC114114841	NC_040256.1;NC_040256.1	18524292;18526321	18524586;18526793	-;-	768	0.333847	0.0633256	5.27191
5020..5088	NC_001941.1	5020	5088	-	69	3.71586	0.704842	5.27191
LOC114115083	NC_040256.1	44489825	44489933	-	109	2.35224	0.446184	5.27191
TMIGD3	NC_040252.1;NC_040252.1;NC_040252.1;NC_040252.1;NC_040252.1;NC_040252.1;NC_040252.1;NC_040252.1	93663091;93665024;93665462;93666283;93668654;93671508;93726126;93748660	93663220;93665082;93665562;93666349;93669001;93671614;93726245;93748741	-;-;-;-;-;-;-;-	1014	0.505709	0.0959252	5.27191
LOC114109108	NC_040269.1	31496672	31498880	-	2209	0.116068	0.0220163	5.27191
LOC101108751	NC_040257.1;NC_040257.1;NC_040257.1;NC_040257.1	129669846;129670788;129681378;129683157	129669897;129670954;129682422;129683183	+;+;+;+	1291	0.397203	0.0753432	5.27191
LOC105609897	NC_040252.1;NC_040252.1;NC_040252.1	49293154;49296834;49299020	49293402;49296914;49299999	-;-;-	1310	0.391442	0.0742505	5.27191
LOC114111172	NC_040278.1;NC_040278.1;NC_040278.1	121537982;121584898;121596535	121538052;121584948;121596690	-;-;-	278	1.84456	0.349885	5.27191
LOC114112264	NW_020997198.1;NW_020997198.1;NW_020997198.1;NW_020997198.1;NW_020997198.1;NW_020997198.1;NW_020997198.1	3577;3815;10441;13063;13410;13917;15989	3621;3941;10597;13184;13522;14137;16578	+;+;+;+;+;+;+	1375	0.186469	0.0353702	5.27191
LOC101103735	NC_040260.1;NC_040260.1;NC_040260.1;NC_040260.1	7119809;7119946;7147062;7180938	7119862;7120032;7147161;7181835	+;+;+;+	1139	0.225105	0.0426989	5.27191
CYP2A6	NC_040265.1;NC_040265.1;NC_040265.1;NC_040265.1;NC_040265.1;NC_040265.1;NC_040265.1;NC_040265.1;NC_040265.1	52566256;52566996;52568255;52568639;52570127;52571897;52572714;52573544;52574201	52566477;52567158;52568404;52568799;52570303;52572038;52572901;52573685;52574500	+;+;+;+;+;+;+;+;+	1645	150.944	28.7222	5.25533
LOC101113671	NC_040254.1;NC_040254.1;NC_040254.1;NC_040254.1;NC_040254.1;NC_040254.1;NC_040254.1;NC_040254.1;NC_040254.1;NC_040254.1	240416111;240416257;240416599;240416713;240417389;240417523;240417879;240418552;240418906;240419172	240416121;240416314;240416643;240416876;240417443;240417594;240418015;240418666;240419012;240419315	-;-;-;-;-;-;-;-;-;-	908	1.81973	0.348151	5.22685
CNFN	NC_040265.1;NC_040265.1;NC_040265.1;NC_040265.1;NC_040265.1;NC_040265.1;NC_040265.1;NC_040265.1;NC_040265.1;NC_040265.1;NC_040265.1;NC_040265.1;NC_040265.1;NC_040265.1;NC_040265.1;NC_040265.1;NC_040265.1;NC_040265.1;NC_040265.1	54079859;54079903;54079911;54079917;54080480;54080483;54080512;54081139;54081139;54081139;54081139;54081697;54081697;54081697;54081697;54081932;54081932;54081932;54081932	54079951;54079951;54079951;54079951;54080693;54080693;54080693;54081249;54081249;54081249;54081249;54081833;54081833;54081833;54081833;54082175;54082175;54082175;54082175	+;+;+;+;+;+;+;+;+;+;+;+;+;+;+;+;+;+;+	799	22.3913	4.32168	5.18115
LOC101109601	NC_040267.1;NC_040267.1;NC_040267.1;NC_040267.1;NC_040267.1;NC_040267.1;NC_040267.1;NC_040267.1;NC_040267.1;NC_040267.1;NC_040267.1;NC_040267.1;NC_040267.1;NC_040267.1;NC_040267.1;NC_040267.1	77908455;77909361;77909806;77910372;77911087;77913162;77915534;77916694;77924504;77925496;77927904;77933035;77935704;77936162;77944104;77945949	77908655;77909477;77909981;77910473;77911211;77913317;77915646;77916728;77924597;77925537;77927938;77933125;77935738;77936255;77944176;77946744	+;+;+;+;+;+;+;+;+;+;+;+;+;+;+;+	2285	0.54857	0.10642	5.15475
LOC114115652	NC_040258.1	93280529	93281514	-	986	3.81384	0.739869	5.15475
CAV3	NC_040270.1;NC_040270.1	18765985;18778326	18766709;18778596	-;-	996	0.629258	0.122073	5.15475
LOC101121557	NC_040272.1;NC_040272.1;NC_040272.1;NC_040272.1;NC_040272.1;NC_040272.1;NC_040272.1;NC_040272.1;NC_040272.1;NC_040272.1	47220827;47221039;47221297;47221482;47222942;47223077;47223304;47223612;47223762;47223994	47220962;47221135;47221378;47221639;47222992;47223212;47223413;47223683;47223841;47224715	-;-;-;-;-;-;-;-;-;-	1644	0.38123	0.0739569	5.15475
TAFA3	NC_040252.1;NC_040252.1;NC_040252.1;NC_040252.1;NC_040252.1;NC_040252.1;NC_040252.1;NC_040252.1;NC_040252.1;NC_040252.1;NC_040252.1;NC_040252.1;NC_040252.1;NC_040252.1	94867237;94867237;94868273;94868273;94868491;94868491;94869896;94869896;94870696;94870696;94871774;94871774;94872666;94873216	94867444;94867444;94868323;94868323;94868543;94868543;94870011;94870011;94870845;94870845;94871898;94871898;94872825;94875908	+;+;+;+;+;+;+;+;+;+;+;+;+;+	3556	0.176249	0.0341916	5.15475
LOC114116395	NC_040260.1;NC_040260.1	90528268;90529791	90528743;90530417	-;-	1103	0.568215	0.110231	5.15475
LOC105607861	NC_040275.1;NC_040275.1;NC_040275.1;NC_040275.1;NC_040275.1;NC_040275.1;NC_040275.1;NC_040275.1	34247824;34247824;34248126;34248126;34248477;34248477;34248876;34249123	34248040;34248040;34248246;34248246;34248571;34248571;34249097;34250973	-;-;-;-;-;-;-;-	2506	0.647977	0.126146	5.13673
RBM24	NC_040271.1;NC_040271.1;NC_040271.1;NC_040271.1;NC_040271.1;NC_040271.1;NC_040271.1;NC_040271.1	43374363;43374363;43383391;43383391;43384874;43384874;43385349;43386167	43376543;43376543;43383445;43383445;43384997;43384997;43385862;43386374	-;-;-;-;-;-;-;-	3082	0.32352	0.0631201	5.12546
CDHR1	NC_040276.1;NC_040276.1;NC_040276.1;NC_040276.1;NC_040276.1;NC_040276.1;NC_040276.1;NC_040276.1;NC_040276.1;NC_040276.1;NC_040276.1;NC_040276.1;NC_040276.1;NC_040276.1;NC_040276.1;NC_040276.1;NC_040276.1	41037708;41038271;41039123;41040067;41041247;41042531;41044146;41045347;41047439;41048782;41051675;41052466;41054312;41054898;41055495;41057284;41058360	41037762;41038366;41039268;41040117;41041336;41042617;41044262;41045490;41047517;41048882;41051878;41052618;41054476;41054965;41055723;41057541;41060770	+;+;+;+;+;+;+;+;+;+;+;+;+;+;+;+;+	4454	0.614026	0.120111	5.11215
CPN2	NC_040252.1;NC_040252.1	211274178;211281330	211274280;211283252	+;+	2026	1.34989	0.264055	5.11215
TPPP3	NC_040265.1;NC_040265.1;NC_040265.1;NC_040265.1	37777183;37777865;37778131;37780712	37777739;37778018;37778324;37780939	-;-;-;-	1133	34.7743	6.82508	5.09507
LOC105612560	NC_040254.1;NC_040254.1	183607134;183616331	183607174;183617488	-;-	1199	0.30888	0.0608433	5.07665
CCDC65	NC_040254.1;NC_040254.1;NC_040254.1;NC_040254.1;NC_040254.1;NC_040254.1;NC_040254.1;NC_040254.1;NC_040254.1;NC_040254.1;NC_040254.1;NC_040254.1;NC_040254.1;NC_040254.1;NC_040254.1;NC_040254.1;NC_040254.1	147204023;147204023;147204684;147204684;147205444;147205444;147205859;147205859;147206872;147206872;147207860;147207860;147211104;147211104;147212409;147212409;147212684	147204573;147204573;147204836;147204836;147205662;147205662;147206056;147206056;147207010;147207010;147208029;147208029;147211271;147211271;147212567;147212730;147212728	-;-;-;-;-;-;-;-;-;-;-;-;-;-;-;-;-	1920	0.192889	0.0379954	5.07665
LOC101121993	NC_040252.1;NC_040252.1;NC_040252.1;NC_040252.1;NC_040252.1;NC_040252.1;NC_040252.1;NC_040252.1;NC_040252.1;NC_040252.1;NC_040252.1;NC_040252.1;NC_040252.1;NC_040252.1;NC_040252.1;NC_040252.1;NC_040252.1;NC_040252.1;NC_040252.1	260166787;260167975;260169860;260170563;260171979;260175360;260178930;260179516;260179932;260182481;260183539;260186725;260191392;260193396;260198946;260200088;260203247;260208112;260210373	260166941;260168225;260170072;260170733;260172221;260175525;260179060;260179656;260180143;260182631;260183751;260186932;260191531;260193524;260199052;260200289;260203386;260208274;260210524	+;+;+;+;+;+;+;+;+;+;+;+;+;+;+;+;+;+;+	3288	0.225272	0.0443741	5.07665
CPLX2	NC_040258.1;NC_040258.1;NC_040258.1;NC_040258.1;NC_040258.1;NC_040258.1;NC_040258.1;NC_040258.1;NC_040258.1;NC_040258.1;NC_040258.1;NC_040258.1	6049063;6049063;6049063;6053920;6053920;6053920;6054239;6054239;6054239;6061550;6062072;6137587	6053160;6053160;6053160;6054095;6054095;6054095;6054358;6054358;6054358;6062007;6062359;6137860	-;-;-;-;-;-;-;-;-;-;-;-	5414	0.136811	0.0269491	5.07665
ELN	NC_040275.1;NC_040275.1;NC_040275.1;NC_040275.1;NC_040275.1;NC_040275.1;NC_040275.1;NC_040275.1;NC_040275.1;NC_040275.1;NC_040275.1;NC_040275.1;NC_040275.1;NC_040275.1;NC_040275.1;NC_040275.1;NC_040275.1;NC_040275.1;NC_040275.1;NC_040275.1;NC_040275.1;NC_040275.1;NC_040275.1;NC_040275.1;NC_040275.1;NC_040275.1;NC_040275.1;NC_040275.1;NC_040275.1;NC_040275.1;NC_040275.1;NC_040275.1;NC_040275.1;NC_…	33989133;33989133;33989133;33989133;33989133;33989133;33989133;33989133;33991209;33991209;33991209;33991209;33991209;33991209;33991209;33991209;33991907;33991907;33991907;33991907;33991907;33991907;33991907;33991907;33992274;33992274;33992274;33992274;33992274;33992274;33992641;33992641;33992641;33992641;33992641;33992641;33992641;33992641;33992905;33992905;33992905;33992905;33992905;33992905;339…	33990150;33990150;33990150;33990150;33990150;33990150;33990150;33990150;33991259;33991259;33991259;33991259;33991259;33991259;33991259;33991259;33991933;33991933;33991933;33991933;33991933;33991933;33991933;33991933;33992318;33992318;33992318;33992318;33992318;33992318;33992694;33992694;33992694;33992694;33992694;33992694;33992694;33992694;33992943;33992943;33992943;33992943;33992943;33992943;339…	-;-;-;-;-;-;-;-;-;-;-;-;-;-;-;-;-;-;-;-;-;-;-;-;-;-;-;-;-;-;-;-;-;-;-;-;-;-;-;-;-;-;-;-;-;-;-;-;-;-;-;-;-;-;-;-;-;-;-;-;-;-;-;-;-;-;-;-;-;-;-;-;-;-;-;-;-;-;-;-;-;-;-;-;-;-;-;-;-;-;-;-;-;-;-;-;-;-;-;-;-;-;-;-;-;-;-;-;-;-;-;-;-;-;-;-;-;-;-;-;-;-;-;-;-;-;-;-;-;-;-;-;-;-;-;-;-;-;-;-;-;-;-;-;-;-;-;-;-;-;-;-;-;-;-;-;-;-;-;-;-;-;-;-;-;-;-;-;-;-;-;-;-;-;-;-;-;-;-;-;-;-;-;-;-;-;-;-;-;-;-;-;-;-;-;-;-;-;-;-…	3387	250.338	49.553	5.05193
LOC114114231	NC_040254.1	174642542	174642612	+	71	24.0746	4.79491	5.02086
LOC114110207	NC_040272.1	30460532	30460714	-	183	5.2929	1.06304	4.97902
MUC1	NC_040252.1;NC_040252.1;NC_040252.1;NC_040252.1;NC_040252.1;NC_040252.1;NC_040252.1	111536089;111537383;111537613;111537883;111538130;111538298;111540600	111536470;111537532;111537734;111538013;111538185;111540117;111541423	-;-;-;-;-;-;-	3485	0.555868	0.111642	4.97902
LHFPL5	NC_040271.1;NC_040271.1;NC_040271.1;NC_040271.1	11459324;11463763;11464224;11467164	11459887;11463999;11464401;11467341	+;+;+;+	1157	0.418583	0.0840693	4.97902
LOC114114633	NC_040255.1	113001537	113001655	-	119	4.06975	0.817379	4.97902
LOC114113393	NC_040253.1	222408177	222408310	+	134	8.92915	1.8147	4.92045
DYDC1	NC_040276.1;NC_040276.1;NC_040276.1;NC_040276.1;NC_040276.1;NC_040276.1;NC_040276.1;NC_040276.1;NC_040276.1;NC_040276.1;NC_040276.1;NC_040276.1;NC_040276.1;NC_040276.1;NC_040276.1;NC_040276.1;NC_040276.1;NC_040276.1;NC_040276.1;NC_040276.1;NC_040276.1;NC_040276.1;NC_040276.1;NC_040276.1;NC_040276.1;NC_040276.1;NC_040276.1;NC_040276.1;NC_040276.1;NC_040276.1;NC_040276.1	36822608;36822608;36822608;36831573;36835973;36835973;36835973;36835973;36836898;36836898;36836898;36836898;36840439;36840439;36840439;36840439;36847621;36847621;36847621;36847621;36851384;36851384;36851384;36851384;36851642;36851642;36851642;36856943;36857140;36857140;36857140	36822781;36822781;36822781;36832698;36836074;36836074;36836074;36836074;36836954;36836954;36836954;36836954;36840531;36840531;36840531;36840531;36847722;36847722;36847722;36847722;36851553;36851553;36851553;36851779;36851779;36851779;36851779;36857011;36857214;36857214;36857214	-;-;-;-;-;-;-;-;-;-;-;-;-;-;-;-;-;-;-;-;-;-;-;-;-;-;-;-;-;-;-	2194	0.272677	0.0554171	4.92045
GRM2	NC_040270.1;NC_040270.1;NC_040270.1;NC_040270.1;NC_040270.1	51074734;51075547;51077372;51079961;51083246	51075320;51075727;51078447;51080798;51083869	-;-;-;-;-	3306	0.18096	0.0367771	4.92045
LOC114117656	NC_040264.1	54549268	54549403	-	136	46.2934	9.47649	4.88508
LOC105605321	NC_040278.1;NC_040278.1;NC_040278.1;NC_040278.1;NC_040278.1;NC_040278.1;NC_040278.1;NC_040278.1;NC_040278.1;NC_040278.1;NC_040278.1;NC_040278.1	1572839;1572839;1572839;1573631;1573631;1573631;1576152;1576152;1576152;1576350;1576721;1583587	1573344;1573344;1573344;1573945;1573945;1573945;1576249;1576249;1576249;1576420;1576857;1583966	-;-;-;-;-;-;-;-;-;-;-;-	1507	0.945197	0.193633	4.88139
LOC106990969	NC_040253.1;NC_040253.1;NC_040253.1;NC_040253.1;NC_040253.1;NC_040253.1;NC_040253.1;NC_040253.1;NC_040253.1;NC_040253.1;NC_040253.1;NC_040253.1	223838713;223838713;223838713;223849490;223849490;223849490;223870455;223870455;223870455;223879407;223879407;223879410	223839223;223839206;223839223;223849584;223849584;223849584;223870664;223870664;223870664;223879695;223879695;223879695	+;+;+;+;+;+;+;+;+;+;+;+	1105	0.64453	0.132038	4.88139
LOC114110488	NC_040274.1	19292542	19292899	+	358	293.875	60.2492	4.87765
LOC114116387	NC_040260.1	79614438	79615727	-	1290	8.81148	1.80964	4.86919
LOC114109693	NC_040271.1	33884798	33885338	+	541	1.5271	0.314638	4.8535
CSMD2	NC_040252.1;NC_040252.1;NC_040252.1;NC_040252.1;NC_040252.1;NC_040252.1;NC_040252.1;NC_040252.1;NC_040252.1;NC_040252.1;NC_040252.1;NC_040252.1;NC_040252.1;NC_040252.1;NC_040252.1;NC_040252.1;NC_040252.1;NC_040252.1;NC_040252.1;NC_040252.1;NC_040252.1;NC_040252.1;NC_040252.1;NC_040252.1;NC_040252.1;NC_040252.1;NC_040252.1;NC_040252.1;NC_040252.1;NC_040252.1;NC_040252.1;NC_040252.1;NC_040252.1;NC_…	8616975;8623684;8624021;8625548;8629132;8631030;8632462;8633430;8634167;8637359;8637751;8640752;8641298;8642861;8646699;8652026;8664682;8667836;8675720;8677997;8679752;8680937;8687254;8690351;8692898;8702544;8703160;8714564;8715736;8720124;8725471;8728516;8730698;8731267;8734297;8735490;8736432;8736913;8738224;8747124;8749960;8751194;8762519;8766691;8772326;8777931;8801884;8808444;8810409;8821471…	8619295;8623899;8624159;8625635;8629244;8631191;8632524;8633609;8634278;8637432;8637924;8640925;8641477;8643037;8646881;8652199;8664870;8668009;8675893;8678170;8679946;8681122;8687442;8690497;8693086;8702657;8703240;8714709;8715913;8720312;8725680;8728632;8730767;8731385;8734401;8735586;8736556;8737116;8738319;8747237;8750076;8751388;8762706;8766829;8772517;8778133;8802010;8808635;8810565;8821640…	-;-;-;-;-;-;-;-;-;-;-;-;-;-;-;-;-;-;-;-;-;-;-;-;-;-;-;-;-;-;-;-;-;-;-;-;-;-;-;-;-;-;-;-;-;-;-;-;-;-;-;-;-;-;-;-;-;-;-;-;-;-;-;-;-;-;-;-;-;-;-	13210	0.258788	0.0533833	4.84773
AJM1	NC_040254.1;NC_040254.1	1008295;1012909	1012833;1014259	-;-	5890	0.159612	0.0330282	4.83258
NLGN4X	NC_040278.1;NC_040278.1;NC_040278.1;NC_040278.1;NC_040278.1;NC_040278.1;NC_040278.1;NC_040278.1	3642421;3658365;3666562;3799454;3950698;4000029;4003707;4042115	3646201;3659154;3666747;3799606;3951519;4000116;4003875;4042458	-;-;-;-;-;-;-;-	6333	0.296893	0.0614357	4.83258
CKMT2	NC_040256.1;NC_040256.1;NC_040256.1;NC_040256.1;NC_040256.1;NC_040256.1;NC_040256.1;NC_040256.1;NC_040256.1;NC_040256.1	84859856;84870226;84871717;84873757;84874305;84876150;84877171;84879933;84881462;84884996	84859992;84870397;84871915;84873852;84874526;84876235;84877294;84880067;84881587;84885263	+;+;+;+;+;+;+;+;+;+	1565	2.02057	0.419527	4.81631
LOC114114494	NC_040255.1;NC_040255.1;NC_040255.1	35270645;35280300;35356421	35270876;35280398;35356501	-;-;-	412	2.835	0.590219	4.80329
MMP12	NC_040266.1;NC_040266.1;NC_040266.1;NC_040266.1;NC_040266.1;NC_040266.1;NC_040266.1;NC_040266.1;NC_040266.1;NC_040266.1;NC_040266.1	6005642;6006233;6007054;6007518;6010601;6010690;6011269;6012204;6012702;6013543;6014533	6005783;6006480;6007202;6007643;6010687;6010761;6011392;6012337;6012861;6013646;6015329	+;+;+;+;+;+;+;+;+;+;+	2143	0.704562	0.147513	4.77626
LOC114117823	NC_040265.1	55036324	55037493	+	1170	5.45416	1.14311	4.77134
LOC101110185	NC_040271.1	34328370	34328838	+	469	30.1283	6.32554	4.76296
LOC101107331	NC_040253.1	144704782	144705266	-	485	13.2749	2.80774	4.72798
LOC101107359	NC_040259.1	34586341	34587264	+	924	1.23326	0.263171	4.68614
TNFSF9	NC_040256.1;NC_040256.1;NC_040256.1	16492682;16495627;16496281	16494494;16495663;16496544	-;-;-	2114	0.107808	0.0230057	4.68614
LOC114112488	NW_020997877.1	4177	4329	+	153	11.9167	2.54296	4.68614
LOC114118122	NC_040265.1	42140660	42140745	+	86	6.62517	1.41378	4.68614
LOC114118837	NC_040268.1	32860331	32861422	+	1092	0.104353	0.0222683	4.68614
KLRG1	NC_040254.1;NC_040254.1;NC_040254.1;NC_040254.1	221806503;221808231;221818988;221819070	221807886;221808331;221819067;221819106	-;-;-;-	1602	0.142263	0.0303583	4.68614
LOC114110627	NC_040252.1	293258777	293263203	-	4427	0.0514809	0.0109858	4.68614
LOC114116909	NC_040262.1	45539151	45539980	+	830	0.549171	0.117191	4.68614
LOC114113597	NC_040254.1	64388056	64389703	+	1648	0.138292	0.029511	4.68614
LOC114109104	NC_040269.1	27632609	27633294	+	686	0.664449	0.14179	4.68614
LOC114109273	NC_040269.1	41452110	41452216	+	107	2.12996	0.454524	4.68614
C15H11orf65	NC_040266.1;NC_040266.1;NC_040266.1;NC_040266.1;NC_040266.1;NC_040266.1;NC_040266.1;NC_040266.1;NC_040266.1;NC_040266.1;NC_040266.1;NC_040266.1;NC_040266.1;NC_040266.1;NC_040266.1	19687006;19687006;19691573;19691573;19702957;19702957;19731037;19731037;19732775;19732775;19733108;19747022;19747022;19766690;19766690	19687591;19687591;19691628;19691628;19703127;19703127;19731167;19731167;19732975;19732975;19733161;19747114;19747114;19766775;19766775	-;-;-;-;-;-;-;-;-;-;-;-;-;-;-	1378	0.0826945	0.0176466	4.68614
LOC114113401	NC_040253.1	161658491	161658626	+	136	1.67578	0.357603	4.68614
LOC114111015	NC_040277.1;NC_040277.1;NC_040277.1;NC_040277.1;NC_040277.1;NC_040277.1	35935112;35935112;35943893;35943893;35944261;35944269	35935196;35935196;35944013;35944013;35945298;35945298	+;+;+;+;+;+	1244	0.183204	0.0390949	4.68614
DDX60	NC_040253.1;NC_040253.1;NC_040253.1;NC_040253.1;NC_040253.1;NC_040253.1;NC_040253.1;NC_040253.1;NC_040253.1;NC_040253.1;NC_040253.1;NC_040253.1;NC_040253.1;NC_040253.1;NC_040253.1;NC_040253.1;NC_040253.1;NC_040253.1;NC_040253.1;NC_040253.1;NC_040253.1;NC_040253.1;NC_040253.1;NC_040253.1;NC_040253.1;NC_040253.1;NC_040253.1;NC_040253.1;NC_040253.1;NC_040253.1	121723777;121725398;121729282;121732432;121732658;121733500;121733535;121735398;121738307;121739334;121744367;121745764;121750828;121750895;121751480;121751496;121752626;121752676;121754262;121754769;121754974;121765711;121765752;121768623;121769534;121769761;121771200;121774125;121776780;121777673	121723983;121725565;121729398;121732465;121732827;121733532;121733648;121735547;121738426;121739444;121744481;121745873;121750893;121750936;121751494;121751618;121752673;121752765;121754454;121754864;121755077;121765749;121765826;121768823;121769637;121769927;121771321;121774269;121776897;121777874	+;+;+;+;+;+;+;+;+;+;+;+;+;+;+;+;+;+;+;+;+;+;+;+;+;+;+;+;+;+	3399	0.0335254	0.00715417	4.68614
METTL21C	NC_040261.1;NC_040261.1;NC_040261.1;NC_040261.1;NC_040261.1;NC_040261.1;NC_040261.1;NC_040261.1;NC_040261.1;NC_040261.1;NC_040261.1;NC_040261.1;NC_040261.1;NC_040261.1;NC_040261.1;NC_040261.1;NC_040261.1;NC_040261.1;NC_040261.1;NC_040261.1	88779036;88779036;88779036;88779036;88781158;88781158;88781158;88781158;88783435;88783435;88783435;88783435;88787782;88787782;88787782;88787782;88790235;88790235;88790235;88790235	88779691;88779691;88779691;88779691;88781275;88781275;88781275;88781275;88783586;88783586;88783586;88783586;88787990;88787993;88788125;88788072;88790304;88790317;88790310;88790271	-;-;-;-;-;-;-;-;-;-;-;-;-;-;-;-;-;-;-;-	1353	0.0842225	0.0179727	4.68614
LOC114114174	NC_040254.1	229801889	229801992	+	104	2.1914	0.467635	4.68614
LOC114113209	NC_040253.1	216995942	216996349	-	408	0.558593	0.119201	4.68614
LOC114113909	NC_040254.1	37471339	37472611	-	1273	0.179031	0.0382043	4.68614
LOC105603310	NC_040269.1;NC_040269.1;NC_040269.1;NC_040269.1	68520553;68522152;68522444;68522814	68521784;68522274;68522605;68523002	-;-;-;-	1706	0.267182	0.0570153	4.68614
LHFPL4	NC_040270.1;NC_040270.1;NC_040270.1	18079429;18104935;18108465	18079837;18105171;18111991	+;+;+	4173	0.0546144	0.0116545	4.68614
VTN	NC_040262.1;NC_040262.1;NC_040262.1;NC_040262.1;NC_040262.1;NC_040262.1;NC_040262.1;NC_040262.1;NC_040262.1;NC_040262.1;NC_040262.1;NC_040262.1;NC_040262.1;NC_040262.1;NC_040262.1;NC_040262.1	43517354;43517410;43517649;43517649;43517845;43517845;43518243;43518243;43518647;43518647;43518999;43518999;43519548;43519548;43520122;43520122	43517555;43517555;43517768;43517768;43518168;43518168;43518382;43518382;43518722;43518803;43519151;43519151;43519904;43519904;43520317;43520317	+;+;+;+;+;+;+;+;+;+;+;+;+;+;+;+	1649	0.0691043	0.0147465	4.68614
LOC114118832	NC_040268.1	1357166	1357684	-	519	0.439125	0.0937073	4.68614
VGLL2	NC_040259.1;NC_040259.1;NC_040259.1;NC_040259.1;NC_040259.1;NC_040259.1;NC_040259.1;NC_040259.1;NC_040259.1;NC_040259.1;NC_040259.1	22874258;22874258;22874258;22875543;22876706;22879156;22879156;22879156;22882077;22882077;22882077	22875460;22877236;22875460;22877236;22877236;22879468;22879468;22879468;22882323;22882323;22882323	-;-;-;-;-;-;-;-;-;-;-	3539	0.0321992	0.00687116	4.68614
LOC114113432	NC_040253.1	39598273	39598355	+	83	2.74586	0.585953	4.68614
LOC114114259	NC_040254.1	180473667	180473914	+	248	0.918976	0.196105	4.68614
LOC114116601	NC_040261.1	21842197	21842744	-	548	1.24766	0.266245	4.68614
LOC114117661	NC_040264.1	80761632	80761723	+	92	1.23862	0.264316	4.68614
LOC105601892	NC_040264.1;NC_040264.1	77871422;77871971	77871733;77872272	+;+	614	0.371182	0.0792086	4.68614
LOC101114920	NC_040252.1;NC_040252.1;NC_040252.1	291625062;291626663;291630806	291625348;291626770;291631472	+;+;+	1062	0.214601	0.0457948	4.68614
RPRM	NC_040252.1	51684988	51686466	+	1479	0.154095	0.0328831	4.68614
LOC105613346	NC_040263.1	537887	538525	+	639	0.35666	0.0761096	4.68614
LOC114118412	NC_040266.1	49538759	49542832	+	4074	0.167825	0.035813	4.68614
LOC101123531	NC_040253.1;NC_040253.1;NC_040253.1;NC_040253.1;NC_040253.1;NC_040253.1;NC_040253.1;NC_040253.1;NC_040253.1;NC_040253.1;NC_040253.1;NC_040253.1;NC_040253.1;NC_040253.1;NC_040253.1;NC_040253.1;NC_040253.1;NC_040253.1;NC_040253.1;NC_040253.1;NC_040253.1;NC_040253.1;NC_040253.1;NC_040253.1;NC_040253.1;NC_040253.1;NC_040253.1;NC_040253.1;NC_040253.1;NC_040253.1;NC_040253.1;NC_040253.1;NC_040253.1;NC_…	154881154;154909677;155043929;155043929;155059450;155059450;155061643;155061643;155063689;155063689;155066303;155066303;155067414;155067414;155073353;155073353;155073944;155073944;155074746;155074746;155076370;155076370;155077870;155077870;155079491;155079491;155084791;155084791;155086359;155086359;155088066;155088066;155090306;155090306	154881661;154910553;155044240;155044240;155059568;155059568;155061732;155061732;155063817;155063817;155066394;155066394;155067683;155067683;155073416;155073416;155074085;155074085;155074952;155074952;155076654;155076654;155078217;155078217;155079623;155079623;155085029;155085029;155086532;155086532;155088422;155088422;155090829;155090829	+;+;+;+;+;+;+;+;+;+;+;+;+;+;+;+;+;+;+;+;+;+;+;+;+;+;+;+;+;+;+;+;+;+	4870	0.0467979	0.00998646	4.68614
LOC114113026	NC_040252.1	42623943	42625806	-	1864	0.122267	0.0260912	4.68614
DNMT3L	NC_040252.1;NC_040252.1;NC_040252.1;NC_040252.1;NC_040252.1;NC_040252.1;NC_040252.1;NC_040252.1;NC_040252.1;NC_040252.1;NC_040252.1;NC_040252.1	287569724;287571771;287574978;287575605;287577596;287578792;287580775;287581976;287582163;287583095;287583438;287583972	287570166;287571856;287575117;287575680;287577684;287578879;287580946;287582088;287582242;287583139;287583557;287584080	-;-;-;-;-;-;-;-;-;-;-;-	1561	0.146	0.0311557	4.68614
LOC106991765	NC_040270.1;NC_040270.1	17878828;17880275	17879038;17880409	-;-	346	0.658688	0.140561	4.68614
TRPM5	NC_040272.1;NC_040272.1;NC_040272.1;NC_040272.1;NC_040272.1;NC_040272.1;NC_040272.1;NC_040272.1;NC_040272.1;NC_040272.1;NC_040272.1;NC_040272.1;NC_040272.1;NC_040272.1;NC_040272.1;NC_040272.1;NC_040272.1;NC_040272.1;NC_040272.1;NC_040272.1;NC_040272.1;NC_040272.1;NC_040272.1;NC_040272.1;NC_040272.1	51011911;51012533;51013015;51014089;51015002;51016448;51016606;51017032;51018479;51018883;51019324;51019607;51020033;51023018;51023417;51023622;51024010;51024296;51024502;51027217;51027689;51028022;51028673;51029064;51029470	51012214;51012659;51013195;51014252;51015185;51016512;51016797;51017134;51018597;51019210;51019499;51019730;51020178;51023130;51023509;51023880;51024128;51024428;51024676;51027370;51027870;51028154;51028745;51029130;51029930	+;+;+;+;+;+;+;+;+;+;+;+;+;+;+;+;+;+;+;+;+;+;+;+;+	4175	0.0818824	0.0174733	4.68614
TEX38	NC_040252.1	21885981	21886745	+	765	0.297916	0.0635739	4.68614
LOC106991739	NC_040269.1;NC_040269.1	40204791;40205153	40205017;40207392	+;+	2467	0.0923818	0.0197138	4.68614
LOC101108159	NC_040266.1;NC_040266.1	88420203;88420551	88420319;88420903	+;+	470	0.484906	0.103477	4.68614
SLC45A2	NC_040267.1;NC_040267.1;NC_040267.1;NC_040267.1;NC_040267.1;NC_040267.1;NC_040267.1	41978288;41981141;41999919;42004566;42005364;42009958;42012949	41979304;41981317;42000244;42004709;42005487;42010163;42013878	+;+;+;+;+;+;+	2924	0.0779432	0.0166327	4.68614
ASIC1	NC_040254.1;NC_040254.1;NC_040254.1;NC_040254.1;NC_040254.1;NC_040254.1;NC_040254.1;NC_040254.1;NC_040254.1;NC_040254.1;NC_040254.1;NC_040254.1;NC_040254.1;NC_040254.1;NC_040254.1;NC_040254.1;NC_040254.1;NC_040254.1;NC_040254.1;NC_040254.1;NC_040254.1	146146542;146146542;146148810;146148810;146149002;146149002;146149253;146149253;146149739;146149739;146150359;146150359;146150753;146150753;146151200;146151200;146151923;146151923;146154611;146169418;146170216	146148652;146148652;146148914;146148914;146149081;146149081;146149344;146149344;146149892;146149892;146150415;146150415;146150903;146150903;146151327;146151327;146152073;146152073;146155315;146169613;146170582	-;-;-;-;-;-;-;-;-;-;-;-;-;-;-;-;-;-;-;-;-	4297	0.106077	0.0226363	4.68614
LOC101116626	NC_040252.1	133729637	133730451	+	815	0.13982	0.0298368	4.68614
LOC114118624	NC_040266.1	57703703	57703852	+	150	1.51937	0.324227	4.68614
TEX26	NC_040261.1;NC_040261.1;NC_040261.1;NC_040261.1;NC_040261.1;NC_040261.1;NC_040261.1;NC_040261.1;NC_040261.1;NC_040261.1;NC_040261.1;NC_040261.1;NC_040261.1;NC_040261.1;NC_040261.1;NC_040261.1;NC_040261.1;NC_040261.1;NC_040261.1;NC_040261.1	31798252;31798252;31798252;31800518;31800518;31800518;31800849;31800849;31800849;31811492;31811492;31811492;31814334;31814334;31814334;31819776;31819776;31824147;31824147;31824147	31798777;31798777;31798777;31800679;31800679;31800679;31801025;31801025;31801025;31811642;31811642;31811642;31814499;31814499;31814499;31819860;31819857;31824308;31824230;31824267	-;-;-;-;-;-;-;-;-;-;-;-;-;-;-;-;-;-;-;-	1429	0.159486	0.0340336	4.68614
SMIM18	NC_040277.1;NC_040277.1;NC_040277.1	29150917;29156789;29157333	29150995;29156885;29157869	+;+;+	713	0.319644	0.0682105	4.68614
LOC101121085	NC_040254.1	113118108	113119235	+	1128	0.404089	0.0862306	4.68614
LOC106990385	NC_040258.1;NC_040258.1;NC_040258.1	1212849;1216538;1240197	1212921;1216654;1240446	-;-;-	440	0.258984	0.055266	4.68614
LOC114113994	NC_040254.1;NC_040254.1;NC_040254.1	148984107;148991402;148992044	148984534;148991542;148992170	-;-;-	696	0.327451	0.0698765	4.68614
CALCR	NC_040255.1;NC_040255.1;NC_040255.1;NC_040255.1;NC_040255.1;NC_040255.1;NC_040255.1;NC_040255.1;NC_040255.1;NC_040255.1;NC_040255.1;NC_040255.1	12601468;12609689;12610828;12613391;12613534;12615472;12624931;12633032;12635344;12639821;12640698;12646420	12603789;12609730;12611043;12613457;12613594;12615625;12625057;12633123;12635456;12639931;12640854;12646496	-;-;-;-;-;-;-;-;-;-;-;-	3539	0.0643984	0.0137423	4.68614
LOC114118724	NC_040267.1;NC_040267.1;NC_040267.1	6174053;6245759;6249277	6174155;6245869;6251083	+;+;+	2021	0.112769	0.0240644	4.68614
LOC105608805	NC_040265.1;NC_040265.1;NC_040265.1;NC_040265.1;NC_040265.1;NC_040265.1;NC_040265.1;NC_040265.1;NC_040265.1	52449413;52458279;52458532;52459413;52460005;52462246;52463553;52473410;52478543	52449577;52458441;52458681;52459573;52460181;52462387;52463740;52473551;52478799	+;+;+;+;+;+;+;+;+	1545	0.295024	0.0629567	4.68614
LOC101105976	NC_040277.1;NC_040277.1;NC_040277.1	6582629;6586444;6587590	6582958;6586590;6587644	-;-;-	532	0.428395	0.0914174	4.68614
MIR127	NC_040269.1;NC_040269.1	66305142;66305199	66305255;66305221	+;+	114	1.99918	0.426615	4.68614
LOC114113175	NC_040253.1;NC_040253.1;NC_040253.1;NC_040253.1;NC_040253.1;NC_040253.1;NC_040253.1;NC_040253.1;NC_040253.1;NC_040253.1;NC_040253.1	155167243;155183432;155184290;155186131;155192783;155202985;155205564;155207555;155209532;155211389;155214225	155167446;155183552;155184444;155186304;155192905;155203266;155205617;155207692;155209636;155211659;155217495	+;+;+;+;+;+;+;+;+;+;+	4898	0.0465304	0.00992937	4.68614
LOC101102731	NC_040257.1;NC_040257.1;NC_040257.1;NC_040257.1;NC_040257.1;NC_040257.1;NC_040257.1;NC_040257.1;NC_040257.1;NC_040257.1;NC_040257.1;NC_040257.1;NC_040257.1;NC_040257.1;NC_040257.1	98427499;98428908;98429098;98430954;98436965;98443039;98444304;98452105;98452214;98453734;98455665;98457878;98459398;98467623;98475952	98427583;98428959;98429239;98431165;98437097;98443136;98444433;98452212;98452320;98453866;98455762;98458016;98459624;98467755;98476103	+;+;+;+;+;+;+;+;+;+;+;+;+;+;+	1949	0.0584674	0.0124767	4.68614
TCTE1	NC_040271.1;NC_040271.1;NC_040271.1;NC_040271.1;NC_040271.1;NC_040271.1;NC_040271.1;NC_040271.1;NC_040271.1;NC_040271.1;NC_040271.1;NC_040271.1;NC_040271.1;NC_040271.1;NC_040271.1	19481085;19481085;19481085;19484149;19484149;19484410;19486607;19486607;19486607;19488758;19488758;19488758;19491468;19491468;19498280	19482644;19482644;19482644;19484598;19484598;19484598;19487175;19487175;19487175;19489133;19489133;19489133;19493445;19493445;19498312	-;-;-;-;-;-;-;-;-;-;-;-;-;-;-	4966	0.0229466	0.0048967	4.68614
LOC114108800	NC_040268.1;NC_040268.1;NC_040268.1	40878094;40879212;40886795	40878139;40879274;40886919	-;-;-	234	2.43489	0.519595	4.68614
LOC114114503	NC_040255.1;NC_040255.1;NC_040255.1;NC_040255.1	45582911;45584581;45609163;45610726	45583171;45584670;45609334;45610830	-;-;-;-	628	0.362908	0.0774428	4.68614
C13H20orf204	NC_040264.1;NC_040264.1;NC_040264.1;NC_040264.1	56130059;56130485;56130721;56131279	56130366;56130637;56131014;56131308	-;-;-;-	785	0.145163	0.0309771	4.68614
IL13	NC_040256.1;NC_040256.1;NC_040256.1;NC_040256.1	20223835;20225132;20225480;20226480	20224781;20225236;20225533;20226665	-;-;-;-	1292	0.0881989	0.0188212	4.68614
LOC114117491	NC_040264.1;NC_040264.1	5392788;5405128	5392876;5405187	+;+	149	0.764785	0.163202	4.68614
LOC114112523	NW_020997948.1	11466	12767	-	1302	0.175043	0.0373534	4.68614
SIX2	NC_040254.1;NC_040254.1;NC_040254.1;NC_040254.1	84590007;84590007;84592915;84592915	84590812;84590818;84594195;84594195	+;+;+;+	2093	0.217779	0.0464731	4.68614
LOC114114232	NC_040254.1	174641493	174641567	+	75	4.55812	0.972681	4.68614
NHLRC1	NC_040271.1	42786841	42789342	+	2502	0.455448	0.0971904	4.68614
ENPP7	NC_040262.1;NC_040262.1;NC_040262.1;NC_040262.1;NC_040262.1;NC_040262.1	10462778;10465682;10466918;10468213;10469098;10469398	10463030;10465827;10467544;10468468;10469171;10469514	+;+;+;+;+;+	1473	0.154722	0.033017	4.68614
INA	NC_040273.1;NC_040273.1;NC_040273.1	26427149;26436117;26437702	26428265;26436241;26439680	+;+;+	3221	0.0707563	0.0150991	4.68614
KISS1	NC_040263.1;NC_040263.1;NC_040263.1;NC_040263.1;NC_040263.1;NC_040263.1	1561901;1561901;1564498;1564498;1567691;1567691	1562305;1562305;1564632;1564632;1567913;1568776	-;-;-;-;-;-	1626	0.0700818	0.0149551	4.68614
C12H1orf105	NC_040263.1;NC_040263.1;NC_040263.1;NC_040263.1;NC_040263.1;NC_040263.1;NC_040263.1;NC_040263.1	43218897;43219060;43219787;43223841;43232481;43234693;43237293;43240249	43219012;43219141;43219872;43223931;43232555;43234760;43237360;43240613	+;+;+;+;+;+;+;+	951	0.239649	0.0511399	4.68614
FATE1	NC_040278.1;NC_040278.1;NC_040278.1;NC_040278.1;NC_040278.1	91014551;91015879;91016326;91019832;91020894	91015114;91015954;91016432;91019947;91021024	-;-;-;-;-	994	0.229282	0.0489276	4.68614
MORC1	NC_040252.1;NC_040252.1;NC_040252.1;NC_040252.1;NC_040252.1;NC_040252.1;NC_040252.1;NC_040252.1;NC_040252.1;NC_040252.1;NC_040252.1;NC_040252.1;NC_040252.1;NC_040252.1;NC_040252.1;NC_040252.1;NC_040252.1;NC_040252.1;NC_040252.1;NC_040252.1;NC_040252.1;NC_040252.1;NC_040252.1;NC_040252.1;NC_040252.1;NC_040252.1	191021591;191025109;191134586;191136125;191145253;191147749;191150049;191166189;191171604;191172798;191184442;191189861;191194859;191218441;191220817;191224238;191226435;191229102;191239198;191262641;191264537;191271316;191272076;191276057;191283031;191283628	191022342;191025303;191134639;191136212;191145414;191147815;191150118;191166275;191171846;191172863;191184580;191189966;191194987;191218595;191220960;191224302;191226508;191229181;191239323;191262746;191264696;191271424;191272166;191276125;191283065;191283716	-;-;-;-;-;-;-;-;-;-;-;-;-;-;-;-;-;-;-;-;-;-;-;-;-;-	3461	0.0658497	0.014052	4.68614
LOC106992031	NC_040266.1;NC_040266.1;NC_040266.1;NC_040266.1;NC_040266.1;NC_040266.1	58057376;58061874;58084106;58084626;58085866;58087333	58057525;58062065;58084309;58084800;58086065;58087486	+;+;+;+;+;+	1075	0.106003	0.0226205	4.68614
NTSR1	NC_040264.1;NC_040264.1;NC_040264.1;NC_040264.1	56967718;56969358;56971338;57012466	56968386;56969448;56971539;57013179	-;-;-;-	1676	0.067991	0.014509	4.68614
LOC114118343	NC_040266.1;NC_040266.1	19070178;19072456	19070191;19073003	+;+	562	0.405527	0.0865375	4.68614
ZPBP	NC_040255.1;NC_040255.1;NC_040255.1;NC_040255.1;NC_040255.1;NC_040255.1;NC_040255.1;NC_040255.1	6982074;6985515;6996877;7007743;7024194;7040675;7063825;7156099	6982200;6985595;6997002;7007892;7024412;7040751;7064002;7156285	+;+;+;+;+;+;+;+	1145	0.398089	0.0849503	4.68614
LOC101118821	NC_040270.1	37966981	37967235	+	255	0.893749	0.190722	4.68614
VSTM2B	NC_040265.1;NC_040265.1;NC_040265.1;NC_040265.1;NC_040265.1	828510;829107;830235;831158;856477	828591;829291;830264;831599;856984	+;+;+;+;+	1247	0.182763	0.0390009	4.68614
LOC114113317	NC_040253.1	213509428	213509529	+	102	2.23437	0.476805	4.68614
LOC106991016	NC_040256.1	45109869	45110788	+	920	0.743172	0.158589	4.68614
MAB21L1	NC_040261.1	28461098	28465956	+	4859	0.0469039	0.0100091	4.68614
LOC114115860	NC_040258.1;NC_040258.1;NC_040258.1	54291129;54292615;54295946	54291711;54292671;54295949	-;-;-	644	0.530837	0.113278	4.68614
SPATC1L	NC_040252.1;NC_040252.1;NC_040252.1;NC_040252.1	289231372;289232256;289241816;289249381	289231740;289232407;289242166;289249691	-;-;-;-	1183	0.192651	0.0411108	4.68614
LOC114112953	NC_040253.1	39057875	39058032	+	158	0.721221	0.153905	4.68614
LOC105603275	NC_040269.1;NC_040269.1;NC_040269.1	68528077;68528464;68529407	68528171;68528586;68529633	-;-;-	445	0.256074	0.054645	4.68614
CACNG2	NC_040254.1;NC_040254.1;NC_040254.1;NC_040254.1	193028283;193030377;193046612;193144892	193029003;193030517;193046695;193146294	-;-;-;-	2349	0.0485113	0.0103521	4.68614
NEUROD1	NC_040253.1;NC_040253.1	138344385;138346057	138344487;138348435	+;+	2482	0.0918235	0.0195947	4.68614
LOC114109101	NC_040269.1	22792450	22792913	-	464	0.491177	0.104815	4.68614
MS4A13	NC_040266.1;NC_040266.1;NC_040266.1;NC_040266.1;NC_040266.1;NC_040266.1;NC_040266.1	89644370;89647778;89650562;89654041;89655066;89667949;89671682	89644459;89647899;89650702;89654097;89655185;89668044;89672377	+;+;+;+;+;+;+	1322	0.172395	0.0367882	4.68614
PNMA5	NC_040278.1;NC_040278.1;NC_040278.1	89942240;89942716;89943196	89942714;89943193;89943451	-;-;-	1209	0.188508	0.0402267	4.68614
LOC101108297	NC_040276.1;NC_040276.1;NC_040276.1;NC_040276.1;NC_040276.1;NC_040276.1;NC_040276.1;NC_040276.1;NC_040276.1	36545698;36546533;36547023;36552072;36552468;36552884;36553342;36554073;36556525	36545740;36546603;36547224;36552188;36552575;36552982;36553458;36554156;36557086	+;+;+;+;+;+;+;+;+	1403	0.0812209	0.0173322	4.68614
LOC114116210	NC_040259.1;NC_040259.1	66824413;66839739	66827075;66839868	-;-	2793	0.163198	0.0348257	4.68614
LOC114113837	NC_040254.1;NC_040254.1;NC_040254.1;NC_040254.1;NC_040254.1	240429744;240431077;240431314;240431879;240435354	240429961;240431179;240431373;240432283;240435491	-;-;-;-;-	924	0.739954	0.157903	4.68614
LOC114118029	NC_040265.1	63095266	63096355	-	1090	0.104544	0.0223092	4.68614
LOC101113807	NC_040252.1;NC_040252.1;NC_040252.1;NC_040252.1;NC_040252.1;NC_040252.1;NC_040252.1;NC_040252.1;NC_040252.1;NC_040252.1;NC_040252.1;NC_040252.1;NC_040252.1;NC_040252.1;NC_040252.1;NC_040252.1;NC_040252.1;NC_040252.1;NC_040252.1;NC_040252.1;NC_040252.1;NC_040252.1;NC_040252.1;NC_040252.1;NC_040252.1;NC_040252.1;NC_040252.1;NC_040252.1;NC_040252.1;NC_040252.1;NC_040252.1;NC_040252.1;NC_040252.1;NC_…	93438741;93439713;93439713;93439713;93439713;93441238;93441238;93441238;93441238;93441238;93443002;93443002;93443002;93443002;93443002;93443286;93443286;93443286;93443286;93443286;93443864;93443864;93443864;93444571;93444571;93444571;93444571;93444936;93444936;93444936;93444936;93444936;93445313;93445313;93445313;93445313;93445313;93446299;93446299;93446299;93446299;93446299;93447280;93447280;934…	93438875;93440267;93440267;93440267;93440267;93441354;93441354;93441354;93441354;93441354;93443187;93443187;93443187;93443187;93443092;93443393;93443393;93443393;93443393;93443393;93443944;93443944;93443944;93444730;93444730;93444730;93444730;93445036;93445036;93445036;93445036;93445036;93445478;93445478;93445478;93445478;93445478;93446355;93446355;93446355;93446355;93446355;93447484;93447484;934…	-;-;-;-;-;-;-;-;-;-;-;-;-;-;-;-;-;-;-;-;-;-;-;-;-;-;-;-;-;-;-;-;-;-;-;-;-;-;-;-;-;-;-;-;-;-;-;-;-;-;-;-;-;-;-;-;-	2206	0.103312	0.0220463	4.68614
CNN1	NC_040256.1;NC_040256.1;NC_040256.1;NC_040256.1;NC_040256.1;NC_040256.1;NC_040256.1;NC_040256.1;NC_040256.1;NC_040256.1;NC_040256.1;NC_040256.1;NC_040256.1;NC_040256.1	14195256;14196469;14197396;14197396;14200999;14200999;14201217;14201217;14201551;14201551;14202118;14202118;14202357;14202357	14195393;14196513;14197517;14197517;14201065;14201065;14201354;14201354;14201661;14201661;14202264;14202264;14203108;14203156	+;+;+;+;+;+;+;+;+;+;+;+;+;+	1568	135.137	29.0005	4.65983
VWCE	NC_040272.1;NC_040272.1;NC_040272.1;NC_040272.1;NC_040272.1;NC_040272.1;NC_040272.1;NC_040272.1;NC_040272.1;NC_040272.1;NC_040272.1;NC_040272.1;NC_040272.1;NC_040272.1;NC_040272.1;NC_040272.1;NC_040272.1;NC_040272.1;NC_040272.1;NC_040272.1;NC_040272.1;NC_040272.1;NC_040272.1;NC_040272.1;NC_040272.1;NC_040272.1;NC_040272.1;NC_040272.1;NC_040272.1;NC_040272.1;NC_040272.1;NC_040272.1;NC_040272.1;NC_…	41669250;41669250;41669250;41676102;41676102;41676102;41676570;41676570;41676570;41676736;41676736;41676736;41678232;41678232;41678232;41679776;41679776;41679776;41681606;41681606;41681626;41682566;41682566;41682566;41683873;41683873;41683873;41685708;41685708;41685708;41687259;41687259;41687259;41688771;41688771;41688771;41688947;41688947;41688947;41690606;41690606;41690606;41691609;41691609;416…	41670272;41670272;41670272;41676192;41676192;41676192;41676652;41676652;41676652;41676868;41676826;41676868;41678314;41678314;41678314;41679868;41679872;41679872;41681691;41681691;41681691;41682683;41682683;41682683;41683958;41683958;41683958;41685795;41685795;41685795;41687341;41687341;41687341;41688864;41688864;41688864;41689389;41689389;41689389;41690734;41690734;41690734;41691725;41691725;416…	-;-;-;-;-;-;-;-;-;-;-;-;-;-;-;-;-;-;-;-;-;-;-;-;-;-;-;-;-;-;-;-;-;-;-;-;-;-;-;-;-;-;-;-;-;-;-;-;-;-;-;-;-;-;-;-;-	3348	0.433961	0.094421	4.59602
TRPV6	NC_040255.1;NC_040255.1;NC_040255.1;NC_040255.1;NC_040255.1;NC_040255.1;NC_040255.1;NC_040255.1;NC_040255.1;NC_040255.1;NC_040255.1;NC_040255.1;NC_040255.1;NC_040255.1;NC_040255.1	114877428;114878362;114879786;114880389;114880979;114881381;114881556;114881950;114882262;114882892;114883228;114883590;114884543;114884828;114893444	114878060;114878468;114880054;114880455;114881144;114881457;114881642;114882162;114882408;114883067;114883326;114883727;114884665;114884925;114893571	-;-;-;-;-;-;-;-;-;-;-;-;-;-;-	2528	84.2251	18.3436	4.59153
LOC114110439	NC_040274.1	51975432	51977160	+	1729	0.774406	0.168771	4.58851
LOC101123362	NC_040254.1	119495050	119496314	+	1265	5.11212	1.11493	4.58514
DHRS12	NC_040261.1;NC_040261.1;NC_040261.1;NC_040261.1;NC_040261.1;NC_040261.1;NC_040261.1;NC_040261.1;NC_040261.1;NC_040261.1	23565545;23566994;23569660;23571349;23572704;23587396;23588693;23593845;23596643;23607368	23566191;23567131;23569750;23571453;23572765;23587477;23588785;23593927;23596776;23607507	-;-;-;-;-;-;-;-;-;-	1575	23.695	5.17219	4.58123
ST8SIA5	NC_040274.1;NC_040274.1;NC_040274.1;NC_040274.1;NC_040274.1;NC_040274.1;NC_040274.1;NC_040274.1;NC_040274.1;NC_040274.1;NC_040274.1;NC_040274.1;NC_040274.1;NC_040274.1;NC_040274.1	51855540;51855540;51857975;51857975;51858753;51858753;51862807;51862807;51868897;51868897;51878829;51878829;51894199;51922686;51922686	51856784;51856784;51858067;51858067;51858865;51858865;51862951;51862951;51868983;51868983;51878921;51878921;51894306;51922816;51922816	-;-;-;-;-;-;-;-;-;-;-;-;-;-;-	2015	0.551385	0.12068	4.56899
SYT14	NC_040263.1;NC_040263.1;NC_040263.1;NC_040263.1;NC_040263.1;NC_040263.1;NC_040263.1;NC_040263.1;NC_040263.1;NC_040263.1;NC_040263.1;NC_040263.1	76643106;76647828;76699567;76701629;76707178;76707178;76771737;76771737;76775568;76778616;76778616;76823705	76643925;76648017;76702078;76702078;76707449;76707449;76771952;76771952;76776814;76778780;76778698;76823744	-;-;-;-;-;-;-;-;-;-;-;-	5462	0.203413	0.0445204	4.56899
LOC114116756	NC_040261.1	24200707	24200838	+	132	6.69042	1.47376	4.5397
LOC114118102	NC_040265.1	71058962	71059798	+	837	1.05512	0.232421	4.5397
MEF2B	NC_040256.1;NC_040256.1;NC_040256.1;NC_040256.1;NC_040256.1;NC_040256.1;NC_040256.1;NC_040256.1;NC_040256.1	4132659;4145613;4146206;4147434;4148044;4148341;4148567;4148802;4149214	4132783;4145694;4146409;4147568;4148191;4148474;4148660;4148913;4149688	+;+;+;+;+;+;+;+;+	1509	2.7752	0.612357	4.53199
TRDN	NC_040259.1;NC_040259.1;NC_040259.1;NC_040259.1;NC_040259.1;NC_040259.1;NC_040259.1;NC_040259.1;NC_040259.1;NC_040259.1;NC_040259.1;NC_040259.1;NC_040259.1;NC_040259.1;NC_040259.1;NC_040259.1;NC_040259.1;NC_040259.1;NC_040259.1;NC_040259.1;NC_040259.1;NC_040259.1;NC_040259.1;NC_040259.1;NC_040259.1;NC_040259.1;NC_040259.1;NC_040259.1;NC_040259.1;NC_040259.1;NC_040259.1;NC_040259.1;NC_040259.1;NC_…	16541511;16600967;16626053;16627247;16651791;16663594;16666644;16676324;16682498;16722375;16746579;16748459;16804751;16809076;16818771;16819498;16822628;16822782;16825254;16833677;16843697;16864052;16870002;16882457;16902446;16902922;16906967;16908182;16908974;16910747;16912158;16914323;16916665;16918376;16919162;16919574;16920720;16925619;16942647;16944480;16946661	16542085;16601176;16626217;16627279;16651850;16663647;16666703;16676503;16682557;16722452;16746638;16748518;16804804;16809105;16818800;16819515;16822660;16822808;16825280;16833724;16843744;16864102;16870052;16882495;16902472;16902951;16906996;16908208;16909021;16910794;16912175;16914367;16916685;16918402;16919200;16919609;16920764;16925642;16942685;16944518;16949415	+;+;+;+;+;+;+;+;+;+;+;+;+;+;+;+;+;+;+;+;+;+;+;+;+;+;+;+;+;+;+;+;+;+;+;+;+;+;+;+;+	5349	1.7682	0.390964	4.52267
CPT1B	NC_040254.1;NC_040254.1;NC_040254.1;NC_040254.1;NC_040254.1;NC_040254.1;NC_040254.1;NC_040254.1;NC_040254.1;NC_040254.1;NC_040254.1;NC_040254.1;NC_040254.1;NC_040254.1;NC_040254.1;NC_040254.1;NC_040254.1;NC_040254.1;NC_040254.1;NC_040254.1;NC_040254.1;NC_040254.1;NC_040254.1;NC_040254.1;NC_040254.1;NC_040254.1;NC_040254.1;NC_040254.1;NC_040254.1;NC_040254.1;NC_040254.1;NC_040254.1;NC_040254.1;NC_…	240940548;240940752;240941200;240941200;240941789;240941789;240942391;240942391;240942633;240942633;240942843;240942843;240943420;240943420;240943626;240943626;240943810;240943810;240944278;240944278;240945082;240945082;240945241;240945241;240946219;240946219;240946394;240946394;240946705;240946705;240947020;240947020;240947500;240947500;240947958;240948579;240948579	240941071;240941071;240941292;240941292;240941902;240941902;240942543;240942543;240942767;240942767;240943007;240943007;240943536;240943536;240943731;240943731;240943995;240943995;240944473;240944473;240945166;240945166;240945348;240945348;240946296;240946296;240946531;240946531;240946806;240946806;240947194;240947194;240947639;240947639;240948117;240948671;240948862	-;-;-;-;-;-;-;-;-;-;-;-;-;-;-;-;-;-;-;-;-;-;-;-;-;-;-;-;-;-;-;-;-;-;-;-;-	3059	1.68564	0.373619	4.51165
GJB1	NC_040278.1;NC_040278.1;NC_040278.1;NC_040278.1;NC_040278.1;NC_040278.1	66673770;66675797;66678694;66679329;66679329;66679329	66673846;66676147;66678954;66680847;66680847;66680847	+;+;+;+;+;+	2208	4.94158	1.10131	4.48698
PER1	NC_040262.1;NC_040262.1;NC_040262.1;NC_040262.1;NC_040262.1;NC_040262.1;NC_040262.1;NC_040262.1;NC_040262.1;NC_040262.1;NC_040262.1;NC_040262.1;NC_040262.1;NC_040262.1;NC_040262.1;NC_040262.1;NC_040262.1;NC_040262.1;NC_040262.1;NC_040262.1;NC_040262.1;NC_040262.1;NC_040262.1;NC_040262.1;NC_040262.1;NC_040262.1;NC_040262.1;NC_040262.1;NC_040262.1;NC_040262.1;NC_040262.1;NC_040262.1;NC_040262.1;NC_…	35633496;35633497;35637678;35637783;35637900;35639261;35639261;35639261;35639261;35639261;35639803;35639803;35639803;35639803;35639803;35639999;35639999;35639999;35639999;35639999;35640466;35640466;35640466;35640466;35640466;35640677;35640677;35640677;35640677;35640677;35641030;35641030;35641030;35641030;35641030;35641221;35641221;35641221;35641221;35641221;35641732;35641732;35641732;35641732;356…	35633610;35633610;35637757;35637886;35638314;35639683;35639683;35639683;35639683;35639683;35639901;35639901;35639901;35639901;35639901;35640153;35640153;35640153;35640153;35640153;35640587;35640587;35640587;35640587;35640587;35640878;35640878;35640878;35640878;35640878;35641081;35641081;35641081;35641081;35641081;35641363;35641363;35641363;35641363;35641363;35641810;35641810;35641810;35641810;356…	+;+;+;+;+;+;+;+;+;+;+;+;+;+;+;+;+;+;+;+;+;+;+;+;+;+;+;+;+;+;+;+;+;+;+;+;+;+;+;+;+;+;+;+;+;+;+;+;+;+;+;+;+;+;+;+;+;+;+;+;+;+;+;+;+;+;+;+;+;+;+;+;+;+;+;+;+;+;+;+;+;+;+;+;+;+;+;+;+;+;+;+;+;+;+;+;+;+;+;+;+;+;+;+;+;+;+;+;+;+;+;+;+;+	5317	36.5413	8.15903	4.47862
LOC101106121	NC_040252.1;NC_040252.1;NC_040252.1;NC_040252.1;NC_040252.1;NC_040252.1;NC_040252.1;NC_040252.1;NC_040252.1;NC_040252.1;NC_040252.1;NC_040252.1	22326637;22348509;22349956;22351446;22356011;22356221;22367560;22368224;22373782;22375298;22376124;22377017	22326831;22348650;22350000;22351573;22356138;22356375;22367666;22368411;22373915;22375362;22376203;22377697	+;+;+;+;+;+;+;+;+;+;+;+	2048	139.437	31.1681	4.4737
LOC105615571	NC_040257.1;NC_040257.1	101705625;101707555	101706603;101707616	-;-	1041	1.55988	0.35039	4.45183
LOC101109377	NC_040264.1;NC_040264.1;NC_040264.1;NC_040264.1;NC_040264.1;NC_040264.1;NC_040264.1;NC_040264.1;NC_040264.1;NC_040264.1;NC_040264.1;NC_040264.1;NC_040264.1;NC_040264.1;NC_040264.1;NC_040264.1;NC_040264.1;NC_040264.1;NC_040264.1;NC_040264.1;NC_040264.1;NC_040264.1;NC_040264.1;NC_040264.1;NC_040264.1	45184534;45184678;45186949;45187155;45187155;45189161;45189161;45189161;45190166;45190166;45190166;45191710;45191710;45191710;45192141;45192199;45192199;45206362;45206362;45207602;45207602;45207961;45207961;45210683;45210683	45184869;45184869;45187287;45187287;45187287;45189328;45189328;45189328;45190282;45190282;45190282;45191787;45191787;45191787;45192301;45192321;45192321;45206471;45206471;45207767;45207767;45208043;45208043;45210884;45210884	+;+;+;+;+;+;+;+;+;+;+;+;+;+;+;+;+;+;+;+;+;+;+;+;+	1780	0.912264	0.204919	4.45183
LOC114115307	NC_040257.1;NC_040257.1;NC_040257.1	69470784;69478464;69483610	69471813;69478701;69483761	+;+;+	1420	1.82566	0.410992	4.44207
LOC114113261	NC_040252.1;NC_040252.1;NC_040252.1;NC_040252.1	132199526;132199526;132202647;132202647	132200912;132201006;132203064;132203064	+;+;+;+	1899	0.510058	0.115247	4.4258
LONRF2	NC_040254.1;NC_040254.1;NC_040254.1;NC_040254.1;NC_040254.1;NC_040254.1;NC_040254.1;NC_040254.1;NC_040254.1;NC_040254.1;NC_040254.1;NC_040254.1;NC_040254.1;NC_040254.1;NC_040254.1	107406635;107411431;107412225;107413183;107415089;107415727;107415764;107417490;107417603;107418806;107419564;107419694;107421679;107421805;107426855	107406730;107411553;107412422;107413384;107415188;107415762;107415837;107417601;107417629;107418964;107419691;107419725;107421803;107421820;107427980	+;+;+;+;+;+;+;+;+;+;+;+;+;+;+	2554	0.713879	0.16186	4.41048
LRP2	NC_040253.1;NC_040253.1;NC_040253.1;NC_040253.1;NC_040253.1;NC_040253.1;NC_040253.1;NC_040253.1;NC_040253.1;NC_040253.1;NC_040253.1;NC_040253.1;NC_040253.1;NC_040253.1;NC_040253.1;NC_040253.1;NC_040253.1;NC_040253.1;NC_040253.1;NC_040253.1;NC_040253.1;NC_040253.1;NC_040253.1;NC_040253.1;NC_040253.1;NC_040253.1;NC_040253.1;NC_040253.1;NC_040253.1;NC_040253.1;NC_040253.1;NC_040253.1;NC_040253.1;NC_…	151173585;151208640;151210766;151213865;151225649;151226064;151226900;151228131;151229571;151233903;151235602;151236764;151238760;151240745;151242704;151244209;151253035;151254758;151255923;151258235;151258739;151259967;151261260;151261982;151264111;151265630;151266950;151268042;151269227;151270086;151271865;151276570;151277456;151280696;151283065;151285242;151286616;151287882;151289057;151290111…	151173780;151208747;151210888;151213981;151225759;151226177;151227019;151228283;151229690;151234031;151235771;151236987;151238966;151240947;151242844;151244412;151253227;151254883;151256053;151258369;151259020;151260209;151261379;151262098;151264488;151265878;151267158;151268226;151269455;151270260;151271987;151276736;151277599;151280805;151283242;151285455;151286852;151288070;151289977;151290276…	+;+;+;+;+;+;+;+;+;+;+;+;+;+;+;+;+;+;+;+;+;+;+;+;+;+;+;+;+;+;+;+;+;+;+;+;+;+;+;+;+;+;+;+;+;+;+;+;+;+;+;+;+;+;+;+;+;+;+;+;+;+;+;+;+;+;+;+;+;+;+;+;+;+;+;+;+;+;+	15397	7.91721	1.80044	4.39737
LOC105610550	NC_040262.1;NC_040262.1;NC_040262.1	1789927;1790068;1792262	1789967;1790152;1792551	+;+;+	416	1.02722	0.233818	4.39326
LOC114114913	NC_040252.1;NC_040252.1;NC_040252.1;NC_040252.1;NC_040252.1	16773513;16773810;16774270;16774588;16778362	16773621;16774185;16774458;16774724;16778378	-;-;-;-;-	828	0.516091	0.117474	4.39326
LOC114110062	NC_040272.1	27578593	27580005	-	1413	1.20969	0.275352	4.39326
PTH2	NC_040265.1;NC_040265.1	59322058;59322734	59322232;59322855	-;-	297	1.4388	0.327502	4.39326
LOC114117620	NC_040264.1;NC_040264.1	65556543;65556994	65556881;65557683	-;-	1029	0.415281	0.0945268	4.39326
LOC105616225	NC_040261.1;NC_040261.1	85043552;85045043	85043716;85045503	+;+	626	0.682626	0.15538	4.39326
LOC105611628	NC_040258.1;NC_040258.1	11042053;11044104	11043189;11045525	-;-	2559	0.166989	0.0380102	4.39326
SCX	NC_040260.1;NC_040260.1;NC_040260.1;NC_040260.1	14851983;14851983;14853210;14853954	14853103;14853103;14853947;14854613	-;-;-;-	2519	0.972604	0.222029	4.38052
LOC114117925	NC_040265.1;NC_040265.1;NC_040265.1;NC_040265.1;NC_040265.1	64156405;64167331;64170729;64188188;64189888	64160434;64167457;64170785;64188310;64189899	-;-;-;-;-	4349	0.36683	0.0838711	4.37373
LOC101104661	NC_040257.1;NC_040257.1;NC_040257.1;NC_040257.1;NC_040257.1;NC_040257.1;NC_040257.1;NC_040257.1	98933039;98933041;98933277;98933277;98933510;98933510;98934377;98934455	98933185;98933185;98933400;98933400;98933593;98933593;98935051;98935051	+;+;+;+;+;+;+;+	1030	5.97423	1.36931	4.36296
RYR1	NC_040265.1;NC_040265.1;NC_040265.1;NC_040265.1;NC_040265.1;NC_040265.1;NC_040265.1;NC_040265.1;NC_040265.1;NC_040265.1;NC_040265.1;NC_040265.1;NC_040265.1;NC_040265.1;NC_040265.1;NC_040265.1;NC_040265.1;NC_040265.1;NC_040265.1;NC_040265.1;NC_040265.1;NC_040265.1;NC_040265.1;NC_040265.1;NC_040265.1;NC_040265.1;NC_040265.1;NC_040265.1;NC_040265.1;NC_040265.1;NC_040265.1;NC_040265.1;NC_040265.1;NC_…	51121040;51126675;51127645;51128800;51128956;51129433;51129869;51131109;51131318;51131880;51132184;51134725;51135643;51139641;51139859;51140039;51141021;51141635;51142397;51143541;51146199;51146495;51147453;51148494;51149566;51150714;51151061;51155427;51157051;51158121;51158878;51159685;51159936;51161646;51163792;51164399;51165157;51168770;51171414;51172802;51173001;51173737;51175360;51175742;511…	51121157;51126794;51127749;51128874;51129034;51129545;51129962;51131202;51131392;51132036;51132348;51134846;51135838;51139776;51139954;51140157;51141154;51141876;51142589;51143757;51146303;51146598;51147536;51148801;51149768;51150888;51151269;51155821;51157183;51158281;51159043;51159771;51160162;51162258;51164064;51164599;51165268;51168916;51171687;51172916;51173133;51173831;51175495;51175782;511…	+;+;+;+;+;+;+;+;+;+;+;+;+;+;+;+;+;+;+;+;+;+;+;+;+;+;+;+;+;+;+;+;+;+;+;+;+;+;+;+;+;+;+;+;+;+;+;+;+;+;+;+;+;+;+;+;+;+;+;+;+;+;+;+;+;+;+;+;+;+;+;+;+;+;+;+;+;+;+;+;+;+;+;+;+;+;+;+;+;+;+;+;+;+;+;+;+;+;+;+;+;+;+;+;+;+;+;+	15336	0.731897	0.168075	4.35457
LOC114116740	NC_040261.1	38424248	38424356	-	109	6.79536	1.56164	4.35141
LOC114108622	NC_040271.1	33440475	33440924	+	450	5.12788	1.18883	4.31338
HSF2BP	NC_040252.1;NC_040252.1;NC_040252.1;NC_040252.1;NC_040252.1;NC_040252.1;NC_040252.1;NC_040252.1;NC_040252.1	286950007;286983591;286998207;287008269;287010872;287017338;287032921;287033817;287034821	286950732;286983694;286998324;287008401;287011021;287017441;287033071;287034071;287034940	-;-;-;-;-;-;-;-;-	1861	2.35744	0.548799	4.29563
CYP3A24	NC_040275.1;NC_040275.1;NC_040275.1;NC_040275.1;NC_040275.1;NC_040275.1;NC_040275.1;NC_040275.1;NC_040275.1;NC_040275.1;NC_040275.1;NC_040275.1;NC_040275.1	37387808;37390299;37394709;37397604;37401590;37402728;37409158;37413643;37413980;37419678;37422085;37428338;37432237	37387958;37390461;37394935;37397764;37401656;37402855;37409306;37413731;37414093;37419777;37422137;37428431;37432393	-;-;-;-;-;-;-;-;-;-;-;-;-	1653	0.379154	0.0882651	4.29563
ALDOB	NC_040253.1;NC_040253.1;NC_040253.1;NC_040253.1;NC_040253.1;NC_040253.1;NC_040253.1;NC_040253.1;NC_040253.1;NC_040253.1;NC_040253.1;NC_040253.1;NC_040253.1;NC_040253.1;NC_040253.1;NC_040253.1;NC_040253.1;NC_040253.1;NC_040253.1	22772273;22772497;22773857;22777278;22777278;22778242;22778242;22779483;22779483;22779829;22779829;22780920;22780920;22781846;22781846;22782435;22782435;22785240;22785240	22772553;22772553;22773962;22777399;22777399;22778453;22778453;22779537;22779537;22779989;22779989;22781003;22781003;22782020;22782020;22782634;22782634;22785777;22785778	+;+;+;+;+;+;+;+;+;+;+;+;+;+;+;+;+;+;+	1935	0.323897	0.0754016	4.29563
LOC105610446	NC_040275.1;NC_040275.1;NC_040275.1;NC_040275.1;NC_040275.1;NC_040275.1;NC_040275.1;NC_040275.1;NC_040275.1;NC_040275.1;NC_040275.1;NC_040275.1;NC_040275.1;NC_040275.1;NC_040275.1;NC_040275.1;NC_040275.1;NC_040275.1;NC_040275.1;NC_040275.1;NC_040275.1;NC_040275.1;NC_040275.1;NC_040275.1;NC_040275.1;NC_040275.1;NC_040275.1	2373197;2373272;2373870;2374303;2374892;2375154;2375311;2376550;2376942;2377428;2377556;2377920;2378040;2378819;2379006;2379115;2379247;2379382;2380085;2380407;2380557;2381002;2381149;2381450;2381723;2381871;2382146	2373206;2373318;2373929;2374422;2375036;2375183;2375346;2376579;2376977;2377460;2377591;2377949;2378072;2378872;2379038;2379156;2379279;2379417;2380129;2380448;2380589;2381064;2381178;2381563;2381767;2381924;2382319	+;+;+;+;+;+;+;+;+;+;+;+;+;+;+;+;+;+;+;+;+;+;+;+;+;+;+	1444	0.868063	0.202081	4.29563
MFRP	NC_040266.1;NC_040266.1;NC_040266.1;NC_040266.1;NC_040266.1;NC_040266.1;NC_040266.1;NC_040266.1;NC_040266.1;NC_040266.1;NC_040266.1;NC_040266.1;NC_040266.1	32715544;32715858;32716734;32716985;32717630;32718150;32718448;32718692;32719259;32719617;32719897;32720128;32720353	32715768;32715985;32716856;32717115;32717778;32718226;32718573;32718822;32719472;32719778;32720010;32720230;32720406	-;-;-;-;-;-;-;-;-;-;-;-;-	1737	0.180409	0.0419983	4.29563
LOC114111344	NC_040278.1;NC_040278.1;NC_040278.1	46647353;46648465;46648799	46648223;46648614;46648859	+;+;+	1082	0.579243	0.134845	4.29563
SPDEF	NC_040271.1;NC_040271.1;NC_040271.1;NC_040271.1;NC_040271.1	10273583;10276387;10276649;10278380;10280821	10274253;10276533;10276696;10278577;10281256	-;-;-;-;-	1500	5.3368	1.24827	4.27534
GSTA1-1	NC_040271.1;NC_040271.1;NC_040271.1;NC_040271.1;NC_040271.1;NC_040271.1;NC_040271.1	26659269;26660194;26661297;26663878;26664991;26667231;26672843	26659641;26660325;26661438;26664010;26665042;26667345;26673005	-;-;-;-;-;-;-	1110	18.6842	4.38145	4.26439
CACNG4	NC_040262.1;NC_040262.1;NC_040262.1;NC_040262.1;NC_040262.1;NC_040262.1;NC_040262.1;NC_040262.1;NC_040262.1	265328;265328;266818;272235;272235;276452;276452;316570;316570	267948;265866;267948;272375;272375;276535;276535;316789;316789	-;-;-;-;-;-;-;-;-	3066	2.06275	0.483803	4.26362
LOC105615107	NC_040255.1	107936685	107945309	-	8625	0.264239	0.0620261	4.26013
LOC105606270	NC_040262.1;NC_040262.1	11858251;11861408	11859357;11861527	-;-	1227	0.928712	0.218001	4.26013
C24H16orf90	NC_040275.1;NC_040275.1;NC_040275.1	2924588;2926478;2927264	2926082;2926939;2927309	-;-;-	2003	1.55028	0.364209	4.25658
SPINK7	NC_040256.1;NC_040256.1;NC_040256.1;NC_040256.1	62435186;62436453;62437261;62438815	62435325;62436478;62437385;62439071	+;+;+;+	548	12.8405	3.01744	4.25543
FOSB	NC_040265.1;NC_040265.1;NC_040265.1;NC_040265.1;NC_040265.1;NC_040265.1;NC_040265.1;NC_040265.1	56565802;56566416;56566905;56568425;56568993;56568993;56570092;56570092	56566503;56566503;56568745;56568745;56569100;56569100;56572755;56572755	+;+;+;+;+;+;+;+	5315	1.26495	0.297386	4.25357
LOC101107086	NC_040254.1;NC_040254.1;NC_040254.1;NC_040254.1;NC_040254.1;NC_040254.1	29605612;29608673;29609632;29611307;29612998;29613588	29606399;29608805;29609761;29611431;29613082;29614478	+;+;+;+;+;+	2152	0.383903	0.0903979	4.24681
LOC114109036	NC_040252.1;NC_040252.1	211842324;211844818	211843479;211845065	-;-	1404	0.730468	0.173198	4.21752
LOC105616711	NC_040264.1	48063772	48064313	-	542	1.89221	0.448654	4.21752
ACP4	NC_040265.1;NC_040265.1;NC_040265.1;NC_040265.1;NC_040265.1;NC_040265.1;NC_040265.1;NC_040265.1;NC_040265.1;NC_040265.1;NC_040265.1;NC_040265.1;NC_040265.1	60360136;60360309;60360486;60361346;60361803;60362147;60363631;60363844;60364312;60364367;60364625;60364685;60364939	60360237;60360413;60360572;60361492;60361901;60362242;60363763;60363926;60364454;60364454;60364779;60364863;60365335	+;+;+;+;+;+;+;+;+;+;+;+;+	1631	0.314401	0.0745464	4.21752
LOC101110844	NC_040257.1;NC_040257.1	79362019;79362853	79362534;79364028	-;-	1692	0.303066	0.0718588	4.21752
LOC105606473	NC_040253.1;NC_040253.1	895270;896495	896039;899938	+;+	4214	0.365061	0.086558	4.21752
FAM243A	NC_040252.1	129101506	129103767	-	2262	0.226697	0.0537512	4.21752
LOC114110196	NC_040272.1	43012913	43013103	-	191	8.05427	1.90971	4.21752
CPNE5	NC_040271.1;NC_040271.1;NC_040271.1;NC_040271.1;NC_040271.1;NC_040271.1;NC_040271.1;NC_040271.1;NC_040271.1;NC_040271.1;NC_040271.1;NC_040271.1;NC_040271.1;NC_040271.1;NC_040271.1;NC_040271.1;NC_040271.1;NC_040271.1;NC_040271.1;NC_040271.1;NC_040271.1;NC_040271.1;NC_040271.1;NC_040271.1;NC_040271.1;NC_040271.1;NC_040271.1;NC_040271.1;NC_040271.1;NC_040271.1;NC_040271.1;NC_040271.1;NC_040271.1;NC_…	12300312;12300312;12303183;12303183;12303668;12303668;12304511;12304511;12304857;12304857;12305560;12305560;12307688;12307688;12312581;12312581;12316566;12316566;12320848;12320848;12323619;12323619;12332928;12332928;12337281;12337281;12351303;12351303;12351646;12353745;12353745;12355552;12355552;12355843;12355843;12357304;12357304;12383770;12383770;12385552;12385552;12401034;12401034	12301980;12301980;12303256;12303256;12303725;12303725;12304613;12304613;12304984;12304984;12305741;12305741;12307734;12307734;12312642;12312642;12316619;12316619;12320923;12320923;12323660;12323660;12333032;12333032;12337384;12337384;12351366;12351366;12351696;12353804;12353804;12355628;12355628;12355882;12355882;12357407;12357407;12383816;12383816;12385592;12385592;12401293;12401293	-;-;-;-;-;-;-;-;-;-;-;-;-;-;-;-;-;-;-;-;-;-;-;-;-;-;-;-;-;-;-;-;-;-;-;-;-;-;-;-;-;-;-	3448	3.80064	0.909773	4.17757
LOC101113126	NC_040276.1;NC_040276.1;NC_040276.1;NC_040276.1;NC_040276.1;NC_040276.1;NC_040276.1;NC_040276.1;NC_040276.1;NC_040276.1;NC_040276.1;NC_040276.1;NC_040276.1;NC_040276.1;NC_040276.1;NC_040276.1;NC_040276.1;NC_040276.1;NC_040276.1;NC_040276.1	2577592;2580599;2602321;2635848;2650596;2669218;2669253;2669475;2673731;2674683;2674941;2700036;2718286;2774746;2776383;2777148;2807955;2818395;2891154;2928455	2579099;2580680;2602470;2635899;2650688;2669251;2669339;2669534;2673877;2674812;2675032;2700097;2718373;2774890;2777145;2778141;2808010;2818542;2891320;2929763	-;-;-;-;-;-;-;-;-;-;-;-;-;-;-;-;-;-;-;-	6167	0.26331	0.0630894	4.17359
INHA	NC_040253.1;NC_040253.1	236308613;236310730	236308874;236311576	+;+	1109	1.54129	0.372759	4.13483
TMEM158	NC_040270.1	55936955	55938763	+	1809	3.88977	0.940958	4.13384
LOC114109329	NC_040270.1;NC_040270.1	54193108;54197070	54195142;54197474	-;-	2440	1.10917	0.269082	4.12207
LOC114116696	NC_040261.1	64892162	64892644	+	483	0.412873	0.100692	4.10037
LOC114116140	NC_040259.1;NC_040259.1;NC_040259.1	37589488;37589950;37591222	37589897;37590375;37591229	-;-;-	844	0.472554	0.115247	4.10037
NANOS3	NC_040256.1;NC_040256.1;NC_040256.1;NC_040256.1;NC_040256.1;NC_040256.1	10144654;10144654;10144897;10146816;10146828;10154853	10144978;10144978;10144978;10150015;10150015;10154918	-;-;-;-;-;-	3591	0.166598	0.04063	4.10037
SLC34A1	NC_040256.1;NC_040256.1;NC_040256.1;NC_040256.1;NC_040256.1;NC_040256.1;NC_040256.1;NC_040256.1;NC_040256.1;NC_040256.1;NC_040256.1;NC_040256.1;NC_040256.1;NC_040256.1;NC_040256.1;NC_040256.1;NC_040256.1;NC_040256.1;NC_040256.1;NC_040256.1;NC_040256.1;NC_040256.1;NC_040256.1;NC_040256.1;NC_040256.1	39131461;39131464;39132444;39132444;39132722;39132722;39132956;39133155;39133155;39134191;39134191;39134424;39134424;39134702;39134702;39141105;39141105;39141431;39141431;39142830;39142830;39143047;39143047;39143890;39143890	39131507;39131507;39132572;39132572;39133084;39132871;39133084;39133298;39133298;39134302;39134302;39134619;39134619;39134797;39134797;39141174;39141174;39141598;39141598;39142946;39142946;39143171;39143171;39144881;39144859	+;+;+;+;+;+;+;+;+;+;+;+;+;+;+;+;+;+;+;+;+;+;+;+;+	2559	0.077928	0.0190051	4.10037
NTN5	NC_040265.1;NC_040265.1;NC_040265.1;NC_040265.1;NC_040265.1;NC_040265.1	58750421;58752371;58752655;58753116;58753450;58754972	58751052;58752451;58752708;58753265;58753638;58756392	-;-;-;-;-;-	2527	0.15783	0.0384915	4.10037
DUSP13	NC_040276.1;NC_040276.1;NC_040276.1;NC_040276.1;NC_040276.1;NC_040276.1;NC_040276.1;NC_040276.1;NC_040276.1;NC_040276.1;NC_040276.1;NC_040276.1;NC_040276.1;NC_040276.1;NC_040276.1;NC_040276.1;NC_040276.1;NC_040276.1;NC_040276.1;NC_040276.1;NC_040276.1;NC_040276.1;NC_040276.1;NC_040276.1;NC_040276.1;NC_040276.1;NC_040276.1;NC_040276.1;NC_040276.1;NC_040276.1;NC_040276.1;NC_040276.1;NC_040276.1;NC_…	31974965;31974965;31974965;31974965;31974965;31974965;31974965;31974965;31979063;31979063;31979063;31979063;31979063;31979063;31979063;31979063;31980711;31980711;31980711;31980711;31980711;31980711;31980711;31980711;31981753;31981753;31981753;31981753;31981753;31984526;31984526;31984526;31984526;31984526;31984526;31984526;31984526;31985616;31985616;31985616;31985616;31985616;31985616;31985616;319…	31978405;31978405;31978405;31978405;31978405;31978405;31978405;31978405;31979283;31979283;31979283;31979283;31979283;31979283;31979283;31979283;31980884;31980884;31980884;31980884;31980884;31980884;31980884;31980884;31981842;31981842;31981842;31981842;31981842;31984620;31984620;31984620;31984620;31984620;31984620;31984620;31984620;31985810;31985810;31985810;31985810;31985810;31985810;31985810;319…	-;-;-;-;-;-;-;-;-;-;-;-;-;-;-;-;-;-;-;-;-;-;-;-;-;-;-;-;-;-;-;-;-;-;-;-;-;-;-;-;-;-;-;-;-;-;-;-;-;-;-;-;-;-;-;-;-;-;-;-;-;-;-;-;-;-;-	4930	0.0808997	0.0197298	4.10037
LOC101117443	NC_040265.1;NC_040265.1;NC_040265.1;NC_040265.1;NC_040265.1;NC_040265.1;NC_040265.1	2111131;2112196;2112386;2112867;2113290;2114444;2115029	2111200;2112299;2112465;2112945;2113470;2114577;2115251	+;+;+;+;+;+;+	871	0.228953	0.055837	4.10037
LOC114117584	NC_040264.1;NC_040264.1;NC_040264.1;NC_040264.1;NC_040264.1;NC_040264.1;NC_040264.1;NC_040264.1;NC_040264.1	44933569;44936116;44936597;44938429;44938921;44939894;44940406;44944572;44947404	44933651;44936281;44936713;44938506;44939043;44940003;44940571;44944654;44947591	+;+;+;+;+;+;+;+;+	1114	0.537032	0.130971	4.10037
LOC101117707	NC_040270.1;NC_040270.1;NC_040270.1;NC_040270.1;NC_040270.1;NC_040270.1;NC_040270.1;NC_040270.1;NC_040270.1;NC_040270.1;NC_040270.1;NC_040270.1;NC_040270.1;NC_040270.1;NC_040270.1;NC_040270.1;NC_040270.1;NC_040270.1;NC_040270.1;NC_040270.1;NC_040270.1;NC_040270.1;NC_040270.1	52848494;52848628;52848967;52849162;52849345;52849602;52851395;52851682;52851885;52852170;52852472;52853168;52853333;52853897;52854184;52854426;52855062;52855884;52856169;52856397;52856705;52857861;52858056	52848497;52848809;52849081;52849235;52849533;52849665;52851594;52851802;52852073;52852349;52852584;52853247;52853489;52853975;52854335;52854547;52855182;52856076;52856312;52856628;52856868;52857961;52858091	+;+;+;+;+;+;+;+;+;+;+;+;+;+;+;+;+;+;+;+;+;+;+	3012	0.0662077	0.0161468	4.10037
CCDC180	NC_040253.1;NC_040253.1;NC_040253.1;NC_040253.1;NC_040253.1;NC_040253.1;NC_040253.1;NC_040253.1;NC_040253.1;NC_040253.1;NC_040253.1;NC_040253.1;NC_040253.1;NC_040253.1;NC_040253.1;NC_040253.1;NC_040253.1;NC_040253.1;NC_040253.1;NC_040253.1;NC_040253.1;NC_040253.1;NC_040253.1;NC_040253.1;NC_040253.1;NC_040253.1;NC_040253.1;NC_040253.1;NC_040253.1;NC_040253.1;NC_040253.1;NC_040253.1;NC_040253.1;NC_…	52981759;52981759;52981759;52983385;52983385;52983385;52984335;52984335;52984335;52986894;52986894;52986894;52987502;52987502;52987502;52988177;52988177;52988177;52991495;52991495;52991495;52992288;52992288;52992288;52996351;52996351;52996351;52998180;52998180;52998180;52998375;52998375;52998375;52998686;52998686;52998686;53000471;53000471;53000471;53001790;53001790;53001790;53003078;53003078;530…	52982212;52982212;52982212;52983520;52983520;52983520;52984440;52984440;52984440;52987005;52987005;52987005;52987639;52987639;52987639;52988337;52988337;52988337;52991636;52991636;52991636;52992354;52992354;52992354;52996428;52996428;52996428;52998258;52998258;52998258;52998430;52998430;52998430;52998858;52998858;52998858;53000590;53000590;53000590;53001888;53001888;53001888;53003194;53003194;530…	-;-;-;-;-;-;-;-;-;-;-;-;-;-;-;-;-;-;-;-;-;-;-;-;-;-;-;-;-;-;-;-;-;-;-;-;-;-;-;-;-;-;-;-;-;-;-;-;-;-;-;-;-;-;-;-;-;-;-;-;-;-;-;-;-;-;-;-;-;-;-;-;-;-;-;-;-;-;-;-;-;-;-;-;-;-;-;-;-;-;-;-;-;-;-;-;-;-;-;-;-;-;-;-;-;-;-;-;-;-;-;-;-;-;-	5657	0.528772	0.128957	4.10037
LOC101116284	NC_040253.1	201505254	201505741	-	488	0.817286	0.19932	4.10037
LOC114110637	NC_040275.1	34410963	34412122	-	1160	0.343824	0.0838518	4.10037
LOC114117917	NC_040265.1;NC_040265.1;NC_040265.1;NC_040265.1;NC_040265.1	63140069;63141238;63144817;63145921;63151856	63141072;63142232;63144909;63146047;63151966	-;-;-;-;-	2330	0.085587	0.020873	4.10037
LOC105602454	NC_040267.1;NC_040267.1;NC_040267.1;NC_040267.1;NC_040267.1;NC_040267.1;NC_040267.1;NC_040267.1	4853310;4853310;4859178;4859178;4862290;4862290;4864489;4867134	4853497;4853497;4859305;4859305;4862448;4862448;4864646;4868927	+;+;+;+;+;+;+;+	2427	0.164333	0.0400775	4.10037
LOC105610651	NC_040254.1;NC_040254.1	237288262;237289071	237288588;237289227	-;-	484	0.82404	0.200967	4.10037
TOMT	NC_040266.1;NC_040266.1;NC_040266.1	54741924;54743276;54743948	54742182;54743472;54744268	+;+;+	777	0.256651	0.0625921	4.10037
CFAP74	NC_040263.1;NC_040263.1;NC_040263.1;NC_040263.1;NC_040263.1;NC_040263.1;NC_040263.1;NC_040263.1;NC_040263.1;NC_040263.1;NC_040263.1;NC_040263.1;NC_040263.1;NC_040263.1;NC_040263.1;NC_040263.1;NC_040263.1;NC_040263.1;NC_040263.1;NC_040263.1;NC_040263.1;NC_040263.1;NC_040263.1;NC_040263.1;NC_040263.1;NC_040263.1;NC_040263.1;NC_040263.1;NC_040263.1;NC_040263.1;NC_040263.1;NC_040263.1;NC_040263.1;NC_…	54495924;54495924;54495924;54495924;54495924;54524579;54524579;54524579;54524579;54524579;54526438;54526438;54526438;54526438;54526438;54526631;54526631;54526631;54526631;54526631;54527017;54527017;54527017;54527017;54527017;54528057;54528057;54528057;54528057;54528057;54531069;54531069;54531069;54531069;54531069;54531778;54531778;54531778;54531778;54531778;54532201;54532201;54532201;54532201;545…	54495999;54495999;54495999;54495999;54495999;54524646;54524646;54524646;54524646;54524646;54526522;54526522;54526522;54526522;54526522;54526771;54526771;54526771;54526771;54526771;54527115;54527115;54527115;54527115;54527115;54528161;54528161;54528161;54528161;54528161;54531242;54531242;54531242;54531242;54531242;54531888;54531888;54531888;54531888;54531888;54532303;54532303;54532303;54532303;545…	+;+;+;+;+;+;+;+;+;+;+;+;+;+;+;+;+;+;+;+;+;+;+;+;+;+;+;+;+;+;+;+;+;+;+;+;+;+;+;+;+;+;+;+;+;+;+;+;+;+;+;+;+;+;+;+;+;+;+;+;+;+;+;+;+;+;+;+;+;+;+;+;+;+;+;+;+;+;+;+;+;+;+;+;+;+;+;+;+;+;+;+;+;+;+;+;+;+;+;+;+;+;+;+;+;+;+;+;+;+;+;+;+;+;+;+;+;+;+;+;+;+;+;+;+;+;+;+;+;+;+;+;+;+;+;+;+;+;+;+;+;+;+;+;+;+;+;+;+;+;+;+;+;+;+;+;+;+;+;+;+;+;+;+;+;+;+;+;+;+;+;+;+;+;+;+;+;+;+;+;+;+;+;+;+;+;+;+	5412	0.0368473	0.00898634	4.10037
FAM151A	NC_040252.1;NC_040252.1;NC_040252.1;NC_040252.1;NC_040252.1	30656271;30657355;30658378;30659408;30661378	30656960;30657498;30658517;30659632;30662467	-;-;-;-;-	2289	0.08712	0.0212469	4.10037
LOC114117533	NC_040264.1;NC_040264.1;NC_040264.1;NC_040264.1;NC_040264.1;NC_040264.1;NC_040264.1;NC_040264.1;NC_040264.1	44858808;44861486;44861928;44863278;44863763;44864680;44865669;44868094;44870875	44858822;44861642;44862045;44863355;44863885;44864789;44865834;44868176;44871079	+;+;+;+;+;+;+;+;+	1055	0.189022	0.0460986	4.10037
LOC114117497	NC_040264.1;NC_040264.1	33128625;33130627	33129960;33131235	+;+	1945	0.307585	0.075014	4.10037
LOC114111438	NC_040278.1;NC_040278.1;NC_040278.1	129594612;129599601;129600397	129599249;129599694;129600478	-;-;-	4814	0.0414245	0.0101026	4.10037
LOC114109130	NC_040269.1;NC_040269.1	56498206;56503098	56498628;56503369	+;+	695	0.286932	0.0699771	4.10037
LOC114118692	NC_040267.1;NC_040267.1	25907670;25909942	25907751;25910645	-;-	786	0.253712	0.0618754	4.10037
LOC105609488	NC_040254.1;NC_040254.1	230319673;230321972	230320671;230322052	-;-	1080	0.184646	0.0450315	4.10037
LOC105611791	NC_040260.1;NC_040260.1;NC_040260.1	30156180;30157141;30157438	30156487;30157245;30157529	-;-;-	505	0.789773	0.19261	4.10037
LOC114116934	NC_040262.1;NC_040262.1;NC_040262.1	58637946;58639142;58644580	58638927;58639360;58647261	-;-;-	3883	0.205426	0.0500995	4.10037
TOMM6	NC_040254.1	36435447	36438301	+	2855	0.139697	0.0340694	4.10037
LOC114108729	NC_040254.1;NC_040254.1;NC_040254.1;NC_040254.1	200630547;200630701;200633420;200636528	200630698;200630877;200633554;200637933	+;+;+;+	1870	0.10664	0.0260075	4.10037
LOC106991597	NC_040265.1	38823173	38823963	+	791	0.504217	0.122969	4.10037
PTH2R	NC_040253.1;NC_040253.1;NC_040253.1;NC_040253.1;NC_040253.1;NC_040253.1;NC_040253.1;NC_040253.1;NC_040253.1;NC_040253.1;NC_040253.1;NC_040253.1;NC_040253.1	224615249;224621498;224635285;224635507;224644258;224645260;224646359;224651226;224662492;224701239;224705242;224706889;224708160	224615533;224621600;224635395;224635628;224644355;224645449;224646512;224651286;224662558;224701333;224705380;224706930;224709614	+;+;+;+;+;+;+;+;+;+;+;+;+	2922	0.136494	0.0332882	4.10037
LOC114109727	NC_040271.1;NC_040271.1;NC_040271.1;NC_040271.1	18542245;18542590;18542863;18544483	18542302;18542700;18542931;18544596	-;-;-;-	352	0.566528	0.138165	4.10037
NCAM2	NC_040252.1;NC_040252.1;NC_040252.1;NC_040252.1;NC_040252.1;NC_040252.1;NC_040252.1;NC_040252.1;NC_040252.1;NC_040252.1;NC_040252.1;NC_040252.1;NC_040252.1;NC_040252.1;NC_040252.1;NC_040252.1;NC_040252.1;NC_040252.1	145555146;145567379;145571942;145604397;145668818;145673471;145742750;145758285;145762500;145805814;145833115;145835745;145841715;145886130;145897999;145900343;145904471;145904717	145560641;145567498;145572146;145604577;145668939;145673590;145742923;145758381;145762687;145805964;145833260;145835905;145841832;145886267;145898142;145900549;145904545;145904720	-;-;-;-;-;-;-;-;-;-;-;-;-;-;-;-;-;-	7847	0.0762397	0.0185934	4.10037
HAS1	NC_040265.1;NC_040265.1;NC_040265.1;NC_040265.1;NC_040265.1	61566623;61570913;61571813;61573647;61577905	61567642;61571045;61572038;61574351;61577947	-;-;-;-;-	2127	0.750043	0.182921	4.10037
LOC114117863	NC_040265.1;NC_040265.1	14032743;14034925	14032917;14035104	+;+	355	2.24696	0.547989	4.10037
LOC114114677	NC_040255.1	35476067	35476171	+	105	1.89922	0.463182	4.10037
LOC105602659	NC_040267.1;NC_040267.1;NC_040267.1;NC_040267.1	77336723;77337331;77337750;77338249	77336867;77337630;77337841;77339072	-;-;-;-	1361	0.146523	0.0357341	4.10037
HOXC11	NC_040254.1;NC_040254.1	142077988;142080540	142079254;142081516	-;-	2244	0.533202	0.130038	4.10037
LOC114110281	NC_040273.1;NC_040273.1	5362485;5366435	5362860;5367712	-;-	1654	0.120567	0.0294039	4.10037
LOC101123010	NC_040252.1;NC_040252.1;NC_040252.1	287127494;287128278;287131620	287127831;287128379;287132202	-;-;-	1023	80.2015	19.6343	4.08477
PM20D1	NC_040263.1;NC_040263.1;NC_040263.1;NC_040263.1;NC_040263.1;NC_040263.1;NC_040263.1;NC_040263.1;NC_040263.1;NC_040263.1;NC_040263.1;NC_040263.1;NC_040263.1;NC_040263.1;NC_040263.1;NC_040263.1;NC_040263.1;NC_040263.1;NC_040263.1;NC_040263.1;NC_040263.1;NC_040263.1;NC_040263.1;NC_040263.1;NC_040263.1;NC_040263.1;NC_040263.1	3233950;3235329;3235926;3237223;3237223;3240646;3240646;3246856;3246856;3249112;3249112;3249427;3249427;3249847;3249847;3250713;3250713;3251227;3251227;3252475;3252475;3253234;3253234;3254967;3254967;3257773;3257773	3234268;3236050;3236050;3237322;3237322;3240814;3240814;3246927;3246927;3249190;3249190;3249488;3249488;3249922;3249922;3250832;3250832;3251360;3251360;3252561;3252561;3253466;3253466;3255053;3255053;3258037;3258029	-;-;-;-;-;-;-;-;-;-;-;-;-;-;-;-;-;-;-;-;-;-;-;-;-;-;-	2525	3.49757	0.857115	4.08063
SERPINE1	NC_040275.1;NC_040275.1;NC_040275.1;NC_040275.1;NC_040275.1;NC_040275.1;NC_040275.1;NC_040275.1;NC_040275.1	36271309;36271774;36272945;36273158;36274348;36275145;36275881;36276757;36277675	36271442;36271857;36273031;36273258;36274546;36275339;36276114;36277028;36277817	-;-;-;-;-;-;-;-;-	1449	6.56665	1.61107	4.07596
TNNT1	NC_040265.1;NC_040265.1;NC_040265.1;NC_040265.1;NC_040265.1;NC_040265.1;NC_040265.1;NC_040265.1;NC_040265.1;NC_040265.1;NC_040265.1;NC_040265.1;NC_040265.1;NC_040265.1;NC_040265.1;NC_040265.1;NC_040265.1;NC_040265.1;NC_040265.1;NC_040265.1;NC_040265.1;NC_040265.1;NC_040265.1;NC_040265.1;NC_040265.1;NC_040265.1;NC_040265.1;NC_040265.1;NC_040265.1;NC_040265.1;NC_040265.1;NC_040265.1;NC_040265.1;NC_…	66959468;66959468;66959468;66959468;66959468;66960737;66960737;66960737;66960737;66960737;66960895;66960895;66960895;66960895;66960895;66961183;66961183;66961183;66961434;66961434;66962296;66962296;66962296;66962296;66962296;66964537;66964537;66964537;66964537;66964537;66964961;66964961;66964961;66964961;66964961;66965299;66965299;66965299;66965299;66965299;66967172;66967172;66967172;66967172;669…	66959524;66959524;66959524;66959524;66959524;66960787;66960787;66960787;66960787;66960787;66960908;66960908;66960908;66960908;66960908;66961233;66961212;66961212;66961466;66961466;66962317;66962317;66962317;66962317;66962317;66964600;66964600;66964600;66964600;66964600;66965077;66965077;66965077;66965077;66965077;66965376;66965376;66965376;66965376;66965376;66967285;66967285;66967285;66967285;669…	+;+;+;+;+;+;+;+;+;+;+;+;+;+;+;+;+;+;+;+;+;+;+;+;+;+;+;+;+;+;+;+;+;+;+;+;+;+;+;+;+;+;+;+;+;+;+;+;+;+;+;+;+;+;+;+;+;+;+;+;+;+;+;+;+	1012	61.5932	15.1621	4.06231
SLC24A2	NC_040253.1;NC_040253.1;NC_040253.1;NC_040253.1;NC_040253.1;NC_040253.1;NC_040253.1;NC_040253.1;NC_040253.1;NC_040253.1;NC_040253.1	95137752;95150198;95153122;95164038;95185599;95188848;95235764;95238052;95423447;95424120;95426395	95147028;95150364;95153211;95164178;95185717;95188946;95235872;95238090;95424117;95424530;95426471	-;-;-;-;-;-;-;-;-;-;-	11200	0.114462	0.0282251	4.05531
LOC114110662	NC_040275.1;NC_040275.1;NC_040275.1;NC_040275.1;NC_040275.1;NC_040275.1;NC_040275.1;NC_040275.1;NC_040275.1;NC_040275.1;NC_040275.1;NC_040275.1;NC_040275.1;NC_040275.1;NC_040275.1;NC_040275.1;NC_040275.1;NC_040275.1;NC_040275.1;NC_040275.1;NC_040275.1;NC_040275.1;NC_040275.1;NC_040275.1;NC_040275.1;NC_040275.1;NC_040275.1;NC_040275.1;NC_040275.1;NC_040275.1;NC_040275.1;NC_040275.1;NC_040275.1;NC_…	2344158;2344585;2344702;2345210;2345358;2345497;2346058;2346419;2346533;2346869;2347009;2347317;2347805;2347920;2349054;2349204;2350143;2350254;2350375;2350599;2351478;2351607;2351972;2352092;2352869;2353056;2353165;2353297;2353432;2354455;2355028;2355175;2355749;2355897;2360120	2344389;2344617;2344756;2345265;2345387;2345526;2346093;2346451;2346604;2346901;2347062;2347364;2347837;2347979;2349086;2349233;2350172;2350286;2350410;2350628;2351510;2351642;2352001;2352124;2352922;2353088;2353206;2353329;2353467;2354637;2355090;2355204;2355793;2356072;2360896	+;+;+;+;+;+;+;+;+;+;+;+;+;+;+;+;+;+;+;+;+;+;+;+;+;+;+;+;+;+;+;+;+;+;+	2601	0.679074	0.168284	4.03529
LOC114113233	NC_040253.1	248544806	248551624	-	6819	0.589066	0.146209	4.02894
LOC105605117	NC_040277.1;NC_040277.1;NC_040277.1;NC_040277.1;NC_040277.1;NC_040277.1;NC_040277.1;NC_040277.1	6620236;6620236;6623049;6623049;6623601;6623601;6624504;6624881	6620506;6620506;6623119;6623119;6623761;6623761;6626541;6626541	-;-;-;-;-;-;-;-	2541	1.23326	0.306236	4.02715
P2RX6	NC_040268.1;NC_040268.1;NC_040268.1;NC_040268.1;NC_040268.1;NC_040268.1;NC_040268.1;NC_040268.1;NC_040268.1;NC_040268.1;NC_040268.1;NC_040268.1;NC_040268.1;NC_040268.1;NC_040268.1;NC_040268.1;NC_040268.1;NC_040268.1;NC_040268.1;NC_040268.1;NC_040268.1;NC_040268.1;NC_040268.1;NC_040268.1;NC_040268.1;NC_040268.1;NC_040268.1;NC_040268.1;NC_040268.1;NC_040268.1;NC_040268.1;NC_040268.1;NC_040268.1;NC_…	81819514;81819538;81819613;81819613;81820907;81820907;81820907;81820907;81823225;81823225;81823225;81823225;81825584;81825584;81825584;81825584;81825819;81825819;81825819;81825819;81825986;81825986;81826150;81826150;81826150;81826150;81826374;81826374;81826458;81826458;81827611;81827611;81827611;81827611;81827830;81827830;81827830;81827830;81828002;81828002;81828002;81828002;81828159;81828159;818…	81820277;81820277;81820277;81820277;81821057;81821057;81821057;81821057;81823296;81823296;81823296;81823296;81825659;81825659;81825659;81825659;81825912;81825912;81825912;81825912;81826066;81826066;81826291;81826291;81826291;81826291;81826483;81826483;81826483;81826483;81827704;81827704;81827704;81827704;81827895;81827895;81827895;81827895;81828079;81828079;81828079;81828079;81829344;81829344;818…	+;+;+;+;+;+;+;+;+;+;+;+;+;+;+;+;+;+;+;+;+;+;+;+;+;+;+;+;+;+;+;+;+;+;+;+;+;+;+;+;+;+;+;+;+;+	2914	0.537699	0.133518	4.02715
RBPMS	NC_040277.1;NC_040277.1;NC_040277.1;NC_040277.1;NC_040277.1;NC_040277.1;NC_040277.1;NC_040277.1;NC_040277.1;NC_040277.1;NC_040277.1;NC_040277.1;NC_040277.1;NC_040277.1;NC_040277.1	28872468;28872473;28953303;28953303;28956900;28956900;28958177;28958177;28994087;28994087;29048558;29048558;29051322;29061234;29067703	28872989;28872989;28953380;28953380;28956938;28956938;28958239;28958239;28994237;28994237;29048688;29048688;29051577;29061303;29067792	+;+;+;+;+;+;+;+;+;+;+;+;+;+;+	1400	9.36042	2.32749	4.02169
LOC114117820	NC_040265.1	54930129	54931327	+	1199	0.57024	0.141968	4.01669
LOC101103238	NC_040257.1;NC_040257.1;NC_040257.1;NC_040257.1	98754559;98754951;98755211;98755646	98754810;98755083;98755294;98756785	+;+;+;+	1609	0.849867	0.211584	4.01669
LOC114117127	NC_040262.1	54338096	54338308	+	213	5.48365	1.36997	4.00274
LOC114118556	NC_040266.1;NC_040266.1;NC_040266.1;NC_040266.1;NC_040266.1;NC_040266.1;NC_040266.1;NC_040266.1;NC_040266.1;NC_040266.1;NC_040266.1;NC_040266.1;NC_040266.1;NC_040266.1	86052003;86053538;86065009;86065144;86067319;86068143;86070636;86074836;86077503;86077737;86079467;86081445;86082756;86084277	86052118;86053640;86065141;86065205;86067409;86068159;86070761;86074896;86077576;86077834;86079563;86081524;86082881;86084469	+;+;+;+;+;+;+;+;+;+;+;+;+;+	1377	0.351707	0.0882971	3.98322
C3H12orf71	NC_040254.1;NC_040254.1;NC_040254.1	200840161;200841679;200842863	200840320;200842325;200843281	+;+;+	1226	0.395025	0.0991722	3.98322
ARR3	NC_040278.1;NC_040278.1;NC_040278.1;NC_040278.1;NC_040278.1;NC_040278.1;NC_040278.1;NC_040278.1;NC_040278.1;NC_040278.1;NC_040278.1;NC_040278.1;NC_040278.1;NC_040278.1;NC_040278.1;NC_040278.1	65906878;65907319;65907500;65907717;65912427;65912748;65912967;65913681;65914000;65914322;65914787;65917524;65917865;65918056;65918408;65918988	65907054;65907349;65907560;65907761;65912626;65912807;65913034;65913816;65914084;65914394;65914924;65917607;65917888;65918108;65918417;65919932	+;+;+;+;+;+;+;+;+;+;+;+;+;+;+;+	2190	0.221142	0.0555183	3.98322
CAPSL	NC_040267.1;NC_040267.1;NC_040267.1;NC_040267.1;NC_040267.1;NC_040267.1;NC_040267.1;NC_040267.1;NC_040267.1;NC_040267.1;NC_040267.1;NC_040267.1;NC_040267.1;NC_040267.1;NC_040267.1;NC_040267.1;NC_040267.1;NC_040267.1;NC_040267.1;NC_040267.1;NC_040267.1;NC_040267.1;NC_040267.1;NC_040267.1;NC_040267.1;NC_040267.1;NC_040267.1;NC_040267.1;NC_040267.1;NC_040267.1;NC_040267.1;NC_040267.1;NC_040267.1	40251198;40251199;40251200;40251201;40251202;40251203;40270562;40270562;40270562;40270562;40270562;40270562;40274032;40274032;40274032;40274032;40274032;40274032;40274489;40274489;40274489;40274489;40274489;40274489;40279329;40279391;40279470;40279470;40279470;40284340;40287987;40287987;40287987	40251344;40251344;40251344;40251344;40251344;40251344;40270698;40270698;40270698;40270698;40270698;40270698;40274209;40274209;40274209;40274209;40274209;40274209;40274698;40274698;40274698;40274698;40274698;40274698;40279416;40279418;40279573;40279646;40279573;40284573;40288074;40288495;40288076	+;+;+;+;+;+;+;+;+;+;+;+;+;+;+;+;+;+;+;+;+;+;+;+;+;+;+;+;+;+;+;+;+	1682	1.72759	0.433716	3.98322
CDO1	NC_040258.1;NC_040258.1;NC_040258.1;NC_040258.1;NC_040258.1	5440455;5442011;5446923;5448781;5451508	5441169;5442180;5447077;5448858;5451914	-;-;-;-;-	1525	14.0106	3.52398	3.9758
PPP1R1A	NC_040254.1;NC_040254.1;NC_040254.1;NC_040254.1;NC_040254.1;NC_040254.1;NC_040254.1;NC_040254.1;NC_040254.1;NC_040254.1;NC_040254.1;NC_040254.1;NC_040254.1;NC_040254.1;NC_040254.1;NC_040254.1;NC_040254.1;NC_040254.1;NC_040254.1;NC_040254.1	141530413;141530429;141530438;141534245;141534245;141534245;141535289;141535289;141535289;141535668;141535668;141535668;141536333;141536333;141537419;141537419;141537419;141538319;141538319;141538319	141530604;141530604;141530604;141534305;141534305;141534305;141535326;141535326;141535326;141535731;141535731;141536488;141536488;141536524;141537525;141537525;141537525;141538456;141538456;141538456	+;+;+;+;+;+;+;+;+;+;+;+;+;+;+;+;+;+;+;+	1393	4.43787	1.11722	3.97223
GPR21	NC_040254.1;NC_040254.1	13123406;13129230	13128811;13129575	-;-	5752	1.05494	0.266337	3.9609
GPR3	NC_040253.1	255400523	255402533	-	2011	0.382488	0.0967361	3.95393
LOC101107675	NC_040253.1;NC_040253.1;NC_040253.1;NC_040253.1;NC_040253.1	262254302;262256556;262256790;262257182;262259408	262254374;262256605;262256934;262257288;262259885	+;+;+;+;+	853	0.901738	0.228061	3.95393
LOC114116052	NC_040259.1;NC_040259.1;NC_040259.1;NC_040259.1;NC_040259.1;NC_040259.1;NC_040259.1;NC_040259.1;NC_040259.1;NC_040259.1;NC_040259.1;NC_040259.1;NC_040259.1;NC_040259.1;NC_040259.1;NC_040259.1;NC_040259.1;NC_040259.1	2664899;2665237;2670344;2673258;2674353;2675018;2676176;2682110;2683205;2683870;2685028;2690957;2692052;2692717;2693874;2699807;2700901;2701566	2665234;2665434;2670582;2673428;2674386;2675212;2676402;2682280;2683238;2684064;2685254;2691127;2692085;2692911;2694100;2699977;2700934;2701669	+;+;+;+;+;+;+;+;+;+;+;+;+;+;+;+;+;+	2963	4.34583	1.09972	3.95174
LDB3	NC_040276.1;NC_040276.1;NC_040276.1;NC_040276.1;NC_040276.1;NC_040276.1;NC_040276.1;NC_040276.1;NC_040276.1;NC_040276.1;NC_040276.1;NC_040276.1;NC_040276.1;NC_040276.1;NC_040276.1;NC_040276.1;NC_040276.1;NC_040276.1;NC_040276.1;NC_040276.1;NC_040276.1;NC_040276.1;NC_040276.1;NC_040276.1;NC_040276.1;NC_040276.1;NC_040276.1;NC_040276.1;NC_040276.1;NC_040276.1;NC_040276.1;NC_040276.1;NC_040276.1;NC_…	43176707;43176715;43176715;43176715;43176715;43176715;43176715;43176715;43176715;43176762;43176762;43176762;43176762;43176963;43176963;43176963;43176963;43176963;43176963;43176963;43176963;43176963;43176963;43176963;43176963;43176963;43187283;43187283;43187283;43187283;43187283;43187283;43187283;43187283;43187283;43187283;43187283;43187283;43187283;43187912;43187912;43187912;43187912;43187912;431…	43176866;43176855;43176855;43176855;43176855;43176855;43176855;43176855;43176855;43176866;43176866;43176866;43176866;43177078;43177078;43177078;43177078;43177078;43177078;43177078;43177078;43177078;43177078;43177078;43177078;43177078;43187434;43187434;43187434;43187434;43187434;43187434;43187434;43187434;43187434;43187434;43187434;43187434;43187434;43187987;43187987;43187987;43187987;43187987;431…	+;+;+;+;+;+;+;+;+;+;+;+;+;+;+;+;+;+;+;+;+;+;+;+;+;+;+;+;+;+;+;+;+;+;+;+;+;+;+;+;+;+;+;+;+;+;+;+;+;+;+;+;+;+;+;+;+;+;+;+;+;+;+;+;+;+;+;+;+;+;+;+;+;+;+;+;+;+;+;+;+;+;+;+;+;+;+;+;+;+;+;+;+;+;+;+;+;+;+;+;+;+;+;+;+;+;+;+;+;+;+;+;+;+;+;+;+;+;+;+;+;+;+;+;+;+;+;+;+;+;+;+;+;+;+;+;+;+;+;+;+;+;+;+;+;+;+;+;+;+;+;+;+;+;+;+;+;+;+;+;+;+;+;+;+;+;+;+;+;+;+	6090	2.01616	0.511097	3.94478
LOC114117047	NC_040262.1	35606839	35606974	+	136	23.2514	5.90046	3.94062
MYL6B	NC_040254.1;NC_040254.1;NC_040254.1;NC_040254.1;NC_040254.1;NC_040254.1;NC_040254.1	175013169;175013404;175013596;175014200;175014593;175014950;175015699	175013265;175013441;175013673;175014373;175014736;175014977;175015927	-;-;-;-;-;-;-	788	25.1261	6.38785	3.93341
HMCN2	NC_040254.1;NC_040254.1;NC_040254.1;NC_040254.1;NC_040254.1;NC_040254.1;NC_040254.1;NC_040254.1;NC_040254.1;NC_040254.1;NC_040254.1;NC_040254.1;NC_040254.1;NC_040254.1;NC_040254.1;NC_040254.1;NC_040254.1;NC_040254.1;NC_040254.1;NC_040254.1;NC_040254.1;NC_040254.1;NC_040254.1;NC_040254.1;NC_040254.1;NC_040254.1;NC_040254.1;NC_040254.1;NC_040254.1;NC_040254.1;NC_040254.1;NC_040254.1;NC_040254.1;NC_…	6299824;6302729;6303696;6304942;6305612;6307197;6308006;6308241;6308422;6309011;6309250;6311157;6315234;6319020;6320661;6322048;6323083;6324053;6324793;6325290;6325641;6327016;6327778;6328691;6329648;6330561;6330792;6331509;6331742;6332282;6333211;6334004;6336969;6338014;6338227;6338479;6341597;6343444;6344223;6345192;6345496;6346394;6347667;6348480;6351012;6352144;6352661;6353307;6353535;6355465…	6301372;6302855;6303815;6305259;6305740;6307331;6308128;6308303;6308659;6309132;6309387;6311306;6315503;6319101;6320851;6322182;6323296;6324243;6324927;6325424;6325748;6327180;6327899;6328847;6329775;6330705;6330933;6331645;6331823;6332472;6333477;6334101;6337152;6338138;6338386;6338622;6341728;6343525;6344425;6345305;6345657;6346490;6347854;6348593;6351230;6352294;6352803;6353420;6353708;6355656…	-;-;-;-;-;-;-;-;-;-;-;-;-;-;-;-;-;-;-;-;-;-;-;-;-;-;-;-;-;-;-;-;-;-;-;-;-;-;-;-;-;-;-;-;-;-;-;-;-;-;-;-;-;-;-;-;-;-;-;-;-;-;-;-;-;-;-;-;-;-;-;-;-;-;-;-;-;-;-;-;-;-;-;-;-;-;-;-;-;-;-;-;-;-;-;-;-;-	16428	1.26765	0.324168	3.91047
HRH3	NC_040264.1;NC_040264.1;NC_040264.1	57356522;57357827;57358993	57356777;57357993;57361041	+;+;+	2472	0.115244	0.029511	3.90512
SLC28A1	NC_040269.1;NC_040269.1;NC_040269.1;NC_040269.1;NC_040269.1;NC_040269.1;NC_040269.1;NC_040269.1;NC_040269.1;NC_040269.1;NC_040269.1;NC_040269.1;NC_040269.1;NC_040269.1;NC_040269.1;NC_040269.1;NC_040269.1;NC_040269.1;NC_040269.1;NC_040269.1;NC_040269.1;NC_040269.1;NC_040269.1;NC_040269.1;NC_040269.1;NC_040269.1;NC_040269.1;NC_040269.1;NC_040269.1;NC_040269.1;NC_040269.1;NC_040269.1;NC_040269.1;NC_…	19938868;19938868;19938868;19938868;19938868;19941920;19942265;19942265;19942265;19942265;19942265;19943811;19943811;19943811;19943811;19943811;19943811;19946996;19946996;19946996;19946996;19946996;19946996;19951700;19951700;19951700;19951700;19951700;19951700;19959123;19959123;19959123;19959123;19959123;19959123;19959860;19959860;19959860;19959860;19959860;19959860;19961730;19961730;19961730;199…	19941244;19941244;19941244;19941244;19941244;19942376;19942376;19942376;19942376;19942376;19942376;19943899;19943899;19943899;19943899;19943899;19943899;19947090;19947090;19947090;19947090;19947090;19947090;19951883;19951883;19951883;19951883;19951883;19951883;19959264;19959264;19959264;19959264;19959264;19959264;19959973;19959973;19959973;19959973;19959973;19959973;19961807;19961807;19961807;199…	+;+;+;+;+;+;+;+;+;+;+;+;+;+;+;+;+;+;+;+;+;+;+;+;+;+;+;+;+;+;+;+;+;+;+;+;+;+;+;+;+;+;+;+;+;+;+;+;+;+;+;+;+;+;+;+;+;+;+;+;+;+;+;+;+;+;+;+;+;+;+;+;+;+;+;+;+;+;+;+;+;+;+;+	6047	0.659559	0.168896	3.90512
TLE6	NC_040256.1;NC_040256.1;NC_040256.1;NC_040256.1;NC_040256.1;NC_040256.1;NC_040256.1;NC_040256.1;NC_040256.1;NC_040256.1;NC_040256.1;NC_040256.1;NC_040256.1;NC_040256.1;NC_040256.1;NC_040256.1;NC_040256.1;NC_040256.1;NC_040256.1;NC_040256.1;NC_040256.1;NC_040256.1;NC_040256.1;NC_040256.1;NC_040256.1;NC_040256.1;NC_040256.1;NC_040256.1;NC_040256.1;NC_040256.1;NC_040256.1;NC_040256.1;NC_040256.1;NC_…	19237496;19237496;19237496;19237838;19237838;19237838;19238377;19238377;19238377;19238938;19238938;19238938;19239502;19239502;19239502;19239842;19239842;19239842;19240441;19240441;19240441;19240569;19240569;19240569;19240753;19240753;19240753;19241094;19241094;19241094;19241229;19241229;19241229;19241614;19241614;19241614;19246472;19246472;19246472;19247200;19248204;19248645;19248645;19249231;192…	19237666;19237666;19237666;19237914;19237914;19237914;19238527;19238527;19238527;19239079;19239079;19239079;19239752;19239752;19239752;19240094;19240094;19240094;19240478;19240478;19240478;19240672;19240672;19240672;19240813;19240813;19240813;19241116;19241116;19241116;19241523;19241523;19241523;19241676;19241676;19241676;19246513;19246513;19246513;19247295;19248249;19248713;19248718;19249316;192…	-;-;-;-;-;-;-;-;-;-;-;-;-;-;-;-;-;-;-;-;-;-;-;-;-;-;-;-;-;-;-;-;-;-;-;-;-;-;-;-;-;-;-;-;-	2351	0.121175	0.0310298	3.90512
NHLH1	NC_040252.1;NC_040252.1	118227327;118230574	118227861;118232916	+;+	2878	0.197973	0.0506957	3.90512
LOC114110966	NC_040252.1	260257215	260257346	+	132	4.3164	1.10532	3.90512
LOC101117318	NC_040254.1	66887478	66888474	-	997	0.571479	0.146341	3.90512
SLC11A1	NC_040253.1;NC_040253.1;NC_040253.1;NC_040253.1;NC_040253.1;NC_040253.1;NC_040253.1;NC_040253.1;NC_040253.1;NC_040253.1;NC_040253.1;NC_040253.1;NC_040253.1;NC_040253.1;NC_040253.1;NC_040253.1;NC_040253.1;NC_040253.1;NC_040253.1;NC_040253.1;NC_040253.1;NC_040253.1;NC_040253.1;NC_040253.1;NC_040253.1;NC_040253.1;NC_040253.1;NC_040253.1;NC_040253.1;NC_040253.1;NC_040253.1;NC_040253.1;NC_040253.1;NC_…	235214167;235214172;235214326;235214876;235214876;235214966;235216127;235216127;235216127;235216560;235216560;235216560;235217750;235217750;235217750;235218260;235218260;235218260;235218668;235218668;235218668;235219148;235219148;235219148;235219920;235219920;235219920;235221429;235221429;235221429;235221626;235221626;235221626;235222157;235222157;235222157;235224034;235224034;235224034;235224497…	235214424;235214424;235214424;235215099;235215099;235215099;235216249;235216249;235216249;235216679;235216679;235216679;235217856;235217856;235217856;235218330;235218330;235218330;235218735;235218735;235218735;235219303;235219303;235219303;235220078;235220078;235220078;235221518;235221518;235221518;235221745;235221745;235221745;235222306;235222306;235222306;235224107;235224107;235224107;235224650…	+;+;+;+;+;+;+;+;+;+;+;+;+;+;+;+;+;+;+;+;+;+;+;+;+;+;+;+;+;+;+;+;+;+;+;+;+;+;+;+;+;+;+;+	2411	0.118159	0.0302576	3.90512
LOC114111049	NC_040277.1;NC_040277.1	29045466;29046055	29045897;29046976	-;-	1354	0.420801	0.107756	3.90512
KIF2B	NW_020997908.1;NW_020997908.1	2647817;2649681	2649679;2649866	-;-	2049	0.139035	0.0356033	3.90512
LOC114113933	NC_040254.1	74568045	74568963	-	919	0.309992	0.079381	3.90512
LOC114117840	NC_040265.1;NC_040265.1	68366490;68366986	68366983;68367638	+;+	1147	0.248372	0.0636017	3.90512
LOC114110603	NC_040275.1;NC_040275.1;NC_040275.1;NC_040275.1;NC_040275.1;NC_040275.1	42116958;42137405;42139197;42140298;42140792;42141492	42117561;42138303;42139243;42140571;42141252;42142341	+;+;+;+;+;+	3135	0.0908716	0.0232699	3.90512
LOC114113395	NC_040253.1	235083838	235083974	+	137	2.07943	0.53249	3.90512
MGARP	NC_040268.1;NC_040268.1;NC_040268.1;NC_040268.1;NC_040268.1;NC_040268.1;NC_040268.1;NC_040268.1	19907204;19909353;19913320;19913320;19918231;19918231;19919750;19919750	19907249;19909466;19913423;19913423;19918324;19918324;19920604;19920604	+;+;+;+;+;+;+;+	1213	0.939431	0.240564	3.90512
LOC105603591	NC_040270.1	59269916	59271833	-	1918	0.297062	0.07607	3.90512
LOC114115927	NC_040258.1	14273006	14273077	-	72	3.9567	1.01321	3.90512
KRT1	NC_040254.1;NC_040254.1;NC_040254.1;NC_040254.1;NC_040254.1;NC_040254.1;NC_040254.1;NC_040254.1;NC_040254.1	143242196;143243910;143244437;143244876;143245142;143245438;143246111;143247066;143247209	143242825;143244124;143244497;143244971;143245306;143245563;143246331;143247100;143248035	+;+;+;+;+;+;+;+;+	2376	3066.75	785.821	3.90261
LOC114114045	NC_040252.1;NC_040252.1	11238639;11241552	11239002;11243490	+;+	2303	0.655613	0.168942	3.88071
ACTA2	NC_040273.1;NC_040273.1;NC_040273.1;NC_040273.1;NC_040273.1;NC_040273.1;NC_040273.1;NC_040273.1;NC_040273.1;NC_040273.1	12345603;12345787;12348521;12349982;12351908;12352451;12354804;12357872;12359354;12362881	12345785;12345903;12348702;12350173;12352069;12352535;12354914;12358000;12359508;12362987	-;-;-;-;-;-;-;-;-;-	1423	465.321	120.133	3.8734
LRRC46	NC_040262.1;NC_040262.1;NC_040262.1;NC_040262.1;NC_040262.1;NC_040262.1;NC_040262.1;NC_040262.1;NC_040262.1;NC_040262.1;NC_040262.1;NC_040262.1;NC_040262.1;NC_040262.1;NC_040262.1;NC_040262.1;NC_040262.1;NC_040262.1;NC_040262.1;NC_040262.1;NC_040262.1;NC_040262.1;NC_040262.1;NC_040262.1;NC_040262.1;NC_040262.1;NC_040262.1;NC_040262.1;NC_040262.1;NC_040262.1;NC_040262.1;NC_040262.1;NC_040262.1	24698520;24698520;24698520;24698520;24698814;24698992;24698992;24698992;24698992;24700377;24700377;24700392;24700392;24701366;24701366;24701366;24701366;24701697;24701697;24701697;24701697;24701992;24701992;24701992;24701992;24702227;24702227;24702227;24702227;24702508;24702508;24702580;24702580	24698640;24698888;24698888;24698888;24698888;24699100;24699100;24699100;24699100;24700500;24700500;24700500;24700500;24701412;24701412;24701412;24701412;24701806;24701806;24701806;24701806;24702061;24702061;24702061;24702061;24702375;24702375;24702375;24702375;24703075;24703075;24703075;24703075	+;+;+;+;+;+;+;+;+;+;+;+;+;+;+;+;+;+;+;+;+;+;+;+;+;+;+;+;+;+;+;+;+	1546	1.40046	0.361767	3.87116
PPP4R4	NC_040269.1;NC_040269.1;NC_040269.1;NC_040269.1;NC_040269.1;NC_040269.1;NC_040269.1;NC_040269.1;NC_040269.1;NC_040269.1;NC_040269.1;NC_040269.1;NC_040269.1;NC_040269.1;NC_040269.1;NC_040269.1;NC_040269.1;NC_040269.1;NC_040269.1;NC_040269.1;NC_040269.1;NC_040269.1;NC_040269.1;NC_040269.1;NC_040269.1;NC_040269.1;NC_040269.1;NC_040269.1;NC_040269.1;NC_040269.1	59230092;59230092;59231722;59231722;59269233;59269233;59279571;59279781;59282856;59283498;59285273;59286471;59287484;59290115;59291374;59292384;59295274;59296187;59296847;59306582;59308155;59312472;59314990;59315132;59321807;59322446;59322833;59324013;59329700;59332826	59230231;59230231;59231795;59231795;59269335;59269335;59279674;59282550;59283003;59283571;59285379;59286578;59287605;59290237;59291543;59292503;59295351;59296270;59297029;59306687;59308302;59312616;59315031;59315206;59321876;59322529;59322929;59324083;59329847;59333918	+;+;+;+;+;+;+;+;+;+;+;+;+;+;+;+;+;+;+;+;+;+;+;+;+;+;+;+;+;+	6587	1.97216	0.50945	3.87116
CAMK2A	NC_040256.1;NC_040256.1;NC_040256.1;NC_040256.1;NC_040256.1;NC_040256.1;NC_040256.1;NC_040256.1;NC_040256.1;NC_040256.1;NC_040256.1;NC_040256.1;NC_040256.1;NC_040256.1;NC_040256.1;NC_040256.1;NC_040256.1;NC_040256.1;NC_040256.1;NC_040256.1;NC_040256.1;NC_040256.1;NC_040256.1;NC_040256.1;NC_040256.1;NC_040256.1;NC_040256.1;NC_040256.1;NC_040256.1;NC_040256.1;NC_040256.1;NC_040256.1;NC_040256.1;NC_…	64280068;64280068;64283482;64283482;64287538;64287538;64290207;64290207;64296903;64296903;64297939;64302514;64302514;64305069;64305069;64306591;64306591;64307044;64307044;64308157;64308157;64308392;64308392;64309900;64309900;64312885;64312885;64313064;64313064;64313977;64313977;64322239;64322239;64329499;64329499;64345364;64345364	64283216;64283216;64283710;64283710;64287632;64287632;64290282;64290282;64296951;64296951;64297971;64302554;64302554;64305111;64305111;64306674;64306674;64307166;64307166;64308251;64308251;64308475;64308475;64310002;64310002;64312957;64312957;64313129;64313129;64314031;64314031;64322298;64322298;64329593;64329593;64345623;64345565	-;-;-;-;-;-;-;-;-;-;-;-;-;-;-;-;-;-;-;-;-;-;-;-;-;-;-;-;-;-;-;-;-;-;-;-;-	4813	0.331465	0.0858902	3.85917
ALDH3A1	NC_040262.1;NC_040262.1;NC_040262.1;NC_040262.1;NC_040262.1;NC_040262.1;NC_040262.1;NC_040262.1;NC_040262.1;NC_040262.1	29418040;29418321;29418791;29419302;29420047;29420652;29421331;29421770;29422159;29423971	29418236;29418451;29418890;29419468;29420188;29420769;29421539;29421855;29422390;29424132	-;-;-;-;-;-;-;-;-;-	1544	4.37287	1.13395	3.8563
LOC114111469	NC_040278.1;NC_040278.1	92796314;92797344	92797026;92798485	+;+	1855	1.56647	0.406376	3.85473
LOC105614683	NC_040254.1;NC_040254.1;NC_040254.1	110330435;110339823;110341692	110331121;110339960;110341779	-;-;-	913	0.717667	0.186439	3.84933
LOC101103887	NC_040254.1;NC_040254.1	6905764;6906454	6906367;6906464	-;-	615	2.13083	0.553558	3.84933
LOC114117775	NC_040265.1;NC_040265.1;NC_040265.1;NC_040265.1;NC_040265.1	60557998;60559052;60560178;60562372;60563651	60558489;60559188;60560431;60562540;60564054	-;-;-;-;-	1456	0.70438	0.183714	3.83411
LOC114115662	NC_040258.1;NC_040258.1	105327991;105340778	105329560;105344598	+;+	5391	0.898349	0.234555	3.83002
LOC106991932	NC_040276.1;NC_040276.1	43614677;43615091	43614721;43616128	+;+	1083	1.28894	0.336801	3.82701
ASB16	NC_040262.1;NC_040262.1;NC_040262.1;NC_040262.1;NC_040262.1	19066285;19068148;19068586;19071134;19073793	19067643;19068261;19069078;19071401;19074412	-;-;-;-;-	2854	0.389293	0.102244	3.80749
LOC105613445	NC_040254.1	75250629	75256244	-	5616	0.13189	0.0346396	3.80749
LOC114110664	NC_040275.1;NC_040275.1;NC_040275.1	13899499;13899604;13907382	13899561;13902084;13907983	+;+;+	3146	0.23544	0.0618361	3.80749
B3GAT2	NC_040260.1;NC_040260.1;NC_040260.1;NC_040260.1	3139570;3184646;3248817;3249054	3140163;3184790;3248965;3249453	+;+;+;+	1288	0.287537	0.0755187	3.80749
ZNF544	NC_040265.1;NC_040265.1;NC_040265.1;NC_040265.1;NC_040265.1;NC_040265.1;NC_040265.1;NC_040265.1;NC_040265.1	70852101;70855892;70856055;70856125;70856718;70856980;70857088;70857364;70857453	70852546;70856053;70856122;70856716;70856977;70857086;70857361;70857450;70858390	+;+;+;+;+;+;+;+;+	2934	0.126226	0.0331521	3.80749
TRIM72	NC_040275.1;NC_040275.1;NC_040275.1;NC_040275.1;NC_040275.1;NC_040275.1;NC_040275.1	28061875;28062564;28066161;28066330;28067027;28068681;28069896	28062144;28062975;28066241;28066560;28067049;28068799;28074103	+;+;+;+;+;+;+	5344	0.138603	0.0364027	3.80749
KCNA7	NC_040265.1;NC_040265.1	59029434;59033402	59032177;59033971	-;-	3314	0.111752	0.0293507	3.80749
LOC114114129	NC_040254.1;NC_040254.1	9767751;9789275	9767849;9789524	+;+	349	1.06117	0.278705	3.80749
ZNF628	NC_040265.1;NC_040265.1;NC_040265.1;NC_040265.1	66712564;66712564;66716308;66718776	66715772;66715772;66716388;66718919	-;-;-;-	3434	4.80335	1.27463	3.76844
LOC105604782	NC_040275.1;NC_040275.1	36068409;36073453	36068561;36074323	+;+	1024	1.25192	0.332459	3.76565
LOC114113039	NC_040253.1;NC_040253.1	121375916;121378478	121378359;121379809	+;+	3776	0.339505	0.0901585	3.76565
LOC114113113	NC_040253.1;NC_040253.1;NC_040253.1;NC_040253.1	142023584;142024864;142029772;142032785	142023733;142024961;142029827;142033218	+;+;+;+	738	2.97235	0.790798	3.75867
TNNI3	NC_040265.1;NC_040265.1;NC_040265.1;NC_040265.1;NC_040265.1;NC_040265.1;NC_040265.1;NC_040265.1	66954037;66954499;66954667;66955186;66955506;66956018;66956612;66957565	66954200;66954514;66954753;66955227;66955637;66956107;66956788;66957713	+;+;+;+;+;+;+;+	857	13.8618	3.6887	3.75792
PHF7	NC_040270.1;NC_040270.1;NC_040270.1;NC_040270.1;NC_040270.1;NC_040270.1;NC_040270.1;NC_040270.1;NC_040270.1;NC_040270.1;NC_040270.1;NC_040270.1;NC_040270.1;NC_040270.1;NC_040270.1;NC_040270.1;NC_040270.1;NC_040270.1;NC_040270.1;NC_040270.1;NC_040270.1;NC_040270.1	50431565;50432053;50432391;50432439;50432942;50432942;50433523;50433523;50434160;50434160;50434773;50434773;50435284;50435284;50439786;50439786;50440251;50440251;50441180;50441180;50442432;50442432	50432136;50432136;50432515;50432515;50433058;50433058;50433629;50433629;50434319;50434319;50434897;50434897;50435385;50435385;50439877;50439877;50440303;50440303;50441294;50441294;50443153;50442844	-;-;-;-;-;-;-;-;-;-;-;-;-;-;-;-;-;-;-;-;-;-	2290	1.15695	0.307945	3.75699
LOC105606717	NC_040256.1;NC_040256.1;NC_040256.1;NC_040256.1	64484096;64488366;64512902;64514530	64484184;64488418;64513068;64514610	+;+;+;+	390	1.16875	0.311757	3.74891
RNF182	NC_040271.1;NC_040271.1;NC_040271.1;NC_040271.1;NC_040271.1	46212994;46212994;46219477;46219477;46259550	46216231;46216231;46219618;46220901;46259646	-;-;-;-;-	4760	0.191518	0.0510862	3.74891
FKBP5	NC_040271.1;NC_040271.1;NC_040271.1;NC_040271.1;NC_040271.1;NC_040271.1;NC_040271.1;NC_040271.1;NC_040271.1;NC_040271.1;NC_040271.1;NC_040271.1;NC_040271.1;NC_040271.1;NC_040271.1;NC_040271.1;NC_040271.1;NC_040271.1;NC_040271.1;NC_040271.1;NC_040271.1;NC_040271.1;NC_040271.1;NC_040271.1;NC_040271.1;NC_040271.1;NC_040271.1;NC_040271.1;NC_040271.1;NC_040271.1;NC_040271.1;NC_040271.1;NC_040271.1;NC_…	11252822;11252822;11252822;11252822;11255843;11255843;11255843;11255843;11258199;11258199;11258199;11258199;11262672;11262672;11262672;11262672;11265261;11265261;11265261;11265261;11269871;11269871;11269871;11269871;11294998;11294998;11294998;11294998;11296061;11296061;11296061;11296061;11312616;11312616;11312616;11312616;11323954;11323954;11323954;11323954;11347782;11347782;11365959;11365959;113…	11255122;11255122;11255122;11255122;11256082;11256082;11256082;11256082;11258384;11258384;11258384;11258384;11262755;11262755;11262755;11262755;11265351;11265351;11265351;11265351;11270027;11270027;11270027;11270027;11295112;11295112;11295112;11295112;11296203;11296203;11296203;11296203;11312760;11312760;11312760;11312760;11324082;11324082;11324079;11324079;11347812;11347812;11366062;11366062;113…	-;-;-;-;-;-;-;-;-;-;-;-;-;-;-;-;-;-;-;-;-;-;-;-;-;-;-;-;-;-;-;-;-;-;-;-;-;-;-;-;-;-;-;-;-;-;-;-;-;-	3811	49.6657	13.2783	3.74035
CHGA	NC_040269.1;NC_040269.1;NC_040269.1;NC_040269.1;NC_040269.1;NC_040269.1;NC_040269.1;NC_040269.1;NC_040269.1;NC_040269.1;NC_040269.1;NC_040269.1;NC_040269.1;NC_040269.1;NC_040269.1;NC_040269.1	57923235;57923235;57924276;57924276;57926847;57926847;57927780;57927780;57930288;57930288;57932124;57932124;57933274;57933274;57935886;57935886	57923499;57923499;57924322;57924322;57926940;57926940;57927848;57927848;57930386;57930386;57932567;57932567;57933749;57933689;57936369;57936369	+;+;+;+;+;+;+;+;+;+;+;+;+;+;+;+	1978	3.06774	0.823681	3.72443
LOC105607956	NC_040253.1;NC_040253.1;NC_040253.1;NC_040253.1;NC_040253.1;NC_040253.1;NC_040253.1;NC_040253.1;NC_040253.1;NC_040253.1;NC_040253.1;NC_040253.1;NC_040253.1;NC_040253.1;NC_040253.1;NC_040253.1;NC_040253.1;NC_040253.1;NC_040253.1;NC_040253.1;NC_040253.1;NC_040253.1;NC_040253.1;NC_040253.1;NC_040253.1;NC_040253.1;NC_040253.1;NC_040253.1;NC_040253.1	75450010;75450127;75451327;75451753;75451753;75451753;75455316;75455316;75455316;75470812;75470812;75470812;75471733;75471733;75471733;75485087;75485087;75488636;75488636;75488636;75503011;75503011;75503011;75510701;75510701;75510701;75515120;75515120;75515120	75450377;75450377;75451489;75451992;75451992;75451992;75455520;75455520;75455520;75470911;75470911;75470911;75471839;75471839;75471839;75485222;75485222;75488775;75488775;75488775;75503122;75503122;75503122;75510750;75510750;75510750;75516359;75516359;75516359	+;+;+;+;+;+;+;+;+;+;+;+;+;+;+;+;+;+;+;+;+;+;+;+;+;+;+;+;+	2861	0.189191	0.0509969	3.70986
LOC106991804	NC_040271.1;NC_040271.1;NC_040271.1;NC_040271.1	11399389;11400490;11401432;11402598	11400411;11400536;11401662;11403822	+;+;+;+	2526	0.214282	0.0577602	3.70986
LOC114110450	NC_040274.1;NC_040274.1;NC_040274.1	40650828;40651375;40655516	40651082;40651515;40655608	-;-;-	489	3.32072	0.895105	3.70986
RXFP4	NC_040252.1	112134165	112136127	+	1963	0.827219	0.222978	3.70986
LOC101110438	NC_040264.1	52460265	52460764	-	500	4.50114	1.21585	3.70205
WDR27	NC_040259.1;NC_040259.1;NC_040259.1;NC_040259.1;NC_040259.1;NC_040259.1;NC_040259.1;NC_040259.1;NC_040259.1;NC_040259.1;NC_040259.1;NC_040259.1;NC_040259.1;NC_040259.1;NC_040259.1;NC_040259.1;NC_040259.1;NC_040259.1;NC_040259.1;NC_040259.1;NC_040259.1;NC_040259.1;NC_040259.1;NC_040259.1;NC_040259.1;NC_040259.1;NC_040259.1;NC_040259.1;NC_040259.1;NC_040259.1;NC_040259.1;NC_040259.1;NC_040259.1;NC_…	97979291;98013330;98013330;98040568;98042016;98095415;98095415;98095415;98095415;98095415;98103993;98103993;98103993;98103993;98103993;98105846;98105846;98105846;98105846;98105846;98116908;98116908;98116908;98116908;98116908;98118308;98118308;98118308;98118308;98118308;98119525;98121562;98121562;98121562;98121562;98121562;98121562;98122654;98122654;98122654;98122654;98122654;98122654;98126116;981…	97979780;98015106;98015106;98041047;98042094;98095513;98095513;98095513;98095513;98095513;98104095;98104095;98104095;98104095;98104095;98105943;98105943;98105943;98105943;98105943;98117029;98117029;98117029;98117029;98117029;98118405;98118405;98118405;98118405;98118405;98120388;98121695;98121695;98121695;98121695;98121695;98121695;98122775;98122775;98122775;98122775;98122775;98122775;98126205;981…	-;-;-;-;-;-;-;-;-;-;-;-;-;-;-;-;-;-;-;-;-;-;-;-;-;-;-;-;-;-;-;-;-;-;-;-;-;-;-;-;-;-;-;-;-;-;-;-;-;-;-;-;-;-;-;-;-;-;-;-;-;-;-;-;-;-;-;-;-;-;-;-;-;-;-;-;-;-;-;-;-;-;-;-;-;-;-;-;-;-;-;-;-;-;-;-;-;-;-;-;-;-;-;-;-;-;-;-;-;-;-;-;-;-;-;-;-;-;-;-;-;-;-;-;-;-;-;-;-;-;-;-;-;-;-;-;-;-;-;-;-;-	6171	1.02024	0.275837	3.6987
TPM2	NC_040253.1;NC_040253.1;NC_040253.1;NC_040253.1;NC_040253.1;NC_040253.1;NC_040253.1;NC_040253.1;NC_040253.1;NC_040253.1;NC_040253.1;NC_040253.1;NC_040253.1;NC_040253.1;NC_040253.1;NC_040253.1;NC_040253.1;NC_040253.1;NC_040253.1;NC_040253.1;NC_040253.1;NC_040253.1;NC_040253.1;NC_040253.1;NC_040253.1;NC_040253.1;NC_040253.1;NC_040253.1;NC_040253.1;NC_040253.1;NC_040253.1;NC_040253.1;NC_040253.1;NC_…	55568009;55568878;55568915;55568915;55568934;55569597;55569597;55569597;55569597;55569597;55572636;55572636;55572636;55572636;55572636;55572868;55572868;55572868;55572868;55572868;55573080;55573080;55573080;55573080;55573080;55573290;55573290;55573290;55573612;55573612;55573867;55573867;55573867;55573867;55573867;55574097;55574097;55574097;55574097;55574097;55575125;55575125;55575125;55576211;555…	55569155;55569155;55569155;55569155;55569155;55569722;55569722;55569722;55569722;55569722;55572769;55572769;55572769;55572769;55572769;55572985;55572985;55572985;55572985;55572985;55573150;55573150;55573150;55573150;55573150;55573687;55573365;55573365;55573687;55573687;55573929;55573929;55573929;55573929;55573929;55574166;55574166;55574166;55574166;55574166;55575461;55575456;55575456;55576357;555…	+;+;+;+;+;+;+;+;+;+;+;+;+;+;+;+;+;+;+;+;+;+;+;+;+;+;+;+;+;+;+;+;+;+;+;+;+;+;+;+;+;+;+;+;+	2611	127.428	34.5337	3.68996
ETV4	NC_040262.1;NC_040262.1;NC_040262.1;NC_040262.1;NC_040262.1;NC_040262.1;NC_040262.1;NC_040262.1;NC_040262.1;NC_040262.1;NC_040262.1;NC_040262.1;NC_040262.1;NC_040262.1;NC_040262.1;NC_040262.1;NC_040262.1;NC_040262.1;NC_040262.1;NC_040262.1;NC_040262.1;NC_040262.1;NC_040262.1;NC_040262.1;NC_040262.1;NC_040262.1;NC_040262.1;NC_040262.1;NC_040262.1;NC_040262.1;NC_040262.1;NC_040262.1;NC_040262.1;NC_…	19596083;19596083;19596373;19596373;19596446;19596688;19596688;19596688;19598631;19603714;19603714;19603714;19604962;19604962;19604962;19605680;19605680;19605698;19606226;19606226;19606226;19607367;19608513;19608513;19608513;19608513;19608743;19608743;19608743;19608743;19608953;19608953;19608953;19608953;19609393;19609393;19609393;19609393;19609932;19609932;19609932;19609932	19596197;19596197;19596466;19596466;19596466;19596735;19596735;19596735;19598706;19603767;19603767;19603767;19605088;19605088;19605088;19605841;19605841;19605841;19606494;19606494;19606494;19608394;19608587;19608587;19608587;19608587;19608811;19608811;19608811;19608811;19609125;19609125;19609125;19609125;19609494;19609494;19609494;19609494;19610817;19610817;19610817;19610817	+;+;+;+;+;+;+;+;+;+;+;+;+;+;+;+;+;+;+;+;+;+;+;+;+;+;+;+;+;+;+;+;+;+;+;+;+;+;+;+;+;+	3278	9.69887	2.6409	3.67256
WFDC1	NC_040265.1;NC_040265.1;NC_040265.1;NC_040265.1;NC_040265.1;NC_040265.1;NC_040265.1;NC_040265.1;NC_040265.1;NC_040265.1;NC_040265.1;NC_040265.1;NC_040265.1;NC_040265.1	11231077;11231077;11242640;11242640;11247307;11247307;11248349;11248349;11254274;11254274;11256212;11256212;11260878;11260878	11231576;11231576;11242823;11242823;11247390;11247390;11248489;11248489;11254315;11254315;11256280;11256284;11261294;11261294	+;+;+;+;+;+;+;+;+;+;+;+;+;+	1441	37.2067	10.1419	3.6686
CA14	NC_040252.1;NC_040252.1;NC_040252.1;NC_040252.1;NC_040252.1;NC_040252.1;NC_040252.1;NC_040252.1;NC_040252.1;NC_040252.1;NC_040252.1;NC_040252.1;NC_040252.1;NC_040252.1;NC_040252.1;NC_040252.1;NC_040252.1;NC_040252.1;NC_040252.1;NC_040252.1;NC_040252.1;NC_040252.1;NC_040252.1;NC_040252.1;NC_040252.1;NC_040252.1;NC_040252.1;NC_040252.1;NC_040252.1;NC_040252.1;NC_040252.1;NC_040252.1;NC_040252.1;NC_…	106088178;106088185;106088240;106088253;106088263;106089855;106092008;106092008;106092008;106092008;106092008;106092974;106092974;106092974;106092974;106092974;106093803;106093803;106093803;106093803;106093803;106094170;106094170;106094170;106094170;106094170;106094467;106094467;106094467;106094467;106094467;106094712;106094712;106094712;106094717;106094717;106094974;106094974;106094974;106095320…	106089884;106089884;106089884;106089551;106089884;106089884;106092028;106092028;106092028;106092028;106092028;106093153;106093153;106093153;106093153;106093153;106093945;106093945;106093945;106093945;106093945;106094265;106094265;106094265;106094265;106094265;106094533;106094533;106094533;106094533;106094533;106094869;106094869;106094869;106094869;106094869;106095094;106095094;106095094;106095340…	+;+;+;+;+;+;+;+;+;+;+;+;+;+;+;+;+;+;+;+;+;+;+;+;+;+;+;+;+;+;+;+;+;+;+;+;+;+;+;+;+;+;+;+;+;+;+;+;+;+;+;+	3087	0.230711	0.0630179	3.66105
LOC114109354	NC_040270.1;NC_040270.1	57094750;57099559	57095425;57099731	-;-	849	0.838877	0.229136	3.66105
LOC114116175	NC_040259.1;NC_040259.1	96972537;96973166	96972576;96973461	+;+	336	4.23932	1.15795	3.66105
TCAP	NC_040262.1;NC_040262.1	23145162;23146249	23146016;23147278	-;-	1885	16.0955	4.4119	3.6482
LOC114114813	NC_040256.1;NC_040256.1	4568518;4572294	4571173;4572589	+;+	2952	1.19666	0.329499	3.63176
LOC114112489	NW_020997877.1	695	2563	+	1869	10.4868	2.88838	3.6307
PDLIM3	NC_040277.1;NC_040277.1;NC_040277.1;NC_040277.1;NC_040277.1;NC_040277.1;NC_040277.1;NC_040277.1;NC_040277.1;NC_040277.1;NC_040277.1;NC_040277.1;NC_040277.1;NC_040277.1;NC_040277.1;NC_040277.1;NC_040277.1;NC_040277.1;NC_040277.1;NC_040277.1;NC_040277.1;NC_040277.1	16686662;16686662;16686662;16689054;16689054;16689054;16690795;16690795;16690795;16692477;16697711;16697711;16698143;16704942;16704942;16704942;16706267;16706267;16706267;16715236;16715236;16715236	16687637;16687637;16687637;16689166;16689166;16689166;16690936;16690936;16690936;16692740;16697778;16697778;16698330;16705026;16705026;16705026;16706418;16706418;16706418;16715411;16715411;16715411	-;-;-;-;-;-;-;-;-;-;-;-;-;-;-;-;-;-;-;-;-;-	2164	10.4001	2.86545	3.62946
ADGRE5	NC_040256.1;NC_040256.1;NC_040256.1;NC_040256.1;NC_040256.1;NC_040256.1;NC_040256.1;NC_040256.1;NC_040256.1;NC_040256.1;NC_040256.1;NC_040256.1;NC_040256.1;NC_040256.1;NC_040256.1;NC_040256.1;NC_040256.1;NC_040256.1;NC_040256.1;NC_040256.1;NC_040256.1;NC_040256.1;NC_040256.1;NC_040256.1;NC_040256.1;NC_040256.1;NC_040256.1;NC_040256.1;NC_040256.1;NC_040256.1;NC_040256.1;NC_040256.1;NC_040256.1;NC_…	9691340;9691340;9691340;9691340;9692023;9692023;9692023;9692023;9692214;9692214;9692214;9692214;9692470;9692470;9692470;9692470;9692698;9692698;9692698;9692698;9692867;9692867;9692867;9692867;9693308;9693308;9693308;9693308;9694490;9694490;9694490;9694490;9695191;9695191;9695191;9695191;9695808;9695808;9695808;9695808;9696001;9696001;9696001;9696001;9698176;9698176;9698176;9698176;9698385;9698385…	9691933;9691933;9691933;9691933;9692127;9692127;9692127;9692127;9692382;9692382;9692382;9692382;9692561;9692561;9692561;9692561;9692764;9692764;9692764;9692764;9693093;9693093;9693093;9693093;9693499;9693499;9693499;9693499;9694672;9694672;9694672;9694672;9695405;9695405;9695405;9695405;9695915;9695915;9695915;9695915;9696178;9696178;9696178;9696178;9698253;9698253;9698253;9698253;9698431;9698431…	-;-;-;-;-;-;-;-;-;-;-;-;-;-;-;-;-;-;-;-;-;-;-;-;-;-;-;-;-;-;-;-;-;-;-;-;-;-;-;-;-;-;-;-;-;-;-;-;-;-;-;-;-;-;-;-;-;-;-;-;-;-;-;-;-;-;-;-;-;-;-;-;-;-;-;-	3130	11.8504	3.27076	3.62313
SEZ6L	NC_040268.1;NC_040268.1;NC_040268.1;NC_040268.1;NC_040268.1;NC_040268.1;NC_040268.1;NC_040268.1;NC_040268.1;NC_040268.1;NC_040268.1;NC_040268.1;NC_040268.1;NC_040268.1;NC_040268.1;NC_040268.1;NC_040268.1	75242103;75242511;75244079;75246522;75248941;75253350;75257377;75257973;75260136;75283923;75289046;75289558;75301380;75305072;75308010;75308239;75310051	75242115;75243269;75244212;75246714;75249126;75253515;75257543;75258167;75260274;75284119;75289240;75289749;75301574;75305104;75308124;75308341;75313370	+;+;+;+;+;+;+;+;+;+;+;+;+;+;+;+;+	6302	0.307395	0.0848897	3.62111
FAM118A	NC_040254.1;NC_040254.1;NC_040254.1;NC_040254.1;NC_040254.1;NC_040254.1;NC_040254.1;NC_040254.1;NC_040254.1;NC_040254.1;NC_040254.1;NC_040254.1;NC_040254.1;NC_040254.1;NC_040254.1;NC_040254.1;NC_040254.1;NC_040254.1	236645092;236645093;236654425;236654425;236655293;236655293;236661342;236661342;236662875;236662875;236664068;236664179;236666288;236666288;236667998;236667998;236669199;236669199	236645222;236645222;236654537;236654537;236655545;236655545;236661563;236661563;236663003;236663003;236664353;236664353;236666320;236666320;236668081;236668081;236670392;236670392	+;+;+;+;+;+;+;+;+;+;+;+;+;+;+;+;+;+	2445	12.5605	3.47102	3.61867
AADACL3	NC_040263.1;NC_040263.1;NC_040263.1;NC_040263.1;NC_040263.1;NC_040263.1;NC_040263.1;NC_040263.1;NC_040263.1;NC_040263.1;NC_040263.1;NC_040263.1;NC_040263.1;NC_040263.1;NC_040263.1;NC_040263.1;NC_040263.1;NC_040263.1;NC_040263.1;NC_040263.1;NC_040263.1;NC_040263.1;NC_040263.1;NC_040263.1;NC_040263.1;NC_040263.1;NC_040263.1;NC_040263.1;NC_040263.1;NC_040263.1	58805136;58805136;58805136;58805136;58805136;58808159;58808159;58808159;58808159;58808159;58809977;58809977;58809977;58809977;58809977;58814869;58814869;58814869;58814869;58814869;58834019;58853298;58881634;58881634;58881634;58884647;58932511;58932511;58933867;58933867	58806976;58806976;58806976;58806976;58806976;58808222;58808222;58808222;58808222;58808222;58810193;58810193;58810193;58810193;58810193;58815002;58815002;58816615;58815002;58815002;58834113;58853419;58881871;58881871;58881871;58884703;58932620;58932620;58934123;58934123	-;-;-;-;-;-;-;-;-;-;-;-;-;-;-;-;-;-;-;-;-;-;-;-;-;-;-;-;-;-	4748	2.97603	0.824567	3.6092
COL13A1	NC_040276.1;NC_040276.1;NC_040276.1;NC_040276.1;NC_040276.1;NC_040276.1;NC_040276.1;NC_040276.1;NC_040276.1;NC_040276.1;NC_040276.1;NC_040276.1;NC_040276.1;NC_040276.1;NC_040276.1;NC_040276.1;NC_040276.1;NC_040276.1;NC_040276.1;NC_040276.1;NC_040276.1;NC_040276.1;NC_040276.1;NC_040276.1;NC_040276.1;NC_040276.1;NC_040276.1;NC_040276.1;NC_040276.1;NC_040276.1;NC_040276.1;NC_040276.1;NC_040276.1;NC_…	27011205;27011205;27011207;27011207;27011207;27011208;27011211;27032768;27032768;27032768;27032768;27032768;27032768;27032768;27061672;27061672;27061672;27061672;27061672;27061672;27061672;27082086;27082086;27082086;27082086;27082086;27082086;27082086;27084663;27084663;27084663;27084663;27084663;27084663;27084663;27087451;27087451;27087451;27087451;27087451;27087451;27090203;27090203;27090203;270…	27012058;27012058;27012058;27012058;27012058;27012058;27012058;27032837;27032837;27032837;27032837;27032837;27032837;27032837;27061679;27061679;27061679;27061679;27061679;27061679;27061679;27082112;27082112;27082112;27082112;27082112;27082112;27082112;27084698;27084698;27084698;27084698;27084698;27084698;27084698;27087477;27087477;27087477;27087477;27087477;27087477;27090253;27090253;27090253;270…	+;+;+;+;+;+;+;+;+;+;+;+;+;+;+;+;+;+;+;+;+;+;+;+;+;+;+;+;+;+;+;+;+;+;+;+;+;+;+;+;+;+;+;+;+;+;+;+;+;+;+;+;+;+;+;+;+;+;+;+;+;+;+;+;+;+;+;+;+;+;+;+;+;+;+;+;+;+;+;+;+;+;+;+;+;+;+;+;+;+;+;+;+;+;+;+;+;+;+;+;+;+;+;+;+;+;+;+;+;+;+;+;+;+;+;+;+;+;+;+;+;+;+;+;+;+;+;+;+;+;+;+;+;+;+;+;+;+;+;+;+;+;+;+;+;+;+;+;+;+;+;+;+;+;+;+;+;+;+;+;+;+;+;+;+;+;+;+;+;+;+;+;+;+;+;+;+;+;+;+;+;+;+;+;+;+;+;+;+;+;+;+;+;+;+;+;+;+;+;+…	3239	2.48909	0.690697	3.60374
LOC114113075	NC_040253.1;NC_040253.1	78918416;78920820	78918456;78922652	+;+	1874	0.653679	0.181664	3.59829
LOC114109735	NC_040271.1;NC_040271.1	39765641;39770476	39770292;39770560	-;-	4737	0.294685	0.0821348	3.58783
SPINK4	NC_040253.1;NC_040253.1;NC_040253.1;NC_040253.1	39928893;39930602;39931526;39936288	39929032;39930714;39931566;39936397	-;-;-;-	404	28.2767	7.88498	3.58615
LOC114114869	NC_040256.1;NC_040256.1	40330455;40338295	40330527;40338450	-;-	229	32.7179	9.13216	3.58272
LOC114112736	NW_020998581.1;NW_020998581.1	10045;11764	11302;13482	+;+	2977	0.52632	0.147029	3.57969
LOC114116238	NC_040259.1	90778789	90778925	-	137	12.0607	3.37244	3.57626
STAC3	NC_040254.1;NC_040254.1;NC_040254.1;NC_040254.1;NC_040254.1;NC_040254.1;NC_040254.1;NC_040254.1;NC_040254.1;NC_040254.1;NC_040254.1;NC_040254.1;NC_040254.1;NC_040254.1;NC_040254.1;NC_040254.1;NC_040254.1;NC_040254.1;NC_040254.1;NC_040254.1;NC_040254.1;NC_040254.1;NC_040254.1;NC_040254.1	174002784;174002785;174003716;174003716;174004037;174004037;174004540;174004540;174004852;174004852;174005790;174005790;174007223;174007223;174007467;174007467;174007775;174007775;174008047;174008047;174008187;174008187;174008494;174008494	174002995;174002995;174003776;174003771;174004304;174004304;174004637;174004637;174004924;174004924;174005887;174005887;174007289;174007289;174007516;174007516;174007860;174007860;174008098;174008098;174008324;174008324;174008713;174008713	+;+;+;+;+;+;+;+;+;+;+;+;+;+;+;+;+;+;+;+;+;+;+;+	1423	5.98594	1.67468	3.57438
ANKRD2	NC_040273.1;NC_040273.1;NC_040273.1;NC_040273.1;NC_040273.1;NC_040273.1;NC_040273.1;NC_040273.1;NC_040273.1;NC_040273.1	21250819;21250965;21254636;21256018;21256285;21256880;21257350;21258255;21258845;21260003	21250963;21251070;21254737;21256176;21256392;21256978;21257448;21258353;21258943;21260312	+;+;+;+;+;+;+;+;+;+	1326	2.75	0.770223	3.57039
LOC114117261	NC_040263.1;NC_040263.1;NC_040263.1	80350724;80351980;80360900	80350824;80352245;80361064	-;-;-	532	3.42716	0.959883	3.57039
NAPSA	NC_040265.1;NC_040265.1;NC_040265.1;NC_040265.1;NC_040265.1;NC_040265.1;NC_040265.1;NC_040265.1;NC_040265.1	59949696;59950182;59950844;59951198;59952394;59952937;59953246;59953517;59956504	59950001;59950280;59950988;59951320;59952593;59953055;59953369;59953658;59956856	-;-;-;-;-;-;-;-;-	1611	1.34395	0.377359	3.56147
LOC101110168	NC_040265.1;NC_040265.1;NC_040265.1	70279426;70282127;70290544	70279651;70282253;70294434	+;+;+	4244	5.12171	1.4439	3.54715
PFKFB3	NC_040264.1;NC_040264.1;NC_040264.1;NC_040264.1;NC_040264.1;NC_040264.1;NC_040264.1;NC_040264.1;NC_040264.1;NC_040264.1;NC_040264.1;NC_040264.1;NC_040264.1;NC_040264.1;NC_040264.1;NC_040264.1;NC_040264.1;NC_040264.1;NC_040264.1;NC_040264.1;NC_040264.1;NC_040264.1;NC_040264.1;NC_040264.1;NC_040264.1;NC_040264.1;NC_040264.1;NC_040264.1;NC_040264.1;NC_040264.1;NC_040264.1;NC_040264.1;NC_040264.1;NC_…	11483930;11511815;11566332;11566333;11573624;11573624;11573624;11573624;11574748;11574748;11574748;11574748;11575457;11575457;11575457;11575457;11575938;11575938;11575938;11575938;11576382;11576382;11576382;11576382;11579030;11579030;11579030;11579030;11579595;11579595;11579595;11579595;11580924;11580924;11580924;11580924;11581188;11581188;11581188;11581188;11582869;11582869;11582869;11582869;115…	11483997;11511899;11566732;11566732;11573749;11573749;11573749;11573749;11574844;11574844;11574844;11574844;11575523;11575523;11575523;11575523;11576012;11576012;11576012;11576012;11576438;11576438;11576438;11576438;11579154;11579154;11579154;11579154;11579802;11579802;11579802;11579802;11581070;11581070;11581070;11581070;11581292;11581292;11581292;11581292;11582998;11582998;11582998;11582998;115…	+;+;+;+;+;+;+;+;+;+;+;+;+;+;+;+;+;+;+;+;+;+;+;+;+;+;+;+;+;+;+;+;+;+;+;+;+;+;+;+;+;+;+;+;+;+;+;+;+;+;+;+;+;+;+;+;+;+;+;+;+	4510	14.1115	3.98993	3.53677
LOC114113700	NC_040252.1;NC_040252.1;NC_040252.1;NC_040252.1	190306636;190307733;190314124;190314870	190306705;190307787;190314412;190315229	+;+;+;+	774	0.441678	0.125669	3.5146
LOC106991732	NC_040269.1	14210642	14211519	+	878	1.36276	0.387743	3.5146
LOC101116500	NC_040264.1;NC_040264.1;NC_040264.1;NC_040264.1;NC_040264.1;NC_040264.1;NC_040264.1;NC_040264.1	65411872;65413084;65416032;65417011;65422228;65423236;65424610;65427669	65411974;65413213;65416136;65417160;65422309;65423299;65424689;65427852	+;+;+;+;+;+;+;+	898	0.380689	0.108316	3.5146
KCNC1	NC_040266.1;NC_040266.1;NC_040266.1;NC_040266.1;NC_040266.1;NC_040266.1;NC_040266.1	37641795;37645272;37645367;37652453;37652453;37684998;37684998	37643260;37645460;37646449;37653386;37653386;37686184;37686184	-;-;-;-;-;-;-	4765	0.0358719	0.0102065	3.5146
LOC101118271	NC_040256.1;NC_040256.1;NC_040256.1	979636;981004;988116	979788;981088;989194	+;+;+	1317	0.129787	0.0369279	3.5146
LOC101113369	NC_040271.1	34478258	34478709	-	452	0.378163	0.107597	3.5146
THAP10	NC_040258.1;NC_040258.1	19214057;19215444	19215442;19215548	-;-	1491	0.114641	0.0326184	3.5146
LOC101107442	NC_040256.1	11867945	11869391	-	1447	0.118127	0.0336103	3.5146
MS4A10	NC_040272.1;NC_040272.1;NC_040272.1;NC_040272.1;NC_040272.1;NC_040272.1;NC_040272.1	38184648;38184763;38184976;38186328;38188270;38189653;38190953	38184680;38184801;38185095;38186384;38188398;38189763;38191982	+;+;+;+;+;+;+	1519	0.112528	0.0320172	3.5146
BARX1	NC_040253.1;NC_040253.1;NC_040253.1;NC_040253.1	29155082;29157038;29157412;29157921	29155304;29157329;29157496;29158586	+;+;+;+	1266	0.135015	0.0384155	3.5146
GTF2A1L	NC_040254.1;NC_040254.1;NC_040254.1;NC_040254.1;NC_040254.1;NC_040254.1;NC_040254.1;NC_040254.1	81082843;81095677;81096583;81112256;81113859;81117666;81126327;81129317	81083052;81095766;81096843;81112818;81113943;81117721;81126450;81129337	-;-;-;-;-;-;-;-	1410	0.121227	0.0344922	3.5146
SLC28A2	NC_040258.1;NC_040258.1;NC_040258.1;NC_040258.1;NC_040258.1;NC_040258.1;NC_040258.1;NC_040258.1;NC_040258.1;NC_040258.1;NC_040258.1;NC_040258.1;NC_040258.1;NC_040258.1;NC_040258.1;NC_040258.1	67377699;67386665;67386944;67388906;67389464;67389845;67390439;67390652;67392012;67392635;67393176;67393593;67394315;67395940;67397212;67398427	67379301;67386776;67387042;67388987;67389661;67390013;67390569;67390777;67392092;67392715;67393253;67393706;67394456;67396123;67397303;67398458	-;-;-;-;-;-;-;-;-;-;-;-;-;-;-;-	3324	0.102846	0.0292624	3.5146
TSPAN1	NC_040252.1;NC_040252.1;NC_040252.1;NC_040252.1;NC_040252.1;NC_040252.1;NC_040252.1;NC_040252.1;NC_040252.1;NC_040252.1;NC_040252.1;NC_040252.1;NC_040252.1;NC_040252.1;NC_040252.1;NC_040252.1	21438024;21438024;21438610;21438610;21441025;21441025;21441458;21441458;21441634;21441634;21441811;21441811;21442069;21442069;21442341;21442341	21438205;21438154;21438674;21438674;21441231;21441231;21441532;21441532;21441732;21441732;21441966;21441966;21442152;21442152;21442822;21442822	+;+;+;+;+;+;+;+;+;+;+;+;+;+;+;+	1350	0.379843	0.108076	3.5146
LOC114108885	NC_040268.1	82452467	82452588	+	122	0.700531	0.19932	3.5146
LOC105603051	NC_040269.1;NC_040269.1;NC_040269.1	11679402;11683333;11724345	11680793;11683389;11724892	+;+;+	1997	0.171186	0.0487071	3.5146
LOC105607786	NC_040252.1;NC_040252.1	202304712;202307633	202305041;202307714	-;-	412	2.07439	0.590219	3.5146
NLRP14	NC_040266.1;NC_040266.1;NC_040266.1;NC_040266.1;NC_040266.1;NC_040266.1;NC_040266.1;NC_040266.1;NC_040266.1;NC_040266.1;NC_040266.1	48767904;48768827;48776741;48778956;48781452;48782031;48790168;48792932;48795431;48801145;48802244	48768124;48768997;48776911;48779126;48781622;48782201;48790335;48793096;48797027;48801216;48802535	-;-;-;-;-;-;-;-;-;-;-	3370	0.0507209	0.0144315	3.5146
LOC114111169	NC_040278.1	93310024	93310786	+	763	0.224023	0.0637406	3.5146
LOC114110838	NC_040276.1;NC_040276.1;NC_040276.1	32266592;32268104;32270121	32266731;32269432;32270657	+;+;+	2006	0.0852091	0.0242443	3.5146
LOC114117524	NC_040264.1;NC_040264.1;NC_040264.1	81483716;81484321;81486608	81483804;81484493;81486644	+;+;+	299	0.571671	0.162656	3.5146
ODF3B	NC_040254.1;NC_040254.1;NC_040254.1;NC_040254.1;NC_040254.1;NC_040254.1;NC_040254.1	240877535;240877809;240878050;240878257;240878628;240878921;240879441	240877666;240877949;240878171;240878361;240878831;240879061;240879571	-;-;-;-;-;-;-	976	0.262699	0.074745	3.5146
LOC105604959	NC_040276.1	23590788	23591877	+	1090	0.627264	0.178474	3.5146
LOC114114522	NC_040252.1;NC_040252.1	17955216;17955585	17955514;17955851	+;+	566	0.301996	0.0859259	3.5146
LOC114117070	NC_040262.1	23737341	23737476	+	136	1.25683	0.357603	3.5146
LOC114116080	NC_040259.1	37491669	37492309	-	641	0.266661	0.0758722	3.5146
TPO	NC_040253.1;NC_040253.1;NC_040253.1;NC_040253.1;NC_040253.1;NC_040253.1;NC_040253.1;NC_040253.1;NC_040253.1;NC_040253.1;NC_040253.1;NC_040253.1;NC_040253.1;NC_040253.1;NC_040253.1;NC_040253.1;NC_040253.1;NC_040253.1;NC_040253.1	773894;774720;777973;780406;782589;787863;789568;789748;791181;792693;792718;793535;794464;795420;796096;801922;802938;807062;807979	773956;774813;778057;780575;782721;787992;789745;789773;791687;792716;792949;793705;794701;795628;796266;802053;803037;807191;808340	+;+;+;+;+;+;+;+;+;+;+;+;+;+;+;+;+;+;+	3155	0.0541773	0.0154149	3.5146
LOC114118173	NC_040265.1	70013322	70013458	-	137	1.24766	0.354993	3.5146
LOC101102344	NC_040271.1;NC_040271.1	33403021;33403909	33403104;33404573	-;-	749	0.456421	0.129864	3.5146
CD69	NC_040254.1;NC_040254.1;NC_040254.1;NC_040254.1;NC_040254.1	220751729;220754576;220755846;220756512;220757872	220751860;220754698;220756045;220756615;220758999	+;+;+;+;+	1687	0.101322	0.0288287	3.5146
AMN	NC_040269.1;NC_040269.1;NC_040269.1;NC_040269.1;NC_040269.1;NC_040269.1;NC_040269.1;NC_040269.1;NC_040269.1;NC_040269.1;NC_040269.1;NC_040269.1	68128818;68129540;68129771;68136757;68137204;68137554;68137874;68138103;68138365;68138630;68138924;68139089	68128874;68129658;68129815;68136844;68137421;68137691;68137982;68138185;68138542;68138819;68139017;68139286	+;+;+;+;+;+;+;+;+;+;+;+	1517	0.112676	0.0320594	3.5146
LOC114116913	NC_040262.1	46084031	46084834	+	804	0.212599	0.0604901	3.5146
LOC106992025	NC_040257.1	29584320	29585086	+	767	0.222855	0.0634082	3.5146
LOC105606356	NC_040268.1;NC_040268.1;NC_040268.1	61082987;61097206;61098903	61084735;61097305;61098987	-;-;-	1934	0.0883813	0.0251469	3.5146
MARCO	NC_040253.1;NC_040253.1;NC_040253.1;NC_040253.1;NC_040253.1;NC_040253.1;NC_040253.1;NC_040253.1;NC_040253.1;NC_040253.1;NC_040253.1;NC_040253.1;NC_040253.1;NC_040253.1;NC_040253.1;NC_040253.1;NC_040253.1;NC_040253.1;NC_040253.1;NC_040253.1;NC_040253.1;NC_040253.1;NC_040253.1;NC_040253.1;NC_040253.1	197685885;197685886;197700651;197700651;197702261;197702261;197703812;197703812;197708702;197709019;197709019;197709531;197709531;197709723;197709723;197719468;197719468;197720368;197720368;197720971;197720971;197721738;197721738;197723294;197723294	197686057;197686057;197700752;197700752;197702392;197702392;197703865;197703865;197708908;197709054;197709054;197709629;197709629;197709785;197709785;197719512;197719512;197720466;197720466;197721015;197721015;197721914;197721914;197723585;197723564	+;+;+;+;+;+;+;+;+;+;+;+;+;+;+;+;+;+;+;+;+;+;+;+;+	1524	0.224317	0.0638242	3.5146
LOC114117077	NC_040262.1	45423198	45423325	-	128	1.33539	0.379954	3.5146
TRPM8	NC_040252.1;NC_040252.1;NC_040252.1;NC_040252.1;NC_040252.1;NC_040252.1;NC_040252.1;NC_040252.1;NC_040252.1;NC_040252.1;NC_040252.1;NC_040252.1;NC_040252.1;NC_040252.1;NC_040252.1;NC_040252.1;NC_040252.1;NC_040252.1;NC_040252.1;NC_040252.1;NC_040252.1;NC_040252.1;NC_040252.1;NC_040252.1;NC_040252.1	7103138;7106736;7111890;7113009;7121688;7133596;7135593;7137038;7139831;7147773;7148824;7149746;7151318;7152447;7154349;7161608;7163049;7172080;7173941;7175557;7176538;7180490;7182749;7186338;7192362	7103730;7106827;7111923;7113108;7121878;7133773;7135764;7137179;7139922;7147989;7148936;7149891;7151447;7152542;7154639;7161726;7163151;7172277;7174008;7175731;7176710;7180667;7182905;7186411;7192478	-;-;-;-;-;-;-;-;-;-;-;-;-;-;-;-;-;-;-;-;-;-;-;-;-	3949	0.0432842	0.0123155	3.5146
LOC114108894	NC_040268.1	77848275	77848371	-	97	0.88108	0.250691	3.5146
LOC114110470	NC_040252.1;NC_040252.1;NC_040252.1	287077240;287079212;287092931	287077795;287079708;287094006	-;-;-	2129	0.0802863	0.0228436	3.5146
LOC114112439	NW_020997637.1;NW_020997637.1	1072;2429	2289;3172	-;-	1962	0.08712	0.024788	3.5146
LOC114110787	NC_040276.1;NC_040276.1;NC_040276.1;NC_040276.1;NC_040276.1	12920485;12920690;12923324;12933663;12936606	12920545;12920774;12923383;12933757;12937585	+;+;+;+;+	1281	0.133434	0.0379657	3.5146
LOC114113895	NC_040254.1;NC_040254.1;NC_040254.1;NC_040254.1	32397080;32435137;32439504;32439649	32399359;32435239;32439537;32439923	-;-;-;-	2692	0.571458	0.162595	3.5146
LOC105609765	NC_040257.1;NC_040257.1;NC_040257.1	19644147;19644751;19645374	19644231;19644879;19646455	-;-;-	1296	0.13189	0.0375263	3.5146
LOC106990384	NC_040253.1;NC_040253.1;NC_040253.1	64027339;64030015;64041316	64027995;64030164;64041395	-;-;-	887	0.289058	0.0822448	3.5146
LOC101111286	NC_040257.1;NC_040257.1;NC_040257.1	68513428;68514028;68516058	68513716;68514959;68516132	+;+;+	1296	0.26378	0.0750526	3.5146
HDDC2	NC_040259.1;NC_040259.1;NC_040259.1;NC_040259.1;NC_040259.1;NC_040259.1;NC_040259.1;NC_040259.1;NC_040259.1;NC_040259.1;NC_040259.1	14711444;14711459;14712856;14712856;14714608;14720521;14720521;14724606;14724606;14728703;14728703	14711583;14711583;14712977;14712977;14714710;14720589;14720589;14724744;14724744;14729052;14729052	+;+;+;+;+;+;+;+;+;+;+	923	62.2235	17.7043	3.5146
LOC114116893	NC_040262.1;NC_040262.1;NC_040262.1	42456099;42466045;42472043	42456847;42466166;42474428	-;-;-	3257	0.209923	0.0597287	3.5146
UNC80	NC_040253.1;NC_040253.1;NC_040253.1;NC_040253.1;NC_040253.1;NC_040253.1;NC_040253.1;NC_040253.1;NC_040253.1;NC_040253.1;NC_040253.1;NC_040253.1;NC_040253.1;NC_040253.1;NC_040253.1;NC_040253.1;NC_040253.1;NC_040253.1;NC_040253.1;NC_040253.1;NC_040253.1;NC_040253.1;NC_040253.1;NC_040253.1;NC_040253.1;NC_040253.1;NC_040253.1;NC_040253.1;NC_040253.1;NC_040253.1;NC_040253.1;NC_040253.1;NC_040253.1;NC_…	225730600;225730600;225730600;225730600;225730600;225730600;225730600;225730600;225731789;225731789;225731789;225731789;225731789;225731789;225731789;225731789;225735384;225735384;225735384;225735384;225735384;225735384;225735384;225735384;225736572;225736572;225736572;225736572;225736572;225736572;225736572;225736572;225748425;225748425;225748425;225748425;225748425;225748425;225748425;225748425…	225730865;225730865;225730865;225730865;225730865;225730865;225730865;225730865;225731837;225731837;225731837;225731837;225731837;225731837;225731837;225731837;225735540;225735540;225735540;225735540;225735540;225735540;225735540;225735540;225736873;225736873;225736873;225736873;225736873;225736873;225736873;225736873;225748548;225748548;225748548;225748548;225748548;225748548;225748548;225748548…	+;+;+;+;+;+;+;+;+;+;+;+;+;+;+;+;+;+;+;+;+;+;+;+;+;+;+;+;+;+;+;+;+;+;+;+;+;+;+;+;+;+;+;+;+;+;+;+;+;+;+;+;+;+;+;+;+;+;+;+;+;+;+;+;+;+;+;+;+;+;+;+;+;+;+;+;+;+;+;+;+;+;+;+;+;+;+;+;+;+;+;+;+;+;+;+;+;+;+;+;+;+;+;+;+;+;+;+;+;+;+;+;+;+;+;+;+;+;+;+;+;+;+;+;+;+;+;+;+;+;+;+;+;+;+;+;+;+;+;+;+;+;+;+;+;+;+;+;+;+;+;+;+;+;+;+;+;+;+;+;+;+;+;+;+;+;+;+;+;+;+;+;+;+;+;+;+;+;+;+;+;+;+;+;+;+;+;+;+;+;+;+;+;+;+;+;+;+;+;+…	13624	0.0125462	0.00356973	3.5146
LOC114108731	NC_040254.1;NC_040254.1;NC_040254.1;NC_040254.1;NC_040254.1;NC_040254.1;NC_040254.1;NC_040254.1	204157354;204158991;204165051;204167304;204171598;204174578;204175774;204176934	204157889;204159104;204165218;204167518;204171754;204174738;204175849;204177082	-;-;-;-;-;-;-;-	1576	0.216916	0.0617184	3.5146
LOC114117977	NC_040265.1	50490535	50492547	+	2013	0.0849128	0.02416	3.5146
LOC114110649	NC_040275.1	26833977	26835914	+	1938	0.308696	0.0878324	3.5146
LOC114110478	NC_040274.1	37702695	37703062	+	368	0.928965	0.264316	3.5146
ACOXL	NC_040254.1;NC_040254.1;NC_040254.1;NC_040254.1;NC_040254.1;NC_040254.1;NC_040254.1;NC_040254.1;NC_040254.1;NC_040254.1;NC_040254.1;NC_040254.1;NC_040254.1;NC_040254.1;NC_040254.1;NC_040254.1;NC_040254.1	111131395;111171819;111182456;111183122;111190492;111191045;111192991;111198478;111231144;111315092;111336867;111392096;111402146;111429836;111443891;111475937;111500718	111131403;111171902;111182542;111183220;111190606;111191131;111193063;111198610;111231178;111315208;111337020;111392205;111402257;111429923;111443961;111476038;111500941	+;+;+;+;+;+;+;+;+;+;+;+;+;+;+;+;+	1700	0.100547	0.0286083	3.5146
LOC114117815	NC_040265.1;NC_040265.1;NC_040265.1	52520998;52521877;52522542	52521168;52522055;52523083	+;+;+	892	0.191625	0.0545225	3.5146
LOC114116953	NC_040262.1;NC_040262.1;NC_040262.1	10390840;10421648;10423035	10390910;10422747;10423177	-;-;-	1314	0.130083	0.0370122	3.5146
SPACA7	NC_040261.1;NC_040261.1;NC_040261.1;NC_040261.1;NC_040261.1	96283815;96287066;96289285;96291699;96299128	96283902;96287122;96289752;96291791;96299330	+;+;+;+;+	909	0.470103	0.133757	3.5146
GPR18	NC_040261.1;NC_040261.1	85154028;85157594	85155206;85158724	-;-	2310	0.147991	0.0421074	3.5146
GCNT7	NC_040264.1;NC_040264.1;NC_040264.1	61783464;61788001;61789487	61787281;61788096;61790117	+;+;+	4545	0.31967	0.0909548	3.5146
LOC106991580	NC_040276.1;NC_040276.1;NC_040276.1;NC_040276.1;NC_040276.1;NC_040276.1;NC_040276.1;NC_040276.1;NC_040276.1;NC_040276.1;NC_040276.1;NC_040276.1;NC_040276.1;NC_040276.1;NC_040276.1;NC_040276.1;NC_040276.1;NC_040276.1;NC_040276.1;NC_040276.1;NC_040276.1;NC_040276.1;NC_040276.1;NC_040276.1;NC_040276.1;NC_040276.1;NC_040276.1;NC_040276.1;NC_040276.1;NC_040276.1;NC_040276.1;NC_040276.1;NC_040276.1;NC_…	32097014;32098845;32098845;32098845;32098845;32098845;32098845;32099663;32099663;32099663;32099663;32099663;32099663;32099663;32100531;32100531;32100531;32100531;32100531;32100531;32100531;32101588;32101588;32101588;32101588;32101588;32101588;32101588;32102143;32103013;32103013;32103013;32103013;32103013;32103013;32103013;32106405;32106405;32106405;32106405;32106405;32106405;32106405;32107258;321…	32097047;32098889;32098889;32098889;32098889;32098889;32098889;32099756;32099756;32099756;32099756;32099756;32100224;32099756;32101109;32101109;32101109;32101109;32101109;32101109;32101109;32101645;32101645;32101645;32101645;32101645;32101645;32101645;32102197;32103060;32103060;32103060;32103060;32103060;32103060;32103060;32106504;32106504;32106504;32106504;32106504;32106504;32106504;32107417;321…	+;+;+;+;+;+;+;+;+;+;+;+;+;+;+;+;+;+;+;+;+;+;+;+;+;+;+;+;+;+;+;+;+;+;+;+;+;+;+;+;+;+;+;+;+;+;+;+;+;+;+;+;+;+;+;+;+;+;+;+;+;+;+	2016	0.423932	0.12062	3.5146
LOC114116390	NC_040260.1	85763680	85765125	+	1446	0.118208	0.0336335	3.5146
LOC114109415	NC_040270.1;NC_040270.1;NC_040270.1	60849692;60862849;60863151	60850574;60863043;60863205	-;-;-	1133	0.150865	0.042925	3.5146
1027..1093	NC_001941.1	1027	1093	+	67	7.65356	2.17764	3.5146
ENPP6	NC_040277.1;NC_040277.1;NC_040277.1;NC_040277.1;NC_040277.1;NC_040277.1;NC_040277.1;NC_040277.1	15617644;15623922;15633885;15636841;15638863;15643880;15662532;15695557	15618697;15624051;15634022;15637020;15639004;15643991;15662711;15695797	-;-;-;-;-;-;-;-	2177	0.0785161	0.0223399	3.5146
LOC114112856	NC_040253.1;NC_040253.1;NC_040253.1	31505850;31512934;31521506	31506007;31512982;31522626	-;-;-	1328	0.128712	0.036622	3.5146
LOC114113176	NC_040253.1;NC_040253.1	157753044;157756396	157755817;157757783	+;+	4162	0.0821381	0.0233705	3.5146
LOC105603538	NC_040270.1;NC_040270.1;NC_040270.1;NC_040270.1;NC_040270.1	52374068;52376660;52377091;52380835;52381428	52376285;52376855;52377187;52380876;52381515	-;-;-;-;-	2641	0.129443	0.03683	3.5146
LOC105615160	NC_040255.1;NC_040255.1	88732018;88741391	88732033;88742136	+;+	762	0.112158	0.0319121	3.5146
LOC101110340	NC_040259.1	53656699	53659189	+	2491	0.0686188	0.0195239	3.5146
LOC114110368	NC_040273.1	23777764	23777911	-	148	1.15493	0.328609	3.5146
LOC101110127	NC_040253.1;NC_040253.1;NC_040253.1	112765215;112767800;112776574	112766283;112767942;112776897	+;+;+	1536	0.111282	0.0316628	3.5146
LOC114110038	NC_040272.1;NC_040272.1	43758851;43759452	43759355;43759711	-;-	765	0.223437	0.0635739	3.5146
LOC114112252	NW_020997179.1	3574	3726	-	153	1.67578	0.476805	3.5146
DNAI2	NC_040262.1;NC_040262.1;NC_040262.1;NC_040262.1;NC_040262.1;NC_040262.1;NC_040262.1;NC_040262.1;NC_040262.1;NC_040262.1;NC_040262.1;NC_040262.1;NC_040262.1;NC_040262.1;NC_040262.1;NC_040262.1;NC_040262.1;NC_040262.1;NC_040262.1;NC_040262.1;NC_040262.1;NC_040262.1;NC_040262.1;NC_040262.1;NC_040262.1;NC_040262.1;NC_040262.1;NC_040262.1;NC_040262.1;NC_040262.1;NC_040262.1;NC_040262.1;NC_040262.1;NC_…	6144230;6144230;6144230;6144230;6144230;6148553;6148553;6148553;6148553;6148556;6151869;6151869;6151869;6151869;6151869;6153757;6153757;6153757;6153757;6153757;6158551;6158551;6158551;6158551;6158551;6159677;6159677;6159677;6159677;6159677;6164872;6164872;6164872;6164872;6164872;6166264;6166264;6166264;6166264;6166264;6169959;6169959;6169959;6169959;6169959;6171665;6171665;6171665;6171665;6171665…	6144376;6144376;6144376;6144376;6144376;6148746;6148746;6148746;6148746;6148746;6152030;6152030;6152030;6152030;6152030;6153878;6153878;6153878;6153878;6153878;6158693;6158693;6158693;6158693;6158693;6159790;6159790;6159790;6159790;6159790;6165011;6165011;6165011;6165011;6165011;6166386;6166386;6166386;6166386;6166386;6170182;6170143;6170182;6170182;6170182;6171800;6171800;6171800;6171800;6171800…	+;+;+;+;+;+;+;+;+;+;+;+;+;+;+;+;+;+;+;+;+;+;+;+;+;+;+;+;+;+;+;+;+;+;+;+;+;+;+;+;+;+;+;+;+;+;+;+;+;+;+;+;+;+;+;+;+;+;+;+;+;+;+;+	2653	0.0644288	0.0183317	3.5146
LOC106991494	NC_040263.1;NC_040263.1	70464960;70492702	70465101;70492904	+;+	345	0.495448	0.140968	3.5146
LOC105616352	NC_040262.1	27502270	27502959	+	690	0.247724	0.0704842	3.5146
LOC114112816	NC_040253.1	87199309	87200481	+	1173	0.14572	0.0414613	3.5146
LOC114111113	NC_040277.1	20662898	20662976	+	79	2.16366	0.615621	3.5146
LOC114114812	NC_040256.1;NC_040256.1	2630024;2633838	2631550;2633923	-;-	1613	0.10597	0.0301513	3.5146
LOC114115594	NC_040258.1	38144851	38145857	+	1007	0.169741	0.048296	3.5146
MIR181A-1	NC_040263.1;NC_040263.1	81266212;81266276	81266321;81266298	-;-	110	1.5539	0.442128	3.5146
LOC114109259	NC_040269.1	43760875	43761094	-	220	1.5539	0.442128	3.5146
LOC101122967	NC_040263.1	70679853	70680628	-	776	0.22027	0.0626728	3.5146
LOC114110402	NC_040274.1;NC_040274.1	63852963;63863393	63852969;63863787	+;+	402	0.425198	0.12098	3.5146
LOC114118351	NC_040266.1;NC_040266.1	58700322;58718823	58700401;58720511	+;+	1769	0.289875	0.0824772	3.5146
LOC114111358	NC_040278.1;NC_040278.1	147281558;147286161	147285043;147286433	-;-	3759	0.22736	0.0646902	3.5146
LOC105611558	NC_040254.1;NC_040254.1	210163813;210167818	210164174;210168923	+;+	1468	0.116437	0.0331295	3.5146
BSND	NC_040252.1;NC_040252.1;NC_040252.1;NC_040252.1	30980434;30986683;30988919;30990053	30980810;30986783;30989188;30991973	+;+;+;+	2669	0.640425	0.182218	3.5146
LOC114112783	NC_040253.1;NC_040253.1	11555254;11556332	11555762;11556435	-;-	613	1.25478	0.35702	3.5146
LOC105613155	NC_040260.1	5742134	5746459	-	4326	0.0395121	0.0112423	3.5146
LOC114118123	NC_040265.1	58117611	58117721	+	111	1.53991	0.438145	3.5146
LOC114114502	NC_040255.1;NC_040255.1;NC_040255.1;NC_040255.1	37573392;37576632;37585938;37609297	37573515;37576692;37586022;37609489	+;+;+;+	463	0.553767	0.157562	3.5146
LOC114112855	NC_040253.1	133175255	133175786	+	532	0.321296	0.0914174	3.5146
LOC114110521	NC_040274.1	54563119	54563184	-	66	2.58984	0.73688	3.5146
LOC101122390	NC_040270.1;NC_040270.1	17573322;17574425	17574363;17574516	-;-	1134	0.150731	0.0428872	3.5146
LOC114117645	NC_040264.1	81431787	81431918	+	132	2.58984	0.73688	3.5146
LOC114114122	NC_040254.1;NC_040254.1;NC_040254.1;NC_040254.1	1100924;1101152;1101413;1101760	1101014;1101235;1101470;1101860	-;-;-;-	334	1.02353	0.291222	3.5146
SLURP1	NC_040260.1;NC_040260.1;NC_040260.1	15910467;15910979;15911301	15910568;15911098;15911661	+;+;+	583	1.75914	0.500522	3.5146
LOC114115267	NC_040257.1;NC_040257.1;NC_040257.1	15757925;15766915;15776028	15758197;15766993;15776991	+;+;+	1316	0.259771	0.073912	3.5146
GPR142	NC_040262.1;NC_040262.1;NC_040262.1;NC_040262.1;NC_040262.1;NC_040262.1	6215293;6217843;6218316;6219747;6220584;6221539	6215328;6217987;6218435;6219863;6220742;6222410	+;+;+;+;+;+	1449	0.235928	0.0671278	3.5146
LOC114110572	NC_040275.1;NC_040275.1	37125567;37130988	37126863;37131165	+;+	1475	0.231769	0.0659445	3.5146
LOC114115018	NC_040252.1;NC_040252.1;NC_040252.1;NC_040252.1;NC_040252.1;NC_040252.1	36332345;36332345;36338008;36338008;36340881;36340881	36332487;36332487;36338066;36338069;36342915;36342915	-;-;-;-;-;-	2240	0.0763078	0.0217116	3.5146
LOC114112973	NC_040253.1;NC_040253.1;NC_040253.1;NC_040253.1;NC_040253.1;NC_040253.1;NC_040253.1;NC_040253.1;NC_040253.1;NC_040253.1	58400234;58422082;58422109;58426336;58444652;58444652;58451426;58451426;58454138;58454138	58400273;58426505;58422178;58426505;58444751;58444751;58451579;58451579;58454859;58454859	+;+;+;+;+;+;+;+;+;+	5440	0.0157104	0.00447004	3.5146
LOC101106041	NC_040271.1	33916233	33916718	+	486	1.23097	0.350245	3.5146
CPS1	NC_040253.1;NC_040253.1;NC_040253.1;NC_040253.1;NC_040253.1;NC_040253.1;NC_040253.1;NC_040253.1;NC_040253.1;NC_040253.1;NC_040253.1;NC_040253.1;NC_040253.1;NC_040253.1;NC_040253.1;NC_040253.1;NC_040253.1;NC_040253.1;NC_040253.1;NC_040253.1;NC_040253.1;NC_040253.1;NC_040253.1;NC_040253.1;NC_040253.1;NC_040253.1;NC_040253.1;NC_040253.1;NC_040253.1;NC_040253.1;NC_040253.1;NC_040253.1;NC_040253.1;NC_…	226482808;226507159;226510171;226511046;226516095;226518879;226521732;226523295;226524024;226525007;226526244;226527949;226529798;226533652;226535130;226536792;226540048;226541952;226543967;226546966;226550854;226573704;226575191;226575722;226577708;226586847;226587460;226589221;226595097;226601791;226603545;226606030;226608929;226611809;226618816;226619608;226621574;226622423	226483069;226507268;226510315;226511135;226516151;226518971;226521821;226523423;226524130;226525145;226526321;226528047;226529893;226533841;226535287;226536920;226540192;226542162;226544165;226547142;226550972;226573845;226575256;226575785;226577889;226587041;226587527;226589296;226595174;226601898;226603634;226606200;226609003;226611907;226618875;226619720;226621703;226623526	+;+;+;+;+;+;+;+;+;+;+;+;+;+;+;+;+;+;+;+;+;+;+;+;+;+;+;+;+;+;+;+;+;+;+;+;+;+	5644	0.0302852	0.00861695	3.5146
LOC105602453	NC_040267.1;NC_040267.1;NC_040267.1	4786282;4792928;4793984	4792702;4793195;4794296	-;-;-	7002	0.048823	0.0138915	3.5146
ALAS2	NC_040278.1;NC_040278.1;NC_040278.1;NC_040278.1;NC_040278.1;NC_040278.1;NC_040278.1;NC_040278.1;NC_040278.1;NC_040278.1;NC_040278.1;NC_040278.1;NC_040278.1;NC_040278.1;NC_040278.1;NC_040278.1;NC_040278.1;NC_040278.1;NC_040278.1;NC_040278.1;NC_040278.1	53107242;53107242;53112890;53112890;53113745;53113745;53114702;53117112;53117112;53117889;53117889;53120616;53120616;53123315;53123315;53124026;53124026;53129411;53129411;53133731;53133731	53107321;53107321;53113085;53113085;53113867;53113867;53114812;53117334;53117334;53118073;53118073;53120795;53120795;53123479;53123479;53124294;53124294;53129573;53129573;53134022;53134022	+;+;+;+;+;+;+;+;+;+;+;+;+;+;+;+;+;+;+;+;+	1987	0.172048	0.0489523	3.5146
PFKFB1	NC_040278.1;NC_040278.1;NC_040278.1;NC_040278.1;NC_040278.1;NC_040278.1;NC_040278.1;NC_040278.1;NC_040278.1;NC_040278.1;NC_040278.1;NC_040278.1;NC_040278.1;NC_040278.1;NC_040278.1;NC_040278.1;NC_040278.1;NC_040278.1;NC_040278.1;NC_040278.1;NC_040278.1;NC_040278.1;NC_040278.1;NC_040278.1;NC_040278.1;NC_040278.1;NC_040278.1;NC_040278.1;NC_040278.1;NC_040278.1;NC_040278.1;NC_040278.1;NC_040278.1;NC_…	53147437;53147443;53147444;53147445;53147445;53153420;53153420;53153420;53235453;53235453;53235453;53235453;53235453;53238992;53238992;53238992;53238992;53238992;53239896;53239896;53239896;53239896;53239896;53240787;53240787;53240787;53240787;53240787;53251720;53251720;53251720;53251720;53251720;53255223;53255223;53255223;53255223;53255223;53264447;53264447;53264447;53264483;53264483;53268390;532…	53147671;53147671;53147671;53147671;53147671;53153931;53153931;53153931;53235578;53235578;53235578;53235578;53235578;53239085;53239085;53239085;53239085;53239085;53239962;53239962;53239962;53239962;53239962;53240861;53240861;53240861;53240861;53240861;53251776;53251776;53251776;53251776;53251776;53255344;53255344;53255344;53255344;53255344;53264690;53264690;53264690;53264690;53264690;53268536;532…	+;+;+;+;+;+;+;+;+;+;+;+;+;+;+;+;+;+;+;+;+;+;+;+;+;+;+;+;+;+;+;+;+;+;+;+;+;+;+;+;+;+;+;+;+;+;+;+;+;+;+;+;+;+;+;+;+;+;+;+;+;+;+;+;+;+;+;+;+;+;+;+;+	2369	0.0721526	0.0205294	3.5146
LOC105608412	NC_040262.1;NC_040262.1;NC_040262.1;NC_040262.1;NC_040262.1;NC_040262.1;NC_040262.1;NC_040262.1;NC_040262.1;NC_040262.1;NC_040262.1;NC_040262.1;NC_040262.1;NC_040262.1;NC_040262.1;NC_040262.1;NC_040262.1;NC_040262.1;NC_040262.1	26459279;26459280;26459283;26469331;26469641;26469641;26469641;26469641;26471403;26471403;26471403;26471403;26472156;26472156;26473295;26473491;26473491;26473491;26473491	26459649;26459649;26459649;26469555;26469891;26469891;26469891;26469891;26471438;26471438;26471438;26471438;26472185;26472185;26473311;26473804;26473804;26473804;26473804	+;+;+;+;+;+;+;+;+;+;+;+;+;+;+;+;+;+;+	1244	0.137403	0.0390949	3.5146
LOC101106529	NC_040258.1;NC_040258.1;NC_040258.1	8887784;8888320;8889373	8888097;8889268;8889430	-;-;-	1321	0.129394	0.0368161	3.5146
LOC105611653	NC_040252.1	120451576	120453241	+	1666	0.102599	0.0291921	3.5146
LOC101119541	NC_040253.1;NC_040253.1;NC_040253.1	199136056;199136656;199138198	199136476;199137084;199138653	-;-;-	1306	0.0654401	0.0186195	3.5146
LOC114115128	NC_040256.1	5932703	5932809	+	107	1.59747	0.454524	3.5146
PTCHD4	NC_040271.1;NC_040271.1;NC_040271.1	22571573;22717248;22773372	22573922;22717728;22773797	-;-;-	3257	0.0524807	0.0149322	3.5146
CXCL1	NC_040257.1;NC_040257.1;NC_040257.1;NC_040257.1	98809672;98809869;98810103;98810919	98809785;98809992;98810186;98810934	+;+;+;+	338	0.505709	0.143888	3.5146
LOC105612625	NC_040254.1;NC_040254.1	146189886;146192376	146190057;146192504	-;-	301	0.567872	0.161575	3.5146
LOC105609515	NC_040252.1;NC_040252.1;NC_040252.1;NC_040252.1;NC_040252.1;NC_040252.1;NC_040252.1;NC_040252.1;NC_040252.1	27581234;27581957;27591453;27592452;27594726;27595703;27596174;27600470;27600667	27581511;27582005;27591593;27592565;27594892;27595721;27596268;27600557;27600687	-;-;-;-;-;-;-;-;-	972	0.175853	0.050035	3.5146
RRH	NC_040257.1;NC_040257.1;NC_040257.1;NC_040257.1;NC_040257.1;NC_040257.1;NC_040257.1	18692110;18694074;18696302;18697368;18698061;18699872;18705280	18692638;18694252;18696470;18697521;18698160;18700062;18705501	-;-;-;-;-;-;-	1544	0.110706	0.0314987	3.5146
LOC114108872	NC_040268.1;NC_040268.1	22722168;22724637	22722187;22727058	+;+	2442	0.419974	0.119494	3.5146
LOC114113201	NC_040253.1;NC_040253.1	213354383;213362100	213355618;213363366	+;+	2503	0.0682898	0.0194303	3.5146
LOC114109767	NC_040271.1	29506744	29506874	-	131	3.91442	1.11376	3.5146
LOC101122611	NC_040262.1	24516247	24517038	-	792	0.43164	0.122813	3.5146
MIR22	NC_040262.1;NC_040262.1	40572082;40572134	40572166;40572154	+;+	85	54.9656	15.7346	3.4933
LOC101102057	NC_040256.1;NC_040256.1;NC_040256.1;NC_040256.1;NC_040256.1;NC_040256.1;NC_040256.1;NC_040256.1;NC_040256.1;NC_040256.1;NC_040256.1;NC_040256.1;NC_040256.1;NC_040256.1;NC_040256.1	14899525;14899525;14900339;14900339;14900936;14900936;14901316;14901316;14901661;14902020;14902020;14902227;14902227;14902451;14902451	14899730;14899730;14900451;14900451;14901087;14901087;14901393;14901393;14901750;14902109;14902109;14902301;14902301;14902562;14902562	-;-;-;-;-;-;-;-;-;-;-;-;-;-;-	916	4.5407	1.3008	3.4907
LOC114116861	NC_040262.1;NC_040262.1;NC_040262.1;NC_040262.1;NC_040262.1;NC_040262.1;NC_040262.1;NC_040262.1;NC_040262.1;NC_040262.1;NC_040262.1	25461438;25461438;25461438;25463929;25465289;25465289;25465289;25465589;25465589;25465589;25466373	25464135;25464135;25463634;25464135;25465322;25465322;25465322;25465684;25467711;25467711;25467711	+;+;+;+;+;+;+;+;+;+;+	4855	0.821494	0.235407	3.48968
MAP10	NC_040276.1	5331076	5334109	+	3034	0.892018	0.256475	3.47799
WWOX	NC_040265.1;NC_040265.1;NC_040265.1;NC_040265.1;NC_040265.1;NC_040265.1;NC_040265.1;NC_040265.1;NC_040265.1;NC_040265.1;NC_040265.1;NC_040265.1;NC_040265.1;NC_040265.1;NC_040265.1;NC_040265.1;NC_040265.1	5171272;5171272;5178219;5178219;5179700;5179700;5182215;5182215;5223257;5223257;5690364;5690364;5718621;5724480;5724480;6372987;6372987	5171569;5171569;5178283;5178283;5179757;5179757;5182393;5182393;5223363;5223363;5690452;5690452;5718806;5724744;5724744;6374026;6374026	+;+;+;+;+;+;+;+;+;+;+;+;+;+;+;+;+	2287	7.73555	2.23287	3.4644
SLC25A34	NC_040263.1;NC_040263.1;NC_040263.1;NC_040263.1;NC_040263.1	55577046;55579402;55579944;55580197;55580858	55578773;55579536;55580096;55580262;55582738	-;-;-;-;-	3963	3.37862	0.975627	3.46303
FAM166B	NC_040253.1;NC_040253.1;NC_040253.1;NC_040253.1;NC_040253.1;NC_040253.1	55647777;55649066;55649377;55649795;55649923;55650415	55648685;55649289;55649594;55649846;55650120;55650671	+;+;+;+;+;+	1858	0.904632	0.261755	3.45603
HOXC10	NC_040254.1;NC_040254.1	142064111;142068367	142065239;142069228	-;-	1991	1.25915	0.366404	3.4365
LOC114117126	NC_040262.1	54328141	54328355	+	215	5.43264	1.58343	3.43092
NOX4	NC_040272.1;NC_040272.1;NC_040272.1;NC_040272.1;NC_040272.1;NC_040272.1;NC_040272.1;NC_040272.1;NC_040272.1;NC_040272.1;NC_040272.1;NC_040272.1;NC_040272.1;NC_040272.1;NC_040272.1;NC_040272.1;NC_040272.1;NC_040272.1;NC_040272.1;NC_040272.1;NC_040272.1;NC_040272.1;NC_040272.1;NC_040272.1;NC_040272.1;NC_040272.1;NC_040272.1;NC_040272.1;NC_040272.1;NC_040272.1;NC_040272.1;NC_040272.1;NC_040272.1;NC_…	7057386;7058195;7058209;7090682;7090686;7092625;7092625;7097967;7097967;7103062;7103062;7110161;7110161;7112307;7112307;7133127;7133127;7135694;7135694;7135976;7135976;7157353;7157353;7184595;7184595;7211660;7211660;7213301;7213301;7217507;7217507;7218966;7218966;7232565;7232565	7057483;7058290;7058290;7090792;7090792;7092709;7092709;7098064;7098064;7103089;7103089;7110233;7110233;7112387;7112387;7133343;7133343;7135858;7135858;7136038;7136038;7157413;7157413;7184676;7184676;7211779;7211779;7213409;7213409;7217575;7217575;7219066;7219066;7234712;7234712	+;+;+;+;+;+;+;+;+;+;+;+;+;+;+;+;+;+;+;+;+;+;+;+;+;+;+;+;+;+;+;+;+;+;+	3805	0.306969	0.0894713	3.43092
FBXO36	NC_040253.1;NC_040253.1;NC_040253.1;NC_040253.1;NC_040253.1;NC_040253.1;NC_040253.1;NC_040253.1;NC_040253.1;NC_040253.1;NC_040253.1;NC_040253.1;NC_040253.1;NC_040253.1;NC_040253.1	247585037;247585037;247585037;247649079;247649079;247649079;247667571;247667571;247667661;247683513;247683513;247683513;247686172;247686172;247688066	247585524;247585524;247585524;247649187;247649187;247649187;247667743;247667743;247667743;247683739;247683739;247683739;247687081;247687081;247690342	+;+;+;+;+;+;+;+;+;+;+;+;+;+;+	4184	0.5379	0.156922	3.42782
3767..3838	NC_001941.1	3767	3838	-	72	15.0355	4.39058	3.42449
LOC114109343	NC_040270.1;NC_040270.1	60922170;60923263	60922777;60923985	+;+	1331	3.06072	0.895218	3.41897
DNAH17	NC_040262.1;NC_040262.1;NC_040262.1;NC_040262.1;NC_040262.1;NC_040262.1;NC_040262.1;NC_040262.1;NC_040262.1;NC_040262.1;NC_040262.1;NC_040262.1;NC_040262.1;NC_040262.1;NC_040262.1;NC_040262.1;NC_040262.1;NC_040262.1;NC_040262.1;NC_040262.1;NC_040262.1;NC_040262.1;NC_040262.1;NC_040262.1;NC_040262.1;NC_040262.1;NC_040262.1;NC_040262.1;NC_040262.1;NC_040262.1;NC_040262.1;NC_040262.1;NC_040262.1;NC_…	9483150;9488495;9489184;9489524;9490293;9490825;9494394;9495272;9497019;9498176;9501525;9502242;9502775;9503175;9503942;9504617;9506328;9507087;9507605;9508587;9508947;9511673;9512032;9513629;9514883;9516796;9517671;9520184;9520488;9521154;9522812;9523279;9524073;9524971;9525557;9526015;9526273;9530120;9530939;9532245;9533225;9533766;9534146;9534918;9536617;9537646;9538477;9538955;9539594;9539878…	9487675;9488720;9489327;9489706;9490475;9491004;9494585;9495499;9497146;9498324;9501718;9502364;9502945;9503315;9504106;9504821;9506450;9507322;9507797;9508702;9509154;9511890;9512127;9513793;9515116;9516957;9517937;9520375;9520652;9521315;9522903;9523426;9524175;9525136;9525764;9526188;9526555;9530268;9531066;9532377;9533362;9533993;9534284;9535075;9536721;9537802;9538637;9539086;9539701;9540003…	-;-;-;-;-;-;-;-;-;-;-;-;-;-;-;-;-;-;-;-;-;-;-;-;-;-;-;-;-;-;-;-;-;-;-;-;-;-;-;-;-;-;-;-;-;-;-;-;-;-;-;-;-;-;-;-;-;-;-;-;-;-;-;-;-;-;-;-;-;-;-;-;-;-;-;-;-;-;-;-	17667	2.52197	0.737756	3.41843
C2CD4B	NC_040258.1;NC_040258.1	49131589;49132077	49131885;49133293	+;+	1514	0.658579	0.192737	3.41698
LOC114108925	NC_040268.1	81468653	81468756	+	104	8.76561	2.57199	3.4081
LOC101115820	NC_040265.1	70195233	70199108	+	3876	0.235197	0.0690112	3.4081
FGF1	NC_040256.1;NC_040256.1;NC_040256.1;NC_040256.1;NC_040256.1;NC_040256.1;NC_040256.1;NC_040256.1;NC_040256.1;NC_040256.1;NC_040256.1;NC_040256.1;NC_040256.1	55956450;55956450;55959599;55966597;55966597;55979602;55979602;55979602;56058183;56058183;56068707;56068707;56068707	55959711;55959711;55959711;55966700;55966700;55979804;55979804;55979804;56058337;56058337;56069126;56069122;56069122	-;-;-;-;-;-;-;-;-;-;-;-;-	4144	0.639336	0.187776	3.40477
CTRC	NC_040263.1;NC_040263.1;NC_040263.1;NC_040263.1;NC_040263.1;NC_040263.1;NC_040263.1;NC_040263.1	55803161;55803794;55804816;55805752;55806747;55807741;55807938;55809470	55803271;55803946;55804961;55805888;55806872;55807838;55808029;55811762	-;-;-;-;-;-;-;-	3156	0.550628	0.161805	3.40303
LOC101102719	NC_040254.1;NC_040254.1;NC_040254.1;NC_040254.1;NC_040254.1	220336533;220338843;220340920;220343567;220345708	220336671;220338905;220341110;220343670;220345843	+;+;+;+;+	633	2.6103	0.768311	3.39745
LOC105611326	NC_040264.1	64191367	64194086	-	2720	0.911205	0.268203	3.39745
LOC114118094	NC_040265.1;NC_040265.1	69655921;69702756	69656980;69703109	-;-	1414	3.44518	1.01464	3.39547
PLN	NC_040259.1;NC_040259.1	21785448;21795633	21787967;21795740	-;-	2628	3.82662	1.12887	3.38977
LOC105604916	NC_040276.1;NC_040276.1;NC_040276.1;NC_040276.1;NC_040276.1;NC_040276.1;NC_040276.1;NC_040276.1	7411362;7411362;7411362;7414346;7414346;7420296;7420296;7420296	7414560;7413034;7414063;7414560;7414560;7420617;7420617;7420617	+;+;+;+;+;+;+;+	3521	0.42073	0.124313	3.38443
SCN4A	NC_040262.1;NC_040262.1;NC_040262.1;NC_040262.1;NC_040262.1;NC_040262.1;NC_040262.1;NC_040262.1;NC_040262.1;NC_040262.1;NC_040262.1;NC_040262.1;NC_040262.1;NC_040262.1;NC_040262.1;NC_040262.1;NC_040262.1;NC_040262.1;NC_040262.1;NC_040262.1;NC_040262.1;NC_040262.1;NC_040262.1;NC_040262.1;NC_040262.1;NC_040262.1	14795826;14796188;14796456;14796790;14797395;14799711;14799810;14799889;14801689;14802000;14803644;14804465;14806836;14809017;14810021;14816790;14818883;14819682;14820357;14820609;14822172;14822734;14822990;14823643;14824401;14825701	14796098;14796306;14796545;14796918;14797486;14799808;14799887;14799991;14801752;14802141;14803853;14804618;14807074;14809190;14810377;14817278;14819015;14819836;14820530;14820731;14822450;14822787;14823127;14823747;14824671;14826926	+;+;+;+;+;+;+;+;+;+;+;+;+;+;+;+;+;+;+;+;+;+;+;+;+;+	5469	0.119808	0.0355707	3.36816
LOC114117873	NC_040265.1;NC_040265.1;NC_040265.1;NC_040265.1	18035693;18036458;18036728;18039039	18035885;18036524;18036903;18039282	+;+;+;+	680	0.963573	0.286083	3.36816
CCDC116	NC_040268.1;NC_040268.1;NC_040268.1;NC_040268.1	81580888;81583023;81583739;81584939	81581894;81583633;81584291;81585132	-;-;-;-	2365	0.517968	0.154231	3.3584
LOC101102326	NC_040264.1	54266308	54267713	-	1406	3.01902	0.89935	3.3569
CACNA1I	NC_040254.1;NC_040254.1;NC_040254.1;NC_040254.1;NC_040254.1;NC_040254.1;NC_040254.1;NC_040254.1;NC_040254.1;NC_040254.1;NC_040254.1;NC_040254.1;NC_040254.1;NC_040254.1;NC_040254.1;NC_040254.1;NC_040254.1;NC_040254.1;NC_040254.1;NC_040254.1;NC_040254.1;NC_040254.1;NC_040254.1;NC_040254.1;NC_040254.1;NC_040254.1;NC_040254.1;NC_040254.1;NC_040254.1;NC_040254.1;NC_040254.1;NC_040254.1;NC_040254.1;NC_…	231825514;231845339;231847048;231865171;231882458;231891651;231893330;231896591;231896831;231899669;231909444;231910400;231910921;231911658;231912318;231913068;231913911;231914729;231915523;231915925;231916491;231917117;231918536;231919989;231922847;231923602;231924964;231925666;231926578;231929915;231930711;231931275;231931877;231932998;231935031;231936725;231938145	231826879;231845450;231847181;231865268;231882617;231891966;231893422;231896828;231896896;231900093;231909595;231910585;231911038;231911813;231912411;231913270;231914378;231914829;231915646;231915993;231916675;231917243;231918661;231920078;231923039;231923753;231925073;231925799;231926648;231929993;231930832;231931619;231932023;231933120;231935196;231936921;231938810	+;+;+;+;+;+;+;+;+;+;+;+;+;+;+;+;+;+;+;+;+;+;+;+;+;+;+;+;+;+;+;+;+;+;+;+;+	7712	0.0738803	0.022072	3.34724
FOXA1	NC_040269.1;NC_040269.1	46718175;46724630	46722276;46724765	-;-	4238	2.95772	0.88363	3.34724
C6H4orf54	NC_040257.1;NC_040257.1;NC_040257.1;NC_040257.1;NC_040257.1	28682614;28682615;28692550;28696816;28696816	28689098;28689098;28692590;28701481;28701481	+;+;+;+;+	11192	0.152725	0.045627	3.34724
LOC114109078	NC_040269.1;NC_040269.1	65653289;65654985	65654577;65656134	+;+	2439	0.233606	0.0697906	3.34724
MAMDC2	NC_040253.1;NC_040253.1;NC_040253.1;NC_040253.1;NC_040253.1;NC_040253.1;NC_040253.1;NC_040253.1;NC_040253.1;NC_040253.1;NC_040253.1;NC_040253.1;NC_040253.1;NC_040253.1;NC_040253.1;NC_040253.1;NC_040253.1;NC_040253.1;NC_040253.1;NC_040253.1;NC_040253.1;NC_040253.1;NC_040253.1;NC_040253.1;NC_040253.1;NC_040253.1;NC_040253.1;NC_040253.1	71486252;71486252;71487395;71487395;71494099;71494099;71508862;71508866;71510704;71510704;71540682;71540682;71544547;71544547;71553949;71553949;71557705;71557705;71575553;71575553;71578805;71578805;71580611;71580611;71649148;71649148;71649599;71649599	71487255;71487255;71487479;71487479;71494358;71494358;71509014;71509014;71510797;71510797;71540947;71540947;71544690;71544690;71554042;71554042;71557961;71557961;71575690;71575690;71578889;71578889;71580882;71580882;71649261;71649261;71649879;71649880	-;-;-;-;-;-;-;-;-;-;-;-;-;-;-;-;-;-;-;-;-;-;-;-;-;-;-;-	3248	0.850788	0.25455	3.34232
C14H19orf33	NC_040265.1;NC_040265.1;NC_040265.1;NC_040265.1	51001035;51001261;51001485;51001701	51001145;51001361;51001565;51001842	+;+;+;+	435	27.8333	8.32928	3.34163
GFAP	NC_040262.1;NC_040262.1;NC_040262.1;NC_040262.1;NC_040262.1;NC_040262.1;NC_040262.1;NC_040262.1;NC_040262.1;NC_040262.1;NC_040262.1;NC_040262.1;NC_040262.1;NC_040262.1;NC_040262.1;NC_040262.1;NC_040262.1;NC_040262.1;NC_040262.1	18440413;18440420;18441809;18441809;18442068;18442068;18442952;18442952;18444466;18444466;18444752;18444752;18445753;18445753;18446151;18447512;18447512;18448209;18448209	18440888;18440888;18441869;18441869;18442163;18442163;18443113;18443113;18444591;18444591;18444972;18444972;18445796;18445796;18446270;18447597;18447597;18449786;18449786	+;+;+;+;+;+;+;+;+;+;+;+;+;+;+;+;+;+;+	2970	0.901648	0.270189	3.3371
HIVEP3	NC_040252.1;NC_040252.1;NC_040252.1;NC_040252.1;NC_040252.1;NC_040252.1;NC_040252.1;NC_040252.1;NC_040252.1;NC_040252.1;NC_040252.1;NC_040252.1;NC_040252.1;NC_040252.1	16639267;16639267;16645645;16645645;16650787;16650787;16657167;16657167;16689369;16689369;16693568;16693568;16742356;16742356	16644145;16644142;16646543;16646543;16650873;16650873;16657342;16657342;16689514;16689514;16699168;16699168;16742716;16742715	-;-;-;-;-;-;-;-;-;-;-;-;-;-	12149	2.85844	0.85667	3.33668
CNDP1	NC_040274.1;NC_040274.1;NC_040274.1;NC_040274.1;NC_040274.1;NC_040274.1;NC_040274.1;NC_040274.1;NC_040274.1;NC_040274.1;NC_040274.1;NC_040274.1;NC_040274.1	4214225;4214652;4218278;4219954;4221355;4225674;4226939;4230243;4230978;4232434;4234101;4236482;4236860	4214474;4214799;4218419;4220118;4221515;4225758;4227139;4230331;4231140;4232583;4234226;4236677;4237014	-;-;-;-;-;-;-;-;-;-;-;-;-	2031	5.17586	1.55648	3.32536
C22H10orf62	NC_040273.1;NC_040273.1	21264890;21265168	21264980;21266698	+;+	1622	0.597164	0.179904	3.31935
LOC114113914	NC_040254.1;NC_040254.1;NC_040254.1;NC_040254.1	45782211;45846959;45905244;45905573	45782367;45847100;45905340;45905890	+;+;+;+	714	1.35658	0.40869	3.31935
LOC114112702	NW_020998446.1	16013	17881	-	1869	0.259123	0.0780643	3.31935
LOC105604629	NC_040275.1;NC_040275.1	2794415;2795376	2795300;2797391	+;+	2902	0.166885	0.0502764	3.31935
C17H5orf52	NC_040268.1;NC_040268.1;NC_040268.1;NC_040268.1;NC_040268.1	78862294;78862294;78864808;78864808;78866492	78862882;78862579;78864883;78864916;78866811	+;+;+;+;+	1018	0.951474	0.286645	3.31935
LOC114110156	NC_040272.1;NC_040272.1;NC_040272.1;NC_040272.1;NC_040272.1;NC_040272.1	6393681;6396771;6401794;6402141;6405044;6446640	6394811;6396863;6401875;6402405;6405180;6446703	-;-;-;-;-;-	1772	0.273307	0.0823376	3.31935
NOBOX	NC_040255.1;NC_040255.1;NC_040255.1;NC_040255.1;NC_040255.1;NC_040255.1;NC_040255.1;NC_040255.1;NC_040255.1;NC_040255.1	116582902;116584383;116585153;116585600;116586148;116586568;116587059;116589545;116612843;116616525	116583487;116584684;116585375;116585673;116586257;116586674;116587607;116590007;116613013;116616689	-;-;-;-;-;-;-;-;-;-	2750	0.176109	0.0530553	3.31935
LOC105609787	NC_040260.1;NC_040260.1;NC_040260.1	45802118;45805283;45805999	45802273;45805431;45806126	+;+;+	433	1.11848	0.336957	3.31935
LOC114108750	NC_040260.1;NC_040260.1;NC_040260.1;NC_040260.1;NC_040260.1;NC_040260.1;NC_040260.1;NC_040260.1	99383200;99392868;99393370;99397039;99404514;99405350;99405580;99407116	99384537;99392940;99393466;99397143;99404635;99405490;99405713;99407130	-;-;-;-;-;-;-;-	2025	4.48778	1.35695	3.30725
TMEM45B	NC_040272.1;NC_040272.1;NC_040272.1;NC_040272.1;NC_040272.1;NC_040272.1;NC_040272.1;NC_040272.1;NC_040272.1;NC_040272.1;NC_040272.1;NC_040272.1;NC_040272.1;NC_040272.1;NC_040272.1;NC_040272.1;NC_040272.1;NC_040272.1;NC_040272.1;NC_040272.1;NC_040272.1;NC_040272.1;NC_040272.1;NC_040272.1;NC_040272.1	37078481;37089082;37094947;37094947;37101355;37101355;37101355;37101355;37102027;37102027;37102027;37102027;37103184;37103184;37103184;37103184;37103815;37103815;37103815;37103815;37104988;37104988;37104988;37104988;37107473	37078644;37089251;37095215;37095215;37101550;37101550;37101550;37101550;37102233;37102233;37102233;37102233;37103368;37103368;37103368;37103368;37103960;37103960;37103960;37103960;37105099;37105099;37105922;37105239;37108512	+;+;+;+;+;+;+;+;+;+;+;+;+;+;+;+;+;+;+;+;+;+;+;+;+	3312	2.93312	0.888394	3.3016
ZC2HC1B	NC_040259.1;NC_040259.1;NC_040259.1;NC_040259.1;NC_040259.1;NC_040259.1;NC_040259.1	74982595;74986904;74987561;74999407;75004642;75012016;75012602	74982938;74987023;74987699;74999546;75004747;75012100;75012801	+;+;+;+;+;+;+	1134	1.8339	0.557533	3.28931
MYLK2	NC_040264.1;NC_040264.1;NC_040264.1;NC_040264.1;NC_040264.1;NC_040264.1;NC_040264.1;NC_040264.1;NC_040264.1;NC_040264.1;NC_040264.1;NC_040264.1;NC_040264.1	63695999;63696211;63696798;63698548;63700631;63701305;63703453;63703658;63707042;63707215;63707689;63707988;63709489	63696113;63696310;63697299;63698846;63700736;63701398;63703562;63703799;63707112;63707343;63707841;63708120;63710449	+;+;+;+;+;+;+;+;+;+;+;+;+	2915	1.42686	0.433786	3.28931
FHAD1	NC_040263.1;NC_040263.1;NC_040263.1;NC_040263.1;NC_040263.1;NC_040263.1;NC_040263.1;NC_040263.1;NC_040263.1;NC_040263.1;NC_040263.1;NC_040263.1;NC_040263.1;NC_040263.1;NC_040263.1;NC_040263.1;NC_040263.1;NC_040263.1;NC_040263.1;NC_040263.1;NC_040263.1;NC_040263.1;NC_040263.1;NC_040263.1;NC_040263.1;NC_040263.1;NC_040263.1;NC_040263.1;NC_040263.1;NC_040263.1;NC_040263.1;NC_040263.1;NC_040263.1;NC_…	55843105;55843105;55843105;55843105;55843105;55848079;55848079;55848079;55848079;55850626;55850626;55850626;55854162;55856742;55856742;55856742;55856742;55856742;55856742;55857445;55857445;55857445;55857445;55857445;55857445;55858324;55858324;55858324;55858324;55858324;55858324;55860391;55860391;55860391;55860391;55860391;55860391;55861185;55861185;55861185;55861185;55861185;55861185;55864915;558…	55843650;55843650;55843650;55843650;55843650;55848132;55848132;55848132;55848132;55850706;55850706;55850706;55856068;55856907;55856907;55856907;55856907;55856907;55856907;55857665;55857665;55857665;55857665;55857665;55857665;55858419;55858419;55858419;55858419;55858419;55858419;55860515;55860515;55860515;55860515;55860515;55860515;55861314;55861314;55861314;55861314;55861314;55861314;55865047;558…	-;-;-;-;-;-;-;-;-;-;-;-;-;-;-;-;-;-;-;-;-;-;-;-;-;-;-;-;-;-;-;-;-;-;-;-;-;-;-;-;-;-;-;-;-;-;-;-;-;-;-;-;-;-;-;-;-;-;-;-;-;-;-;-;-;-;-;-;-;-;-;-;-;-;-;-;-;-;-;-;-;-;-;-;-;-;-;-;-;-;-;-;-;-;-;-;-;-;-;-;-;-;-;-;-;-;-;-;-;-;-;-;-;-;-;-;-;-;-;-;-;-;-;-;-;-;-;-;-;-;-;-;-;-;-;-;-;-;-;-;-;-;-;-;-;-;-;-;-;-;-;-;-;-;-;-;-;-;-;-;-;-;-;-;-;-;-;-;-;-;-;-;-;-;-;-;-;-;-;-;-;-;-;-;-;-;-;-;-;-;-;-;-;-;-;-;-	6870	0.534932	0.162821	3.28539
LOC105616883	NC_040265.1;NC_040265.1;NC_040265.1;NC_040265.1	50281827;50282248;50282315;50287677	50282156;50282312;50282597;50287751	-;-;-;-	753	0.529662	0.161468	3.2803
HPDL	NC_040252.1	20628176	20630295	+	2120	0.37626	0.114703	3.2803
ISM2	NC_040258.1;NC_040258.1;NC_040258.1;NC_040258.1;NC_040258.1;NC_040258.1;NC_040258.1;NC_040258.1;NC_040258.1;NC_040258.1;NC_040258.1;NC_040258.1;NC_040258.1;NC_040258.1;NC_040258.1	92661727;92661938;92661992;92662031;92662179;92663490;92663792;92663803;92663903;92665441;92666040;92666868;92667220;92673013;92674190	92661935;92661990;92662029;92662177;92662237;92663573;92663800;92663868;92663962;92665707;92666058;92667217;92667370;92673403;92674218	-;-;-;-;-;-;-;-;-;-;-;-;-;-;-	1932	0.206437	0.0629323	3.2803
LOC105607984	NC_040253.1	77259595	77259980	-	386	1.03325	0.314987	3.2803
A3GALT2	NC_040253.1;NC_040253.1;NC_040253.1;NC_040253.1;NC_040253.1	249986437;249993339;249993628;249994003;249996711	249988112;249993422;249993717;249994140;249997398	+;+;+;+;+	2676	1.30944	0.399832	3.27497
GDAP1	NC_040260.1;NC_040260.1;NC_040260.1;NC_040260.1;NC_040260.1;NC_040260.1;NC_040260.1;NC_040260.1;NC_040260.1;NC_040260.1;NC_040260.1;NC_040260.1;NC_040260.1;NC_040260.1;NC_040260.1;NC_040260.1;NC_040260.1;NC_040260.1;NC_040260.1;NC_040260.1;NC_040260.1;NC_040260.1;NC_040260.1;NC_040260.1;NC_040260.1;NC_040260.1;NC_040260.1;NC_040260.1;NC_040260.1;NC_040260.1;NC_040260.1;NC_040260.1;NC_040260.1;NC_…	55219742;55219742;55219742;55219742;55219742;55220228;55220228;55220228;55220228;55220228;55250641;55250641;55250944;55251666;55251666;55251666;55251666;55251666;55260605;55260605;55260605;55260605;55260605;55260605;55261991;55261991;55261991;55261991;55261991;55261991;55264573;55264573;55264573;55264573;55264573;55264573;55266313;55266313;55266313;55266313;55266313;55266316	55219806;55219806;55219806;55219806;55219806;55220443;55220443;55220443;55220443;55220443;55250985;55250985;55250985;55251858;55251858;55251858;55251713;55251713;55260778;55260778;55260778;55260778;55260778;55260778;55262085;55262085;55262085;55262085;55262085;55262085;55264687;55264687;55264687;55264687;55264687;55264687;55270026;55270026;55270026;55270026;55270026;55270026	+;+;+;+;+;+;+;+;+;+;+;+;+;+;+;+;+;+;+;+;+;+;+;+;+;+;+;+;+;+;+;+;+;+;+;+;+;+;+;+;+;+	4917	0.515651	0.158256	3.25833
ARL5C	NC_040262.1;NC_040262.1;NC_040262.1;NC_040262.1;NC_040262.1;NC_040262.1;NC_040262.1;NC_040262.1;NC_040262.1;NC_040262.1;NC_040262.1;NC_040262.1;NC_040262.1;NC_040262.1;NC_040262.1;NC_040262.1;NC_040262.1;NC_040262.1;NC_040262.1;NC_040262.1;NC_040262.1;NC_040262.1;NC_040262.1;NC_040262.1;NC_040262.1;NC_040262.1;NC_040262.1;NC_040262.1;NC_040262.1;NC_040262.1;NC_040262.1;NC_040262.1	23513595;23513595;23513595;23515456;23515456;23515456;23515639;23516297;23516316;23516316;23516316;23516316;23517270;23517270;23517624;23517624;23517624;23518626;23518626;23518626;23518626;23518626;23519255;23519255;23519255;23519255;23519255;23521374;23521374;23521374;23521374;23521374	23515246;23515259;23515259;23515684;23515684;23515684;23515684;23516376;23516376;23516376;23516376;23516376;23517771;23517771;23517771;23517771;23517771;23518709;23518709;23518709;23518709;23518709;23519406;23519406;23519406;23519406;23519406;23521965;23521965;23521422;23521965;23521965	+;+;+;+;+;+;+;+;+;+;+;+;+;+;+;+;+;+;+;+;+;+;+;+;+;+;+;+;+;+;+;+	3304	0.215559	0.0662389	3.25426
LOC114116486	NC_040260.1	25067481	25068119	+	639	1.11456	0.342493	3.25426
LOC101118851	NC_040253.1;NC_040253.1;NC_040253.1;NC_040253.1;NC_040253.1;NC_040253.1;NC_040253.1;NC_040253.1;NC_040253.1;NC_040253.1;NC_040253.1	150883410;150883410;150883410;150896536;150896536;150896536;150900310;150900310;150900310;150901854;150902442	150886246;150886246;150886246;150896688;150896688;150896688;150901828;150901524;150901524;150902073;150902490	-;-;-;-;-;-;-;-;-;-;-	4778	0.447178	0.137413	3.25426
C20H6orf222	NC_040271.1;NC_040271.1;NC_040271.1;NC_040271.1;NC_040271.1;NC_040271.1;NC_040271.1;NC_040271.1;NC_040271.1;NC_040271.1;NC_040271.1	11914519;11914655;11916466;11917333;11918269;11918810;11920444;11921614;11922088;11923648;11924744	11914527;11914897;11916530;11917464;11918506;11918871;11920575;11921854;11922150;11923772;11925365	-;-;-;-;-;-;-;-;-;-;-	1932	1.79895	0.553804	3.24835
LOC106991919	NC_040275.1;NC_040275.1	39698979;39700106	39699585;39700507	-;-	1009	2.73871	0.843505	3.24682
SLC7A4	NC_040268.1;NC_040268.1;NC_040268.1;NC_040268.1;NC_040268.1;NC_040268.1;NC_040268.1;NC_040268.1;NC_040268.1	81830004;81830004;81830492;81830492;81830794;81830794;81831927;81831927;81833441	81830396;81830396;81830600;81830600;81831428;81831428;81832955;81833318;81833553	-;-;-;-;-;-;-;-;-	2642	0.862627	0.266917	3.23182
REPS2	NC_040278.1;NC_040278.1;NC_040278.1;NC_040278.1;NC_040278.1;NC_040278.1;NC_040278.1;NC_040278.1;NC_040278.1;NC_040278.1;NC_040278.1;NC_040278.1;NC_040278.1;NC_040278.1;NC_040278.1;NC_040278.1;NC_040278.1;NC_040278.1;NC_040278.1;NC_040278.1;NC_040278.1;NC_040278.1;NC_040278.1;NC_040278.1;NC_040278.1;NC_040278.1;NC_040278.1;NC_040278.1;NC_040278.1;NC_040278.1;NC_040278.1;NC_040278.1;NC_040278.1;NC_…	15953113;15953114;16014424;16014424;16032853;16032853;16035816;16035819;16044281;16044281;16059472;16059472;16067217;16067217;16069268;16069268;16082509;16082509;16088781;16088781;16090547;16090547;16095084;16095084;16098199;16098199;16131697;16131697;16165928;16165928;16167057;16167057;16176739;16176739;16194231;16194231	15953371;15953371;16014547;16014547;16033001;16033001;16035942;16035942;16044378;16044378;16059610;16059610;16067280;16067280;16069410;16069410;16082603;16082603;16088850;16088850;16090600;16090600;16095129;16095129;16098335;16098335;16131758;16131758;16166011;16166011;16167202;16167202;16176844;16176844;16199751;16199751	+;+;+;+;+;+;+;+;+;+;+;+;+;+;+;+;+;+;+;+;+;+;+;+;+;+;+;+;+;+;+;+;+;+;+;+	7424	1.00538	0.311169	3.23097
ANKRD61	NC_040275.1;NC_040275.1;NC_040275.1	38776292;38777720;38779281	38776939;38777817;38780557	+;+;+	2023	6.21024	1.92325	3.22904
UCP2	NC_040266.1;NC_040266.1;NC_040266.1;NC_040266.1;NC_040266.1;NC_040266.1;NC_040266.1;NC_040266.1	56517336;56518095;56518600;56518783;56519898;56520265;56522868;56523800	56517782;56518275;56518701;56518977;56520108;56520488;56523024;56523911	-;-;-;-;-;-;-;-	1629	5.10655	1.58232	3.22725
LOC114117713	NC_040264.1	70145482	70145614	-	133	4.71234	1.46268	3.22172
TIGIT	NC_040252.1;NC_040252.1;NC_040252.1;NC_040252.1;NC_040252.1	196578723;196580227;196583237;196595136;196595493	196578991;196580556;196583433;196595297;196596304	+;+;+;+;+	1770	0.177046	0.0549537	3.22172
LOC114114857	NC_040252.1	27416315	27422437	+	6123	0.153538	0.0476571	3.22172
LOC105612466	NC_040252.1;NC_040252.1;NC_040252.1	106314135;106314467;106314916	106314381;106314572;106315473	+;+;+	911	1.03196	0.320312	3.22172
LMO1	NC_040266.1;NC_040266.1;NC_040266.1;NC_040266.1;NC_040266.1;NC_040266.1;NC_040266.1;NC_040266.1	47433861;47438941;47470910;47470910;47473614;47473614;47475152;47475152	47434018;47439014;47471123;47471123;47473739;47473739;47475531;47475531	+;+;+;+;+;+;+;+	952	12.7479	3.95918	3.21983
WNT5B	NC_040254.1;NC_040254.1;NC_040254.1;NC_040254.1	228952723;228953910;228959758;228964477	228952890;228954157;228960050;228965020	+;+;+;+	1253	4.36532	1.35849	3.21335
KCNH3	NC_040254.1;NC_040254.1;NC_040254.1;NC_040254.1;NC_040254.1;NC_040254.1;NC_040254.1;NC_040254.1;NC_040254.1;NC_040254.1;NC_040254.1;NC_040254.1;NC_040254.1;NC_040254.1;NC_040254.1;NC_040254.1;NC_040254.1;NC_040254.1;NC_040254.1;NC_040254.1;NC_040254.1;NC_040254.1;NC_040254.1;NC_040254.1;NC_040254.1;NC_040254.1;NC_040254.1;NC_040254.1;NC_040254.1;NC_040254.1	146610210;146610210;146611274;146611274;146611949;146611949;146612458;146612458;146613474;146613474;146618324;146618324;146618961;146618961;146619442;146619442;146624191;146624191;146624483;146624483;146625012;146625012;146625679;146625679;146626889;146626889;146627451;146627451;146629115;146629115	146611194;146611194;146611383;146611350;146612055;146612055;146612789;146612789;146613691;146613691;146618573;146618573;146619160;146619160;146619723;146619723;146624398;146624398;146624640;146624640;146625255;146625255;146625812;146625812;146627023;146627023;146627684;146627684;146629190;146629190	-;-;-;-;-;-;-;-;-;-;-;-;-;-;-;-;-;-;-;-;-;-;-;-;-;-;-;-;-;-	3673	0.403318	0.125789	3.20631
LOC101111732	NC_040264.1;NC_040264.1;NC_040264.1	46255689;46258271;46258554	46255840;46258551;46258800	+;+;+	680	3.43535	1.07281	3.20219
TRH	NC_040270.1;NC_040270.1;NC_040270.1;NC_040270.1;NC_040270.1;NC_040270.1	57792886;57794923;57796115;57796408;57813271;57817674	57794075;57795141;57796406;57796683;57813414;57817949	-;-;-;-;-;-	2397	0.713098	0.223185	3.19509
LOC105616901	NC_040265.1;NC_040265.1;NC_040265.1;NC_040265.1;NC_040265.1;NC_040265.1	56536735;56540112;56565017;56565017;56570016;56570016	56536880;56542640;56565089;56565089;56570105;56570105	-;-;-;-;-;-	2838	0.301144	0.0942521	3.19509
LOC114113983	NC_040254.1	145012900	145013423	+	524	308.097	96.4792	3.1934
SNAP25	NC_040264.1;NC_040264.1;NC_040264.1;NC_040264.1;NC_040264.1;NC_040264.1;NC_040264.1;NC_040264.1;NC_040264.1;NC_040264.1;NC_040264.1;NC_040264.1;NC_040264.1;NC_040264.1;NC_040264.1;NC_040264.1	3222855;3222864;3276794;3276794;3278822;3278822;3285958;3285958;3297156;3297439;3301151;3301151;3303643;3303643;3309083;3309083	3223010;3223010;3276928;3276928;3278863;3278863;3286006;3286006;3297273;3297556;3301276;3301276;3303787;3303787;3310368;3310368	+;+;+;+;+;+;+;+;+;+;+;+;+;+;+;+	2175	1.03475	0.324227	3.19142
TUSC1	NC_040253.1;NC_040253.1	101731676;101735665	101733054;101735758	-;-	1473	4.83507	1.51878	3.18352
AK5	NC_040252.1;NC_040252.1;NC_040252.1;NC_040252.1;NC_040252.1;NC_040252.1;NC_040252.1;NC_040252.1;NC_040252.1;NC_040252.1;NC_040252.1;NC_040252.1;NC_040252.1;NC_040252.1	57855501;57860988;57867015;57871102;57871374;57909243;57991797;57999970;58050220;58052546;58089434;58092219;58105109;58123070	57855916;57861174;57867182;57871271;57871487;57909434;57991887;58000046;58050262;58052590;58089597;58092335;58105300;58124389	+;+;+;+;+;+;+;+;+;+;+;+;+;+	3296	0.328445	0.103288	3.17988
LOC114109014	NC_040269.1;NC_040269.1;NC_040269.1;NC_040269.1;NC_040269.1;NC_040269.1;NC_040269.1;NC_040269.1;NC_040269.1;NC_040269.1	25653210;25653210;25653210;25682907;25682907;25682907;25684972;25685713;25685713;25685713	25653686;25653435;25653435;25685133;25682973;25685133;25685133;25686633;25686633;25686633	+;+;+;+;+;+;+;+;+;+	3625	4.33021	1.36175	3.17988
TRNAR-ACG	NC_040254.1;NC_040270.1;NC_040253.1;NC_040253.1;NC_040271.1;NC_040271.1;NC_040271.1;NC_040271.1;NC_040271.1;NC_040271.1;NC_040271.1;NC_040258.1;NC_040256.1	160270754;55566952;237811245;237908627;33499113;33721377;33997699;33737913;33859044;34152679;34252112;23234938;824773	160270825;55567024;237811316;237908698;33499185;33721449;33997770;33737985;33859116;34152751;34252184;23235010;824844	+;+;+;+;+;+;+;-;-;-;-;-;-	944	1.14677	0.360634	3.17988
PIH1D3	NC_040278.1;NC_040278.1;NC_040278.1;NC_040278.1;NC_040278.1;NC_040278.1;NC_040278.1;NC_040278.1;NC_040278.1	136433710;136439117;136465285;136468163;136470612;136475203;136481746;136482037;136482529	136433908;136439202;136465381;136468268;136470684;136475325;136481911;136482232;136482610	-;-;-;-;-;-;-;-;-	1128	0.479855	0.150904	3.17988
LOC114109543	NC_040252.1;NC_040252.1	236319235;236320302	236319444;236320466	-;-	375	2.05115	0.648454	3.16314
LOC114111432	NC_040278.1;NC_040278.1	1592868;1596067	1593277;1596529	-;-	873	1.76216	0.557091	3.16314
CCDC40	NC_040262.1;NC_040262.1;NC_040262.1;NC_040262.1;NC_040262.1;NC_040262.1;NC_040262.1;NC_040262.1;NC_040262.1;NC_040262.1;NC_040262.1;NC_040262.1;NC_040262.1;NC_040262.1;NC_040262.1;NC_040262.1;NC_040262.1;NC_040262.1;NC_040262.1;NC_040262.1;NC_040262.1;NC_040262.1;NC_040262.1;NC_040262.1;NC_040262.1;NC_040262.1;NC_040262.1;NC_040262.1;NC_040262.1;NC_040262.1;NC_040262.1;NC_040262.1;NC_040262.1;NC_…	10716400;10719056;10719075;10719612;10719612;10719612;10721169;10721169;10721169;10721656;10721656;10721656;10725038;10725038;10725038;10726310;10726310;10726310;10727204;10727204;10727204;10727365;10727365;10727365;10734020;10734020;10734020;10734376;10734376;10734376;10737561;10737561;10737561;10750101;10750101;10750101;10750425;10750425;10750425;10754647;10754647;10754647;10755845;10755845;107…	10718003;10719155;10719290;10719732;10719732;10719732;10721232;10721232;10721232;10722078;10722078;10722078;10725170;10725170;10725170;10726473;10726473;10726473;10727287;10727287;10727287;10727584;10727584;10727584;10734177;10734177;10734177;10734498;10734498;10734498;10737682;10737682;10737682;10750344;10750344;10750344;10750607;10750607;10750607;10754892;10754892;10754892;10756058;10756058;107…	+;+;+;+;+;+;+;+;+;+;+;+;+;+;+;+;+;+;+;+;+;+;+;+;+;+;+;+;+;+;+;+;+;+;+;+;+;+;+;+;+;+;+;+;+;+;+;+;+;+;+;+;+;+;+;+;+;+;+;+;+;+;+	5873	0.664548	0.211164	3.14706
ADCY5	NC_040252.1;NC_040252.1;NC_040252.1;NC_040252.1;NC_040252.1;NC_040252.1;NC_040252.1;NC_040252.1;NC_040252.1;NC_040252.1;NC_040252.1;NC_040252.1;NC_040252.1;NC_040252.1;NC_040252.1;NC_040252.1;NC_040252.1;NC_040252.1;NC_040252.1;NC_040252.1;NC_040252.1	205756748;205760736;205764289;205765512;205771611;205772787;205775038;205779297;205779887;205789308;205793030;205794337;205795816;205800681;205802766;205803745;205805900;205807570;205821641;205825469;205913718	205759056;205760860;205764493;205765775;205771743;205772816;205775213;205779461;205780003;205789395;205793127;205794481;205795838;205800821;205802907;205803903;205806027;205807681;205821762;205825618;205914901	-;-;-;-;-;-;-;-;-;-;-;-;-;-;-;-;-;-;-;-;-	6016	0.596662	0.189977	3.14071
LIN52	NC_040258.1;NC_040258.1;NC_040258.1;NC_040258.1;NC_040258.1;NC_040258.1	89195074;89200543;89201786;89206590;89209152;89310253	89195454;89200617;89201823;89206656;89209235;89312295	+;+;+;+;+;+	2688	10.079	3.21151	3.13839
LOC114113892	NC_040254.1;NC_040254.1;NC_040254.1;NC_040254.1;NC_040254.1	24761352;24764065;24765162;24765971;24766527	24762095;24764112;24765306;24766093;24766718	-;-;-;-;-	1252	0.364067	0.116535	3.12409
LOC105612353	NC_040254.1;NC_040254.1;NC_040254.1	14801994;14802456;14804054	14802311;14802614;14804140	-;-;-	564	0.404089	0.129346	3.12409
LOC105610837	NC_040254.1;NC_040254.1	8334023;8337302	8334107;8337682	+;+	466	0.489069	0.156547	3.12409
FBXO16	NC_040253.1;NC_040253.1;NC_040253.1;NC_040253.1;NC_040253.1;NC_040253.1;NC_040253.1;NC_040253.1	111103334;111116449;111118387;111125158;111130485;111141417;111148686;111155550	111103980;111116550;111118619;111125322;111130691;111141452;111148821;111155638	-;-;-;-;-;-;-;-	1615	0.141118	0.045171	3.12409
LOC105610169	NC_040262.1;NC_040262.1	23680328;23681790	23681215;23682292	-;-	1391	0.655373	0.20978	3.12409
LOC114110060	NC_040272.1;NC_040272.1;NC_040272.1	46283066;46284348;46285129	46283607;46284486;46285202	-;-;-	755	0.603724	0.193248	3.12409
LOC114110328	NC_040273.1;NC_040273.1	49832594;49832783	49832598;49833095	+;+	318	0.716685	0.229406	3.12409
LOC114114296	NC_040254.1	174846098	174846204	+	107	2.12996	0.681786	3.12409
PMFBP1	NC_040265.1;NC_040265.1;NC_040265.1;NC_040265.1;NC_040265.1;NC_040265.1;NC_040265.1;NC_040265.1;NC_040265.1;NC_040265.1;NC_040265.1;NC_040265.1;NC_040265.1;NC_040265.1;NC_040265.1;NC_040265.1;NC_040265.1;NC_040265.1;NC_040265.1;NC_040265.1	41783900;41786384;41796678;41800584;41806840;41808359;41810940;41811161;41814665;41817103;41817477;41818300;41818734;41821147;41822081;41822571;41823568;41824161;41825444;41826376	41783938;41786575;41796920;41800805;41807010;41808469;41811066;41811318;41814905;41817292;41817630;41818467;41818871;41821311;41822248;41822738;41823668;41824235;41825682;41826699	+;+;+;+;+;+;+;+;+;+;+;+;+;+;+;+;+;+;+;+	3394	0.134299	0.0429883	3.12409
SLC1A6	NC_040252.1;NC_040252.1;NC_040252.1;NC_040252.1;NC_040252.1;NC_040252.1;NC_040252.1;NC_040252.1;NC_040252.1;NC_040252.1	175732320;175739115;175740444;175742279;175743826;175744289;175749549;175751036;175753800;175756099	175732400;175739326;175740581;175742483;175743868;175744632;175749782;175751230;175753934;175756449	+;+;+;+;+;+;+;+;+;+	1938	0.470394	0.15057	3.12409
LOC101120186	NC_040265.1;NC_040265.1;NC_040265.1	27025497;27028978;27029700	27025618;27029095;27029954	+;+;+	495	0.920832	0.294752	3.12409
PRR22	NC_040256.1;NC_040256.1;NC_040256.1	17056140;17056787;17057236	17056687;17056849;17058353	+;+;+	1729	1.44995	0.464119	3.12409
LOC114111410	NC_040278.1;NC_040278.1;NC_040278.1;NC_040278.1;NC_040278.1;NC_040278.1;NC_040278.1;NC_040278.1;NC_040278.1;NC_040278.1	138270421;138270421;138273516;138273516;138274045;138274045;138274659;138274659;138289564;138289746	138270533;138270533;138273641;138273641;138274177;138274177;138274738;138274738;138289697;138289887	-;-;-;-;-;-;-;-;-;-	728	0.313058	0.100208	3.12409
LOC105609017	NC_040264.1;NC_040264.1;NC_040264.1	41991005;41991768;41995564	41991020;41991887;41997267	+;+;+	1840	0.123862	0.0396473	3.12409
LOC105612991	NC_040257.1	92290169	92291660	-	1492	0.305504	0.0977897	3.12409
LOC101102413	NC_040265.1;NC_040265.1;NC_040265.1;NC_040265.1;NC_040265.1;NC_040265.1;NC_040265.1	41855907;41857778;41858668;41859326;41859676;41860056;41862271	41856810;41857852;41858769;41859397;41859774;41860129;41862342	-;-;-;-;-;-;-	1398	0.326046	0.104365	3.12409
ANKDD1B	NC_040258.1;NC_040258.1;NC_040258.1;NC_040258.1;NC_040258.1;NC_040258.1;NC_040258.1;NC_040258.1;NC_040258.1;NC_040258.1;NC_040258.1;NC_040258.1;NC_040258.1;NC_040258.1;NC_040258.1;NC_040258.1;NC_040258.1;NC_040258.1;NC_040258.1;NC_040258.1;NC_040258.1;NC_040258.1	7790970;7791370;7793673;7799860;7800020;7800073;7806027;7809308;7814348;7814544;7814634;7825534;7826375;7835414;7837010;7842005;7847192;7852063;7854903;7870381;7872090;7873223	7791030;7791446;7793695;7799954;7800070;7800150;7806130;7809406;7814446;7814631;7814647;7825632;7826471;7835550;7837216;7842062;7847346;7852352;7854912;7870549;7872221;7873284	+;+;+;+;+;+;+;+;+;+;+;+;+;+;+;+;+;+;+;+;+;+	2205	0.103359	0.0330844	3.12409
SLFNL1	NC_040252.1;NC_040252.1;NC_040252.1;NC_040252.1	16126307;16127281;16127541;16129782	16126702;16127424;16127885;16130168	-;-;-;-	1272	0.179171	0.0573515	3.12409
LOC114117822	NC_040265.1	55033381	55033794	-	414	70.9454	22.7311	3.12107
DNHD1	NC_040266.1;NC_040266.1;NC_040266.1;NC_040266.1;NC_040266.1;NC_040266.1;NC_040266.1;NC_040266.1;NC_040266.1;NC_040266.1;NC_040266.1;NC_040266.1;NC_040266.1;NC_040266.1;NC_040266.1;NC_040266.1;NC_040266.1;NC_040266.1;NC_040266.1;NC_040266.1;NC_040266.1;NC_040266.1;NC_040266.1;NC_040266.1;NC_040266.1;NC_040266.1;NC_040266.1;NC_040266.1;NC_040266.1;NC_040266.1;NC_040266.1;NC_040266.1;NC_040266.1;NC_…	49671621;49673122;49674133;49674444;49675254;49675544;49675832;49676205;49677288;49677644;49678007;49683111;49683798;49684361;49684787;49688743;49688924;49689328;49689729;49696915;49697445;49697811;49698198;49701197;49701599;49703503;49704252;49704711;49705008;49707089;49708065;49712787;49713121;49714847;49715044;49715291;49723182;49726268;49726459;49730825;49737216;49739085	49672928;49673909;49674282;49674535;49675455;49675666;49676018;49677167;49677466;49677796;49678279;49683582;49684229;49684543;49684936;49688845;49689128;49689536;49691325;49697203;49697637;49697997;49701093;49701294;49701724;49703710;49704346;49704909;49705135;49707575;49708222;49713030;49713386;49714898;49715181;49715545;49723338;49726378;49726662;49730998;49738029;49739136	-;-;-;-;-;-;-;-;-;-;-;-;-;-;-;-;-;-;-;-;-;-;-;-;-;-;-;-;-;-;-;-;-;-;-;-;-;-;-;-;-;-	15300	0.485976	0.155756	3.12011
USP13	NC_040252.1;NC_040252.1;NC_040252.1;NC_040252.1;NC_040252.1;NC_040252.1;NC_040252.1;NC_040252.1;NC_040252.1;NC_040252.1;NC_040252.1;NC_040252.1;NC_040252.1;NC_040252.1;NC_040252.1;NC_040252.1;NC_040252.1;NC_040252.1;NC_040252.1;NC_040252.1;NC_040252.1;NC_040252.1;NC_040252.1;NC_040252.1;NC_040252.1;NC_040252.1;NC_040252.1;NC_040252.1;NC_040252.1;NC_040252.1;NC_040252.1;NC_040252.1;NC_040252.1;NC_…	225848989;225848989;225855366;225855366;225877340;225877340;225879228;225879228;225881772;225881772;225885356;225885356;225886740;225886740;225889314;225889314;225894971;225894971;225897109;225897109;225898892;225898892;225909017;225909017;225909782;225909782;225915651;225915651;225916914;225916914;225929655;225929655;225933806;225933806;225939249;225939249;225950797;225950797;225959059;225959059…	225853821;225853821;225855450;225855450;225877493;225877493;225879394;225879394;225881915;225881915;225885382;225885382;225886862;225886862;225889402;225889402;225895145;225895145;225897262;225897262;225899017;225899017;225909110;225909110;225909853;225909853;225915838;225915838;225917008;225917008;225929839;225929839;225933948;225933948;225939370;225939370;225950857;225950857;225959184;225959184…	-;-;-;-;-;-;-;-;-;-;-;-;-;-;-;-;-;-;-;-;-;-;-;-;-;-;-;-;-;-;-;-;-;-;-;-;-;-;-;-;-;-	7617	2.01591	0.648071	3.11063
KCNC3	NC_040265.1;NC_040265.1;NC_040265.1;NC_040265.1;NC_040265.1;NC_040265.1;NC_040265.1;NC_040265.1;NC_040265.1;NC_040265.1;NC_040265.1;NC_040265.1;NC_040265.1;NC_040265.1;NC_040265.1	59933969;59934467;59934467;59935056;59937742;59937742;59938110;59938110;59938110;59939412;59939412;59939412;59944556;59944556;59944556	59933993;59935115;59937868;59935115;59937868;59937868;59938301;59938301;59938301;59940519;59940519;59940519;59946846;59946846;59946846	-;-;-;-;-;-;-;-;-;-;-;-;-;-;-	7018	1.62372	0.523208	3.1034
RAD51AP1	NC_040254.1;NC_040254.1;NC_040254.1;NC_040254.1;NC_040254.1;NC_040254.1;NC_040254.1;NC_040254.1;NC_040254.1	226374763;226378654;226380784;226383225;226384094;226385740;226388360;226390200;226392358	226375953;226378788;226380942;226383374;226384180;226385843;226388501;226390249;226392491	-;-;-;-;-;-;-;-;-	2152	5.28198	1.70626	3.09564
FAM184B	NC_040257.1;NC_040257.1;NC_040257.1;NC_040257.1;NC_040257.1;NC_040257.1;NC_040257.1;NC_040257.1;NC_040257.1;NC_040257.1;NC_040257.1;NC_040257.1;NC_040257.1;NC_040257.1;NC_040257.1;NC_040257.1;NC_040257.1;NC_040257.1	41940280;41943449;41944424;41946235;41948463;41950313;41953312;41956498;41961000;41962010;41973938;41981211;41983131;41993150;41993916;41995325;41996433;42059615	41941444;41943648;41944528;41946352;41948609;41950491;41953475;41956651;41961212;41962139;41974044;41981318;41983241;41993356;41994055;41995460;41997188;42059944	-;-;-;-;-;-;-;-;-;-;-;-;-;-;-;-;-;-	4470	0.605455	0.195842	3.09155
LOC101123184	NC_040253.1	122133748	122134786	+	1039	2.16609	0.702128	3.08504
LOC114114949	NC_040252.1	30906967	30909945	+	2979	0.60247	0.195908	3.07528
TMEM253	NC_040256.1;NC_040256.1;NC_040256.1;NC_040256.1;NC_040256.1	44267707;44267973;44268320;44268546;44269261	44267888;44268029;44268430;44268692;44269886	+;+;+;+;+	1123	0.532728	0.173229	3.07528
LOC114113768	NC_040254.1;NC_040254.1;NC_040254.1	158300703;158311058;158314465	158301261;158311172;158314509	-;-;-	719	4.35842	1.42047	3.06831
LOC114113136	NC_040253.1	191948938	191950403	+	1466	23.6107	7.69652	3.0677
LOC105604726	NC_040275.1;NC_040275.1;NC_040275.1	26479596;26481550;26484384	26480064;26481672;26484738	+;+;+	947	1.02281	0.333814	3.06401
C11H17orf58	NC_040262.1;NC_040262.1;NC_040262.1	13921648;13923876;13924298	13923211;13924067;13924447	-;-;-	1906	3.04911	0.995136	3.06401
LOC101122989	NC_040252.1	15620919	15621384	-	466	2.07854	0.678372	3.06401
LCT	NC_040253.1;NC_040253.1;NC_040253.1;NC_040253.1;NC_040253.1;NC_040253.1;NC_040253.1;NC_040253.1;NC_040253.1;NC_040253.1;NC_040253.1;NC_040253.1;NC_040253.1;NC_040253.1;NC_040253.1;NC_040253.1;NC_040253.1	187505436;187516911;187519904;187521828;187524101;187528163;187532714;187534514;187536899;187540341;187542816;187544564;187546581;187548309;187551313;187552369;187553228	187506075;187516990;187519987;187521930;187524179;187528889;187533359;187536061;187537167;187540631;187543014;187544766;187546690;187548443;187551536;187552596;187554515	+;+;+;+;+;+;+;+;+;+;+;+;+;+;+;+;+	6854	0.195353	0.0638615	3.05901
TXLNB	NC_040259.1;NC_040259.1;NC_040259.1;NC_040259.1;NC_040259.1;NC_040259.1;NC_040259.1;NC_040259.1;NC_040259.1;NC_040259.1	70450703;70455390;70459991;70474543;70479853;70481796;70487195;70492933;70503332;70506402	70454150;70455485;70460083;70474617;70479972;70481990;70487365;70493024;70503784;70506549	-;-;-;-;-;-;-;-;-;-	4891	0.547515	0.178984	3.05901
LOC114114843	NC_040256.1;NC_040256.1;NC_040256.1	18895975;18897060;18898043	18896968;18897171;18899160	+;+;+	2224	0.602045	0.196811	3.05901
LOC105607533	NC_040255.1;NC_040255.1	103460803;103462730	103462363;103463606	+;+	2438	0.607625	0.199483	3.04599
LOC114117507	NC_040264.1;NC_040264.1;NC_040264.1	46338014;46340771;46341050	46338199;46340870;46341233	-;-;-	470	1.57595	0.517384	3.04599
PAX3	NC_040253.1;NC_040253.1;NC_040253.1;NC_040253.1;NC_040253.1;NC_040253.1;NC_040253.1;NC_040253.1;NC_040253.1;NC_040253.1	239335705;239337727;239356837;239356946;239358438;239368071;239434422;239435720;239437192;239438721	239337232;239337973;239356944;239357052;239358603;239368276;239434556;239435849;239437427;239439062	-;-;-;-;-;-;-;-;-;-	3205	0.231106	0.0758722	3.04599
IGSF6	NC_040275.1;NC_040275.1;NC_040275.1;NC_040275.1;NC_040275.1;NC_040275.1	20821581;20823911;20824341;20825213;20827823;20831864	20822765;20823991;20824388;20825319;20828179;20832434	-;-;-;-;-;-	2349	2.5711	0.84887	3.02885
LOC101104669	NC_040258.1;NC_040258.1;NC_040258.1;NC_040258.1	88777645;88777741;88789720;88791355	88777738;88778094;88789922;88794813	+;+;+;+	4110	0.214875	0.0709986	3.02646
CAPN6	NC_040278.1;NC_040278.1;NC_040278.1;NC_040278.1;NC_040278.1;NC_040278.1;NC_040278.1;NC_040278.1;NC_040278.1;NC_040278.1;NC_040278.1;NC_040278.1;NC_040278.1	132176018;132182563;132191135;132192312;132193036;132193783;132194243;132194426;132196519;132196840;132197619;132198469;132199173	132176160;132182742;132191266;132192520;132193228;132193976;132194320;132194612;132196641;132197042;132197740;132198605;132200792	+;+;+;+;+;+;+;+;+;+;+;+;+	3521	0.792913	0.262439	3.02133
LOC101103413	NC_040264.1;NC_040264.1;NC_040264.1;NC_040264.1;NC_040264.1;NC_040264.1;NC_040264.1;NC_040264.1;NC_040264.1;NC_040264.1;NC_040264.1;NC_040264.1;NC_040264.1;NC_040264.1;NC_040264.1;NC_040264.1;NC_040264.1;NC_040264.1;NC_040264.1;NC_040264.1;NC_040264.1;NC_040264.1;NC_040264.1;NC_040264.1;NC_040264.1;NC_040264.1;NC_040264.1	54697062;54697062;54698682;54698682;54698997;54698997;54699200;54699200;54699445;54699445;54700103;54700103;54700338;54700338;54700747;54700747;54700958;54701242;54701242;54701491;54701491;54702196;54702196;54702974;54702974;54703177;54703177	54697366;54697366;54698843;54698843;54699106;54699106;54699339;54699339;54699535;54699535;54700253;54700253;54700426;54700426;54700870;54701154;54701154;54701421;54701421;54701788;54701788;54702335;54702335;54703076;54703076;54703555;54703555	+;+;+;+;+;+;+;+;+;+;+;+;+;+;+;+;+;+;+;+;+;+;+;+;+;+;+	2556	24.6764	8.18179	3.01602
FNDC5	NC_040253.1;NC_040253.1;NC_040253.1;NC_040253.1;NC_040253.1;NC_040253.1;NC_040253.1;NC_040253.1;NC_040253.1;NC_040253.1;NC_040253.1;NC_040253.1;NC_040253.1;NC_040253.1;NC_040253.1;NC_040253.1;NC_040253.1;NC_040253.1	250418188;250418188;250418188;250419834;250419834;250419834;250420693;250420693;250420693;250421438;250421438;250421438;250423642;250423642;250423642;250424125;250424673;250425073	250418266;250418266;250418266;250419949;250419949;250419949;250420891;250420891;250420891;250421527;250421527;250421527;250423775;250423775;250423775;250426205;250426205;250426205	+;+;+;+;+;+;+;+;+;+;+;+;+;+;+;+;+;+	2699	0.759968	0.25227	3.01252
LOC114111751	NC_040278.1;NC_040278.1	121742479;121751999	121742560;121752317	+;+	401	2.55755	0.848974	3.01252
LOC114111549	NC_040278.1	66766989	66767796	-	808	94.1029	31.2691	3.00946
3841..3909	NC_001941.1	3841	3909	+	69	31.7912	10.5726	3.00694
ZNF821	NC_040265.1;NC_040265.1;NC_040265.1;NC_040265.1;NC_040265.1;NC_040265.1;NC_040265.1;NC_040265.1;NC_040265.1;NC_040265.1;NC_040265.1;NC_040265.1;NC_040265.1;NC_040265.1;NC_040265.1;NC_040265.1;NC_040265.1;NC_040265.1;NC_040265.1;NC_040265.1;NC_040265.1;NC_040265.1;NC_040265.1;NC_040265.1;NC_040265.1;NC_040265.1;NC_040265.1;NC_040265.1;NC_040265.1;NC_040265.1;NC_040265.1;NC_040265.1;NC_040265.1;NC_…	42035254;42036516;42036519;42036755;42036758;42036760;42037154;42037154;42037455;42037455;42037455;42037455;42037455;42037455;42037524;42037524;42037524;42037524;42037525;42038683;42038683;42038683;42038683;42038713;42038713;42039572;42039572;42039572;42039572;42039572;42039572;42039572;42039572;42039634;42040098;42040098;42040098;42040098;42040098;42047151;42047151;42047151;42047151;42047151;420…	42035736;42036784;42036784;42036784;42036784;42036784;42037517;42037517;42037517;42037517;42037517;42037517;42037517;42037517;42038800;42038800;42038800;42038800;42038800;42038800;42038800;42038800;42038800;42038800;42038800;42040212;42039716;42040212;42040212;42040212;42040212;42040212;42040212;42040212;42040212;42040212;42040212;42040212;42040212;42047295;42047276;42047276;42047276;42047276;420…	+;+;+;+;+;+;+;+;+;+;+;+;+;+;+;+;+;+;+;+;+;+;+;+;+;+;+;+;+;+;+;+;+;+;+;+;+;+;+;+;+;+;+;+;+;+;+;+;+;+;+;+;+;+;+;+;+;+;+;+;+;+;+;+;+;+;+;+;+;+;+;+;+;+;+;+;+;+;+;+;+;+;+;+;+;+;+;+;+;+;+;+;+;+;+;+;+;+;+;+;+;+;+;+;+;+;+;+;+;+;+;+;+;+;+;+;+;+;+;+;+	6434	5.39745	1.79524	3.00653
LOC114118718	NC_040267.1;NC_040267.1	4104992;4112654	4105907;4113658	-;-	1921	0.415237	0.139244	2.98209
TIMP4	NC_040270.1;NC_040270.1;NC_040270.1;NC_040270.1;NC_040270.1	58833862;58835480;58835998;58839311;58840057	58834068;58835577;58836112;58839435;58844888	+;+;+;+;+	5377	1.04904	0.352748	2.9739
LOC114118036	NC_040265.1;NC_040265.1;NC_040265.1;NC_040265.1;NC_040265.1;NC_040265.1;NC_040265.1;NC_040265.1;NC_040265.1;NC_040265.1;NC_040265.1;NC_040265.1;NC_040265.1;NC_040265.1;NC_040265.1;NC_040265.1;NC_040265.1;NC_040265.1;NC_040265.1;NC_040265.1	63605860;63606542;63607194;63607194;63612561;63614790;63614790;63614790;63622687;63622687;63622687;63631874;63631874;63631874;63637185;63637185;63637185;63637938;63637938;63637938	63605943;63606657;63607280;63607280;63612654;63614847;63614847;63614847;63626727;63626727;63626727;63631956;63631956;63631956;63637311;63637311;63637311;63638267;63638267;63638267	+;+;+;+;+;+;+;+;+;+;+;+;+;+;+;+;+;+;+;+	5020	1.91246	0.644256	2.96848
LOC114116886	NC_040262.1;NC_040262.1	40283208;40291440	40284315;40291845	-;-	1514	0.715029	0.240922	2.96789
TFCP2L1	NC_040253.1;NC_040253.1;NC_040253.1;NC_040253.1;NC_040253.1;NC_040253.1;NC_040253.1;NC_040253.1;NC_040253.1;NC_040253.1;NC_040253.1;NC_040253.1;NC_040253.1;NC_040253.1;NC_040253.1;NC_040253.1;NC_040253.1;NC_040253.1;NC_040253.1;NC_040253.1;NC_040253.1;NC_040253.1;NC_040253.1;NC_040253.1;NC_040253.1;NC_040253.1;NC_040253.1;NC_040253.1;NC_040253.1;NC_040253.1	199940977;199940977;199949237;199949237;199953499;199953499;199955943;199955943;199956916;199956916;199959070;199959070;199959248;199959248;199961325;199961325;199963874;199963874;199967795;199967795;199969368;199969368;199970117;199970117;199970748;199970748;200007089;200007089;200010606;200010606	199948197;199948197;199949288;199949288;199953665;199953641;199956046;199956046;199957006;199957006;199959163;199959163;199959296;199959296;199961416;199961416;199963984;199963984;199967947;199967947;199969474;199969474;199970222;199970222;199970824;199970824;200007240;200007240;200010681;200010681	-;-;-;-;-;-;-;-;-;-;-;-;-;-;-;-;-;-;-;-;-;-;-;-;-;-;-;-;-;-	8652	11.2346	3.78865	2.96534
GLIS1	NC_040252.1;NC_040252.1;NC_040252.1;NC_040252.1;NC_040252.1;NC_040252.1;NC_040252.1;NC_040252.1;NC_040252.1;NC_040252.1;NC_040252.1	29631208;29632594;29633332;29638826;29644041;29649177;29654203;29718995;29719824;29728208;29877560	29631707;29632761;29633510;29638982;29644173;29649287;29654364;29719821;29719864;29728385;29877855	-;-;-;-;-;-;-;-;-;-;-	2752	0.942017	0.318101	2.96138
CORO6	NC_040262.1;NC_040262.1;NC_040262.1;NC_040262.1;NC_040262.1;NC_040262.1;NC_040262.1;NC_040262.1;NC_040262.1;NC_040262.1;NC_040262.1;NC_040262.1;NC_040262.1;NC_040262.1;NC_040262.1;NC_040262.1;NC_040262.1;NC_040262.1;NC_040262.1;NC_040262.1;NC_040262.1;NC_040262.1;NC_040262.1;NC_040262.1;NC_040262.1;NC_040262.1;NC_040262.1;NC_040262.1;NC_040262.1;NC_040262.1;NC_040262.1;NC_040262.1	42507823;42507864;42507903;42509221;42509221;42509221;42510932;42510932;42510932;42511661;42511661;42511661;42511895;42511895;42511895;42513172;42513172;42513733;42513733;42513733;42513923;42513923;42513923;42514468;42514468;42514468;42514624;42514624;42514624;42514944;42514944;42514944	42508047;42508017;42508047;42509480;42509480;42509480;42511054;42511054;42511054;42511790;42511790;42511790;42512076;42512076;42512076;42513291;42513291;42513837;42513837;42513837;42514068;42514068;42514068;42514525;42514525;42514525;42514854;42514854;42514854;42516612;42516612;42516612	+;+;+;+;+;+;+;+;+;+;+;+;+;+;+;+;+;+;+;+;+;+;+;+;+;+;+;+;+;+;+;+	3249	7.17248	2.42497	2.95776
CABP5	NC_040265.1;NC_040265.1;NC_040265.1;NC_040265.1;NC_040265.1	58325613;58329039;58330062;58330709;58332425	58326559;58329148;58330205;58330739;58332994	-;-;-;-;-	1802	0.83789	0.283384	2.95673
LOC106991487	NC_040263.1;NC_040263.1	50449438;50451947	50451421;50452257	-;-	2295	1.56406	0.529783	2.95227
PLPP6	NC_040253.1	78447521	78450702	+	3182	4.13626	1.40614	2.94157
LOC114116831	NC_040262.1;NC_040262.1	9490914;9491084	9490980;9494851	+;+	3835	3.75881	1.28084	2.93464
LOC101114319	NC_040272.1	42912276	42913588	-	1313	39.5104	13.4827	2.93045
SGCG	NC_040261.1;NC_040261.1;NC_040261.1;NC_040261.1;NC_040261.1;NC_040261.1;NC_040261.1;NC_040261.1	36650574;36653276;36661051;36662610;36668502;36670116;36672889;36680224	36651319;36653399;36661123;36662729;36668589;36670217;36673083;36680331	-;-;-;-;-;-;-;-	1556	0.366173	0.125023	2.92884
LOC105611536	NC_040261.1	28578861	28581524	-	2664	0.106938	0.0365121	2.92884
LOC105602920	NC_040268.1;NC_040268.1	73110912;73111717	73111093;73111876	+;+	342	0.416495	0.142205	2.92884
LOC114113742	NC_040254.1;NC_040254.1;NC_040254.1;NC_040254.1;NC_040254.1	123706354;123709752;123714135;123720705;123722400	123706637;123709919;123714257;123720887;123722595	-;-;-;-;-	954	0.298619	0.101958	2.92884
LOC114109334	NC_040270.1;NC_040270.1;NC_040270.1	58139296;58141700;58143177	58139334;58141896;58143483	-;-;-	543	0.524645	0.179131	2.92884
LOC114111356	NC_040252.1	107218150	107218279	+	130	2.1914	0.748216	2.92884
FER1L6	NC_040260.1;NC_040260.1;NC_040260.1;NC_040260.1;NC_040260.1;NC_040260.1;NC_040260.1;NC_040260.1;NC_040260.1;NC_040260.1;NC_040260.1;NC_040260.1;NC_040260.1;NC_040260.1;NC_040260.1;NC_040260.1;NC_040260.1;NC_040260.1;NC_040260.1;NC_040260.1;NC_040260.1;NC_040260.1;NC_040260.1;NC_040260.1;NC_040260.1;NC_040260.1;NC_040260.1;NC_040260.1;NC_040260.1;NC_040260.1;NC_040260.1;NC_040260.1;NC_040260.1;NC_…	31187610;31190202;31201602;31203496;31207352;31207911;31211296;31213917;31217217;31221789;31226597;31227640;31228780;31230416;31233191;31237268;31238926;31240444;31240871;31250352;31254151;31262047;31265740;31272871;31274611;31277713;31283021;31284556;31290434;31291486;31295464;31299532;31300953;31301713;31303459;31305386;31309764;31310365;31313849;31318588	31188468;31190302;31201765;31203737;31207450;31207999;31211438;31214077;31217387;31221916;31226722;31227771;31228892;31230455;31233313;31237494;31239106;31240605;31240981;31250501;31254285;31262171;31265917;31273023;31274730;31277803;31283121;31284676;31290617;31291594;31295816;31299724;31301139;31301869;31303537;31305448;31309895;31310419;31313969;31318801	-;-;-;-;-;-;-;-;-;-;-;-;-;-;-;-;-;-;-;-;-;-;-;-;-;-;-;-;-;-;-;-;-;-;-;-;-;-;-;-	6393	0.0445616	0.0152148	2.92884
OPN1SW	NC_040255.1;NC_040255.1;NC_040255.1;NC_040255.1;NC_040255.1	101576717;101577868;101578520;101579001;101579466	101576949;101578107;101578685;101579169;101579820	-;-;-;-;-	1163	0.122477	0.0418178	2.92884
C24H16orf96	NC_040275.1;NC_040275.1;NC_040275.1;NC_040275.1;NC_040275.1;NC_040275.1;NC_040275.1;NC_040275.1;NC_040275.1;NC_040275.1;NC_040275.1;NC_040275.1;NC_040275.1;NC_040275.1;NC_040275.1;NC_040275.1	3758540;3767644;3768894;3769175;3769383;3775250;3775648;3780071;3781407;3784934;3785755;3787169;3788299;3788583;3792424;3793323	3758962;3767748;3768974;3769261;3770757;3775335;3775758;3780145;3781571;3785052;3785817;3787261;3788479;3788685;3792504;3794033	+;+;+;+;+;+;+;+;+;+;+;+;+;+;+;+	3859	0.110734	0.0378083	2.92884
LOC101107541	NC_040264.1;NC_040264.1;NC_040264.1;NC_040264.1;NC_040264.1;NC_040264.1;NC_040264.1;NC_040264.1;NC_040264.1;NC_040264.1;NC_040264.1;NC_040264.1;NC_040264.1;NC_040264.1;NC_040264.1;NC_040264.1;NC_040264.1;NC_040264.1;NC_040264.1;NC_040264.1;NC_040264.1;NC_040264.1;NC_040264.1;NC_040264.1;NC_040264.1	44876677;44876678;44876678;44879710;44879710;44880200;44880200;44881610;44881610;44881610;44882109;44882109;44882109;44883133;44883133;44883133;44884153;44884153;44884153;44888081;44888081;44888081;44890252;44890252;44890252	44876809;44876809;44876809;44879877;44879877;44880316;44880316;44881687;44881687;44881687;44882231;44882231;44882231;44883242;44883242;44883242;44884318;44884318;44884318;44888163;44888163;44888163;44890454;44890454;44890454	+;+;+;+;+;+;+;+;+;+;+;+;+;+;+;+;+;+;+;+;+;+;+;+;+	1181	0.241221	0.0823608	2.92884
LOC105604058	NC_040252.1;NC_040252.1;NC_040252.1	263989229;263992007;264035518	263989602;263992194;264035804	-;-;-	849	0.167775	0.0572839	2.92884
LOC101107420	NC_040253.1;NC_040253.1;NC_040253.1;NC_040253.1;NC_040253.1	262226649;262228891;262229120;262229516;262232250	262226736;262228940;262229264;262229622;262232726	+;+;+;+;+	867	0.328584	0.112189	2.92884
LOC114109351	NC_040270.1;NC_040270.1;NC_040270.1	53670305;53670866;53673584	53670673;53671007;53673666	-;-;-	594	0.2398	0.0818755	2.92884
LOC106991200	NC_040256.1;NC_040256.1	73736335;73737818	73736583;73740602	-;-	3034	0.187793	0.0641187	2.92884
PYY	NC_040262.1;NC_040262.1;NC_040262.1;NC_040262.1	19223328;19223875;19224140;19224361	19223462;19224044;19224217;19224610	+;+;+;+	633	0.450051	0.153662	2.92884
CTXND1	NC_040269.1;NC_040269.1;NC_040269.1;NC_040269.1;NC_040269.1	24062784;24062784;24064118;24064118;24107700	24063907;24063907;24065655;24064258;24107741	-;-;-;-;-	2704	0.105356	0.0359719	2.92884
LOC105602517	NC_040267.1;NC_040267.1;NC_040267.1;NC_040267.1;NC_040267.1;NC_040267.1	19885163;20085560;20316543;20316543;20512059;20512059	19885233;20085645;20316677;20316677;20514072;20514072	+;+;+;+;+;+	2306	0.185309	0.0632707	2.92884
LOC101103626	NC_040278.1	17159779	17161031	+	1253	0.454721	0.155256	2.92884
ASB10	NC_040255.1;NC_040255.1;NC_040255.1;NC_040255.1;NC_040255.1;NC_040255.1;NC_040255.1;NC_040255.1;NC_040255.1;NC_040255.1;NC_040255.1;NC_040255.1	123811832;123811832;123812336;123812336;123812773;123812773;123817146;123817146;123821215;123821215;123821671;123822268	123812182;123812182;123812521;123812521;123812886;123812886;123817665;123817665;123821482;123821482;123822055;123823278	-;-;-;-;-;-;-;-;-;-;-;-	2835	0.0502438	0.0171549	2.92884
LOC105611561	NC_040254.1	209831819	209834779	-	2961	0.240529	0.0821244	2.92884
LOC101104612	NC_040271.1	32926477	32928421	-	1945	0.146469	0.0500093	2.92884
LOC114114487	NC_040255.1	18546820	18550289	-	3470	0.410493	0.140156	2.92884
IQCN	NC_040256.1;NC_040256.1	4963450;4973774	4967108;4974784	+;+	4670	0.183008	0.0624849	2.92884
LOC114117279	NC_040263.1;NC_040263.1	71118780;71119687	71119217;71119705	-;-	457	0.311688	0.10642	2.92884
LOC114118531	NC_040266.1	83856350	83858045	+	1696	0.335946	0.114703	2.92884
LOC114110442	NC_040274.1	54990754	54991161	+	408	0.349121	0.119201	2.92884
LOC114111621	NC_040278.1;NC_040278.1	73200632;73202343	73200667;73202729	+;+	423	0.336741	0.114974	2.92884
LOC114116122	NC_040259.1;NC_040259.1;NC_040259.1	28570295;28574225;28733535	28570340;28574350;28734184	+;+;+	822	0.866431	0.295828	2.92884
LOC114117555	NC_040264.1;NC_040264.1	17679443;17679957	17679875;17680313	-;-	790	0.180305	0.0615621	2.92884
LOC114113703	NC_040254.1;NC_040254.1;NC_040254.1;NC_040254.1;NC_040254.1	47050726;47050860;47051331;47051760;47051991	47050773;47051252;47051758;47051775;47052272	+;+;+;+;+	1167	0.122058	0.0416744	2.92884
LOC114117883	NC_040265.1;NC_040265.1	27313116;27314616	27313463;27315119	-;-	852	0.501554	0.171247	2.92884
TMEM210	NC_040254.1;NC_040254.1;NC_040254.1;NC_040254.1	743177;743370;743723;743889	743264;743505;743752;744110	+;+;+;+	476	1.49623	0.510862	2.92884
LOC114116447	NC_040260.1	15960616	15961071	-	456	0.624742	0.213307	2.92884
OTOA	NC_040275.1;NC_040275.1;NC_040275.1;NC_040275.1;NC_040275.1;NC_040275.1;NC_040275.1;NC_040275.1;NC_040275.1;NC_040275.1;NC_040275.1;NC_040275.1;NC_040275.1;NC_040275.1;NC_040275.1;NC_040275.1;NC_040275.1;NC_040275.1;NC_040275.1;NC_040275.1;NC_040275.1;NC_040275.1;NC_040275.1;NC_040275.1;NC_040275.1;NC_040275.1;NC_040275.1	20857368;20857466;20857612;20859614;20863422;20867509;20871086;20875440;20877792;20880374;20883320;20885234;20886242;20887994;20888228;20891499;20897387;20898483;20900730;20907389;20911135;20913153;20922698;20923076;20923719;20926885;20929178	20857373;20857496;20857639;20859701;20863553;20867744;20871189;20875540;20877931;20880497;20883535;20885401;20886382;20888052;20888345;20891572;20897522;20898673;20900823;20907518;20911322;20913308;20922840;20923212;20923816;20927080;20929749	+;+;+;+;+;+;+;+;+;+;+;+;+;+;+;+;+;+;+;+;+;+;+;+;+;+;+	3807	0.112247	0.0383247	2.92884
LOC106990750	NC_040252.1	109224670	109224940	+	271	0.525613	0.179461	2.92884
LOC106991852	NC_040273.1;NC_040273.1;NC_040273.1;NC_040273.1;NC_040273.1;NC_040273.1;NC_040273.1;NC_040273.1;NC_040273.1	19420202;19420202;19420202;19422962;19422962;19422962;19423923;19426556;19426556	19420851;19420851;19420851;19424078;19423055;19424042;19424078;19429651;19429651	+;+;+;+;+;+;+;+;+	4863	0.73227	0.250021	2.92884
LOC101107947	NC_040254.1;NC_040254.1	174824123;174824372	174824219;174825528	+;+	1254	0.227179	0.0775663	2.92884
LOC114111413	NC_040278.1;NC_040278.1;NC_040278.1;NC_040278.1	12362182;12364223;12365983;12369782	12362205;12364303;12366087;12370381	+;+;+;+	810	0.351707	0.120084	2.92884
LOC114111187	NC_040278.1;NC_040278.1	132825194;132825638	132825273;132826330	+;+	773	0.184271	0.062916	2.92884
LOC114110804	NC_040276.1;NC_040276.1	30355194;30355738	30355375;30356086	+;+	531	1.34125	0.457948	2.92884
DPYSL4	NC_040273.1;NC_040273.1;NC_040273.1;NC_040273.1;NC_040273.1;NC_040273.1;NC_040273.1;NC_040273.1;NC_040273.1;NC_040273.1;NC_040273.1;NC_040273.1;NC_040273.1;NC_040273.1;NC_040273.1	54532898;54536349;54536985;54539042;54540641;54540859;54540917;54542240;54542647;54543473;54543812;54544573;54545040;54545995;54546759	54532976;54536437;54537169;54539206;54540702;54540915;54540940;54542308;54542767;54543629;54543953;54544743;54545219;54546160;54547459	+;+;+;+;+;+;+;+;+;+;+;+;+;+;+	2368	0.0601525	0.020538	2.92884
LOC114117786	NC_040265.1;NC_040265.1	20616453;20617060	20616963;20617806	-;-	1258	0.113228	0.0386598	2.92884
BHMT	NC_040258.1;NC_040258.1;NC_040258.1;NC_040258.1;NC_040258.1;NC_040258.1;NC_040258.1;NC_040258.1	11043117;11048811;11055621;11056831;11057395;11061791;11063457;11065362	11043212;11048943;11055739;11057022;11057542;11061973;11063685;11067075	+;+;+;+;+;+;+;+	2814	0.101238	0.0345658	2.92884
CROCC2	NC_040252.1;NC_040252.1;NC_040252.1;NC_040252.1;NC_040252.1;NC_040252.1;NC_040252.1;NC_040252.1;NC_040252.1;NC_040252.1;NC_040252.1;NC_040252.1;NC_040252.1;NC_040252.1;NC_040252.1;NC_040252.1;NC_040252.1;NC_040252.1;NC_040252.1;NC_040252.1;NC_040252.1;NC_040252.1;NC_040252.1;NC_040252.1;NC_040252.1;NC_040252.1;NC_040252.1;NC_040252.1;NC_040252.1;NC_040252.1;NC_040252.1;NC_040252.1;NC_040252.1;NC_…	706765;708784;710210;710532;713127;713542;715112;716118;722026;722348;722922;723153;723463;723835;724976;726088;727615;730996;734095;738346;739081;739636;742818;747605;748053;748609;749167;751256;751694;752191;752700;753334;756971;758405;760748;761709;773157	708447;708863;710389;710632;713349;713691;715252;716199;722315;722355;723045;723159;723682;724192;725128;726247;727832;731139;734187;738522;739229;739763;743011;747835;748199;748753;749349;751446;751882;752287;752897;753434;757136;758511;760896;761859;773546	-;-;-;-;-;-;-;-;-;-;-;-;-;-;-;-;-;-;-;-;-;-;-;-;-;-;-;-;-;-;-;-;-;-;-;-;-	7508	0.151775	0.0518211	2.92884
LOC114113860	NC_040252.1	241252221	241254024	-	1804	0.0789586	0.026959	2.92884
LOC101108784	NC_040271.1	17183372	17184165	+	794	0.179397	0.061252	2.92884
LOC114117264	NC_040263.1;NC_040263.1	83728808;83732286	83729579;83732359	-;-	846	0.841851	0.287435	2.92884
TFF3	NC_040252.1;NC_040252.1;NC_040252.1	285877468;285878941;285880668	285877666;285879087;285880822	-;-;-	501	0.284314	0.097074	2.92884
PACRG	NC_040259.1;NC_040259.1;NC_040259.1;NC_040259.1;NC_040259.1;NC_040259.1;NC_040259.1;NC_040259.1;NC_040259.1;NC_040259.1;NC_040259.1	92908682;92908682;92975896;92975896;93184052;93184052;93208988;93208988;93444415;93444415;93444812	92909076;92909076;92976030;92976030;93184223;93184223;93209137;93209137;93444535;93444903;93444912	+;+;+;+;+;+;+;+;+;+;+	1350	0.211024	0.0720505	2.92884
LOC101118589	NC_040253.1	236972119	236973059	+	941	0.151372	0.0516834	2.92884
LOC114111320	NC_040252.1	14761546	14761680	-	135	2.11024	0.720505	2.92884
LOC105603666	NC_040271.1;NC_040271.1;NC_040271.1;NC_040271.1;NC_040271.1;NC_040271.1	10818646;10819198;10820404;10833561;10836405;10914582	10818956;10819285;10820459;10833650;10836527;10914680	-;-;-;-;-;-	767	0.185712	0.0634082	2.92884
LOC101115706	NC_040256.1;NC_040256.1;NC_040256.1;NC_040256.1;NC_040256.1;NC_040256.1;NC_040256.1;NC_040256.1;NC_040256.1;NC_040256.1;NC_040256.1;NC_040256.1;NC_040256.1;NC_040256.1;NC_040256.1;NC_040256.1;NC_040256.1;NC_040256.1;NC_040256.1;NC_040256.1;NC_040256.1;NC_040256.1;NC_040256.1;NC_040256.1;NC_040256.1;NC_040256.1;NC_040256.1;NC_040256.1;NC_040256.1;NC_040256.1;NC_040256.1;NC_040256.1;NC_040256.1;NC_…	12884720;12884967;12885086;12886775;12886775;12887065;12887093;12887252;12887252;12887422;12887422;12887755;12887755;12888728;12888728;12888970;12888970;12889347;12889347;12890114;12890114;12890346;12890346;12890758;12890758;12891264;12891264;12891692;12891692;12892988;12892988;12895076;12895076;12895429;12895429;12896288;12896288;12896487;12896487;12897083;12897083;12898271;12898271;12898496;128…	12884854;12885174;12885174;12886949;12886949;12887163;12887163;12887340;12887340;12887504;12887504;12887842;12887842;12888830;12888830;12889090;12889090;12889462;12889462;12890254;12890254;12890555;12890555;12890964;12890964;12891425;12891425;12891821;12891821;12893068;12893068;12895273;12895273;12895540;12895540;12896373;12896373;12896626;12896626;12897289;12897289;12898322;12898322;12898582;128…	+;+;+;+;+;+;+;+;+;+;+;+;+;+;+;+;+;+;+;+;+;+;+;+;+;+;+;+;+;+;+;+;+;+;+;+;+;+;+;+;+;+;+;+;+;+;+;+;+;+;+;+;+;+;+;+;+;+;+;+;+;+;+	4222	0.0674757	0.0230384	2.92884
DCC	NC_040274.1;NC_040274.1;NC_040274.1;NC_040274.1;NC_040274.1;NC_040274.1;NC_040274.1;NC_040274.1;NC_040274.1;NC_040274.1;NC_040274.1;NC_040274.1;NC_040274.1;NC_040274.1;NC_040274.1;NC_040274.1;NC_040274.1;NC_040274.1;NC_040274.1;NC_040274.1;NC_040274.1;NC_040274.1;NC_040274.1;NC_040274.1;NC_040274.1;NC_040274.1;NC_040274.1;NC_040274.1;NC_040274.1	57846809;57850918;57973409;57991564;57993284;58144879;58147625;58362792;58386481;58425879;58427591;58434757;58532795;58544605;58566343;58659952;58665269;58672774;58679047;58688669;58697528;58720265;58729433;58740381;58748559;58763750;58773004;58824308;58825820	57846886;57851245;57973693;57991714;57993420;58145033;58147745;58362948;58386635;58426027;58427729;58434806;58532936;58544715;58566537;58660047;58665501;58672912;58679154;58688863;58697560;58720330;58729595;58740607;58748675;58763911;58773216;58824450;58826451	+;+;+;+;+;+;+;+;+;+;+;+;+;+;+;+;+;+;+;+;+;+;+;+;+;+;+;+;+	4880	0.0291888	0.009966	2.92884
LOC114116818	NC_040262.1;NC_040262.1;NC_040262.1	6849417;6851859;6852034	6849932;6851933;6852264	-;-;-	822	0.519859	0.177497	2.92884
LOC114117269	NC_040263.1;NC_040263.1	39154102;39157587	39154704;39157802	-;-	819	0.695684	0.237529	2.92884
LOC114116379	NC_040260.1;NC_040260.1;NC_040260.1;NC_040260.1	63580829;63582541;63672124;63756768	63580933;63582687;63672323;63756833	-;-;-;-	518	0.274983	0.0938882	2.92884
LOC114110648	NC_040275.1	17369197	17371011	-	1815	0.15696	0.0535913	2.92884
LOC101109801	NC_040257.1	79085363	79085826	-	464	0.613971	0.20963	2.92884
LOC101121393	NC_040275.1;NC_040275.1;NC_040275.1	198961;199215;199519	199076;199419;199704	+;+;+	507	3.09044	1.05518	2.92884
ACRV1	NC_040272.1;NC_040272.1;NC_040272.1;NC_040272.1;NC_040272.1;NC_040272.1;NC_040272.1;NC_040272.1;NC_040272.1;NC_040272.1;NC_040272.1;NC_040272.1;NC_040272.1	30068240;30068240;30068240;30069353;30069353;30069353;30071521;30071521;30071575;30071992;30074361;30074361;30074361	30068364;30068364;30068364;30069472;30069472;30069472;30072060;30071799;30072060;30072060;30074412;30074412;30074412	-;-;-;-;-;-;-;-;-;-;-;-;-	837	0.170181	0.0581052	2.92884
LOC101107513	NC_040254.1;NC_040254.1;NC_040254.1;NC_040254.1;NC_040254.1;NC_040254.1;NC_040254.1;NC_040254.1;NC_040254.1;NC_040254.1;NC_040254.1;NC_040254.1;NC_040254.1;NC_040254.1;NC_040254.1;NC_040254.1	1561624;1561624;1563076;1563076;1565251;1565747;1566836;1566836;1567261;1567261;1567856;1567856;1568851;1568851;1569980;1569980	1561787;1561787;1563189;1563189;1565313;1565782;1566868;1566868;1567388;1567388;1567985;1567985;1568985;1568985;1570408;1570408	+;+;+;+;+;+;+;+;+;+;+;+;+;+;+;+	1232	0.462472	0.157903	2.92884
LOC114118593	NC_040266.1	73619325	73619400	+	76	3.74845	1.27984	2.92884
LOC114112654	NW_020998314.1;NW_020998314.1	12884;16501	12984;16640	+;+	241	0.591042	0.201801	2.92884
ESPNL	NC_040252.1;NC_040252.1;NC_040252.1;NC_040252.1;NC_040252.1;NC_040252.1;NC_040252.1;NC_040252.1;NC_040252.1;NC_040252.1;NC_040252.1;NC_040252.1;NC_040252.1;NC_040252.1;NC_040252.1;NC_040252.1;NC_040252.1;NC_040252.1;NC_040252.1;NC_040252.1;NC_040252.1	3038863;3039080;3039142;3039441;3039557;3039581;3039771;3039840;3040066;3040221;3040403;3042696;3043804;3044885;3052403;3056867;3059360;3061783;3063165;3063247;3063782	3039077;3039139;3039438;3039554;3039578;3039768;3039837;3040063;3040218;3040401;3040507;3042914;3043904;3045002;3052534;3057049;3059550;3061969;3063244;3063514;3063862	-;-;-;-;-;-;-;-;-;-;-;-;-;-;-;-;-;-;-;-;-	3186	0.0447085	0.0152649	2.92884
RLBP1	NC_040269.1;NC_040269.1;NC_040269.1;NC_040269.1;NC_040269.1;NC_040269.1;NC_040269.1;NC_040269.1;NC_040269.1;NC_040269.1;NC_040269.1;NC_040269.1;NC_040269.1;NC_040269.1;NC_040269.1;NC_040269.1	18129175;18129175;18130453;18130453;18132188;18132193;18136476;18136476;18138513;18138513;18140676;18140676;18141052;18141052;18143945;18143945	18130137;18130137;18130564;18130558;18132351;18132351;18136654;18136654;18138717;18138717;18140804;18140804;18141140;18141140;18144197;18144176	-;-;-;-;-;-;-;-;-;-;-;-;-;-;-;-	2094	0.136047	0.0464509	2.92884
LOC114114054	NC_040254.1;NC_040254.1;NC_040254.1	215320666;215325122;215327070	215320825;215325234;215327250	+;+;+	454	0.313747	0.107123	2.92884
LOC114109710	NC_040271.1;NC_040271.1;NC_040271.1	48442962;48455738;48457165	48443060;48455835;48457420	+;+;+	453	0.31444	0.10736	2.92884
HOXB9	NC_040262.1;NC_040262.1	25455699;25460270	25457637;25460891	-;-	2561	2.63636	0.902037	2.92267
LOC114118754	NC_040252.1	199092104	199093544	+	1441	8.65916	2.97002	2.91552
GLYATL2	NC_040266.1;NC_040266.1;NC_040266.1;NC_040266.1;NC_040266.1;NC_040266.1	88556182;88559809;88560081;88561340;88564611;88567641	88556944;88559986;88560207;88561447;88564727;88567869	-;-;-;-;-;-	1522	64.8005	22.256	2.9116
MYL9	NC_040264.1;NC_040264.1;NC_040264.1;NC_040264.1	68437179;68440236;68443587;68444704	68437266;68440445;68443748;68445511	+;+;+;+	1268	149.024	51.1847	2.9115
NLGN3	NC_040278.1;NC_040278.1;NC_040278.1;NC_040278.1;NC_040278.1;NC_040278.1;NC_040278.1;NC_040278.1;NC_040278.1;NC_040278.1;NC_040278.1;NC_040278.1;NC_040278.1;NC_040278.1;NC_040278.1;NC_040278.1;NC_040278.1;NC_040278.1;NC_040278.1;NC_040278.1;NC_040278.1	66603058;66603074;66603074;66605656;66605656;66605656;66606935;66610899;66610899;66612611;66612611;66612611;66619026;66619026;66619026;66622871;66622871;66622871;66624298;66624298;66624298	66603181;66603181;66603181;66606312;66606312;66606312;66606994;66610958;66610958;66612760;66612760;66612760;66619211;66619211;66619211;66623660;66623660;66623660;66630212;66630212;66630212	+;+;+;+;+;+;+;+;+;+;+;+;+;+;+;+;+;+;+;+;+	7942	1.43481	0.492954	2.91065
LRRC19	NC_040253.1;NC_040253.1;NC_040253.1;NC_040253.1;NC_040253.1	103080594;103083337;103084792;103086282;103094775	103082834;103083525;103085305;103086371;103096833	-;-;-;-;-	5093	0.861416	0.296025	2.90994
TNFAIP6	NC_040253.1;NC_040253.1;NC_040253.1;NC_040253.1;NC_040253.1;NC_040253.1	169864193;169868949;169871340;169875800;169877380;169881972	169864893;169868989;169871568;169875961;169877517;169882165	-;-;-;-;-;-	1465	4.39477	1.51048	2.90953
LOC101120455	NC_040252.1;NC_040252.1	105681356;105687504	105682064;105687926	-;-	1132	3.62395	1.24593	2.90864
LOC114109396	NC_040270.1	14894521	14895359	-	839	430.515	148.163	2.90569
LRRC69	NC_040260.1;NC_040260.1;NC_040260.1;NC_040260.1;NC_040260.1;NC_040260.1;NC_040260.1;NC_040260.1	94927632;94941541;94950664;94964430;94967396;94970439;94977092;95004109	94927960;94941720;94950765;94964501;94967591;94970511;94977218;95006615	-;-;-;-;-;-;-;-	3586	0.413103	0.142403	2.90094
LOC106990469	NC_040254.1	221845321	221846374	+	1054	2.67584	0.922848	2.89955
ELFN1	NC_040275.1	42080527	42083009	-	2483	1.02113	0.352563	2.89629
LOC114118293	NC_040266.1;NC_040266.1	56493609;56494144	56493974;56495231	+;+	1454	0.822907	0.284312	2.89438
LOC114116991	NC_040262.1	51517334	51518038	+	705	1.49513	0.517384	2.88979
MYO18B	NC_040268.1;NC_040268.1;NC_040268.1;NC_040268.1;NC_040268.1;NC_040268.1;NC_040268.1;NC_040268.1;NC_040268.1;NC_040268.1;NC_040268.1;NC_040268.1;NC_040268.1;NC_040268.1;NC_040268.1;NC_040268.1;NC_040268.1;NC_040268.1;NC_040268.1;NC_040268.1;NC_040268.1;NC_040268.1;NC_040268.1;NC_040268.1;NC_040268.1;NC_040268.1;NC_040268.1;NC_040268.1;NC_040268.1;NC_040268.1;NC_040268.1;NC_040268.1;NC_040268.1;NC_…	74756771;74770403;74772290;74776949;74778691;74779610;74781003;74786022;74788229;74789186;74790279;74798655;74817699;74821148;74823089;74826405;74828540;74834805;74837500;74838465;74842407;74856565;74861433;74863762;74865559;74875681;74876075;74880434;74882864;74886184;74887147;74891753;74895790;74905812;74922089;74923333;74924204;74928464;74931781;74964180;74974732;74976074;74995769;74996686;749…	74756943;74770559;74772448;74778160;74778757;74779722;74781179;74786220;74788371;74789286;74790342;74798799;74817872;74821238;74823281;74826485;74828687;74834964;74837683;74838687;74842516;74856630;74861561;74863905;74865648;74875800;74876183;74880558;74883018;74886307;74887347;74891863;74895894;74905964;74922202;74923449;74924287;74928601;74931966;74964310;74974779;74976211;74996684;74996967;749…	+;+;+;+;+;+;+;+;+;+;+;+;+;+;+;+;+;+;+;+;+;+;+;+;+;+;+;+;+;+;+;+;+;+;+;+;+;+;+;+;+;+;+;+;+	8071	0.374149	0.129554	2.88797
LOC105606266	NC_040262.1	12079886	12082953	+	3068	3.84424	1.33157	2.887
LOC114116271	NC_040259.1	2975105	2975208	+	104	18.9009	6.54689	2.887
CYP24	NC_040264.1;NC_040264.1;NC_040264.1;NC_040264.1;NC_040264.1;NC_040264.1;NC_040264.1;NC_040264.1;NC_040264.1;NC_040264.1;NC_040264.1;NC_040264.1;NC_040264.1;NC_040264.1;NC_040264.1;NC_040264.1;NC_040264.1;NC_040264.1;NC_040264.1;NC_040264.1;NC_040264.1	85053639;85053639;85053847;85054525;85054525;85055373;85055373;85059769;85059769;85064016;85064016;85065111;85065111;85067530;85067530;85070415;85070415;85071302;85071302;85071701;85071701	85053749;85053749;85054044;85054603;85054603;85055539;85055539;85059914;85059914;85064127;85064127;85065202;85065202;85067626;85067626;85070508;85070508;85071492;85071492;85071958;85071958	-;-;-;-;-;-;-;-;-;-;-;-;-;-;-;-;-;-;-;-;-	1545	8.85072	3.06914	2.88378
LOC114117865	NC_040265.1;NC_040265.1	15326483;15339254	15326968;15339450	+;+	683	1.12618	0.391636	2.87559
SNX10	NC_040255.1;NC_040255.1;NC_040255.1;NC_040255.1;NC_040255.1;NC_040255.1;NC_040255.1;NC_040255.1;NC_040255.1;NC_040255.1;NC_040255.1;NC_040255.1;NC_040255.1;NC_040255.1	76470526;76470526;76472827;76472827;76480811;76480811;76481469;76481469;76484964;76484964;76500877;76500877;76536720;76536846	76472373;76472373;76473036;76473036;76480909;76480909;76481569;76481569;76485050;76485050;76500923;76500923;76536854;76537037	-;-;-;-;-;-;-;-;-;-;-;-;-;-	2710	0.567662	0.197408	2.87559
TMEM231	NC_040265.1;NC_040265.1;NC_040265.1;NC_040265.1;NC_040265.1;NC_040265.1;NC_040265.1	2384263;2386441;2387644;2389727;2390445;2405491;2405768	2386081;2386546;2387725;2389870;2390573;2405660;2405978	-;-;-;-;-;-;-	2661	3.25458	1.13315	2.87215
LRGUK	NC_040255.1;NC_040255.1;NC_040255.1;NC_040255.1;NC_040255.1;NC_040255.1;NC_040255.1;NC_040255.1;NC_040255.1;NC_040255.1;NC_040255.1;NC_040255.1;NC_040255.1;NC_040255.1;NC_040255.1;NC_040255.1;NC_040255.1;NC_040255.1;NC_040255.1;NC_040255.1;NC_040255.1;NC_040255.1;NC_040255.1;NC_040255.1;NC_040255.1;NC_040255.1;NC_040255.1;NC_040255.1;NC_040255.1;NC_040255.1;NC_040255.1;NC_040255.1;NC_040255.1;NC_…	106591591;106591591;106591591;106591591;106591591;106599923;106599923;106599923;106599923;106599923;106602541;106602541;106602541;106602541;106602541;106606478;106606478;106606478;106606478;106606478;106609651;106609651;106609651;106609651;106621492;106621492;106621492;106621492;106625971;106625971;106625971;106625971;106625971;106630547;106630547;106630547;106630547;106630547;106632186;106632186…	106592283;106592283;106592283;106592283;106592283;106600030;106600030;106600030;106600030;106600030;106602622;106602622;106602622;106602622;106602622;106606578;106606578;106606578;106606578;106606578;106609732;106609732;106609732;106609732;106621616;106621616;106621616;106621616;106626114;106626114;106626114;106626114;106626114;106630627;106630627;106630627;106630627;106630627;106632272;106632272…	+;+;+;+;+;+;+;+;+;+;+;+;+;+;+;+;+;+;+;+;+;+;+;+;+;+;+;+;+;+;+;+;+;+;+;+;+;+;+;+;+;+;+;+;+;+;+;+;+;+;+;+;+;+;+;+;+;+;+;+;+;+;+;+;+;+;+;+;+;+;+;+;+;+;+;+;+;+;+;+;+;+;+;+;+;+;+;+;+;+;+	7102	0.393107	0.136959	2.87026
LOC114110032	NC_040272.1;NC_040272.1	51107713;51110384	51108543;51111206	+;+	1654	1.22289	0.426357	2.86824
LOC114110640	NC_040252.1	294636045	294636973	+	929	7.72771	2.69608	2.86628
LOC105605886	NC_040265.1;NC_040265.1;NC_040265.1;NC_040265.1;NC_040265.1;NC_040265.1;NC_040265.1;NC_040265.1;NC_040265.1;NC_040265.1	16948501;16949202;16949866;16960207;16973171;16980163;16987244;16988375;16991227;16994044	16948587;16949323;16949952;16960265;16973328;16980295;16987370;16988473;16994042;16995281	+;+;+;+;+;+;+;+;+;+	4926	13.6369	4.75875	2.86564
LOC114109398	NC_040270.1;NC_040270.1;NC_040270.1	15324836;15330389;15330911	15325236;15330542;15333119	-;-;-	2764	0.226752	0.0791799	2.86375
LOC114110251	NC_040273.1;NC_040273.1	25882506;25885182	25884059;25885953	+;+	2326	2.30258	0.804992	2.86037
NEK10	NC_040270.1;NC_040270.1;NC_040270.1;NC_040270.1;NC_040270.1;NC_040270.1;NC_040270.1;NC_040270.1;NC_040270.1;NC_040270.1;NC_040270.1;NC_040270.1;NC_040270.1;NC_040270.1;NC_040270.1;NC_040270.1;NC_040270.1;NC_040270.1;NC_040270.1;NC_040270.1;NC_040270.1;NC_040270.1;NC_040270.1;NC_040270.1;NC_040270.1;NC_040270.1;NC_040270.1;NC_040270.1;NC_040270.1;NC_040270.1;NC_040270.1;NC_040270.1;NC_040270.1;NC_…	1651583;1658287;1658426;1661130;1689587;1711993;1725064;1725304;1739775;1741688;1741866;1759105;1770880;1771521;1798219;1819372;1819629;1821883;1825894;1826562;1826784;1836134;1838008;1840008;1840955;1843900;1849071;1850469;1851938;1852765;1854249;1863061;1879131;1880868;1907231;1907550;1929224	1652584;1658342;1658478;1661238;1689697;1712129;1725204;1725341;1739829;1741774;1742049;1759318;1770950;1771650;1798294;1819474;1819750;1821928;1826031;1826690;1826886;1836198;1838085;1840069;1841094;1844124;1849157;1850548;1852005;1852843;1854290;1863145;1879229;1880998;1907291;1907673;1929357	-;-;-;-;-;-;-;-;-;-;-;-;-;-;-;-;-;-;-;-;-;-;-;-;-;-;-;-;-;-;-;-;-;-;-;-;-	4665	0.341981	0.119891	2.85243
SLC25A4	NC_040277.1;NC_040277.1;NC_040277.1;NC_040277.1	16460592;16461976;16462968;16464169	16460702;16462462;16463108;16464326	+;+;+;+	897	70.5378	24.7508	2.84992
LOC114118829	NC_040252.1;NC_040252.1	202247721;202248138	202247779;202251981	+;+	3903	0.248168	0.0872248	2.84516
MPV17L	NC_040275.1;NC_040275.1;NC_040275.1;NC_040275.1;NC_040275.1;NC_040275.1;NC_040275.1;NC_040275.1;NC_040275.1	14049288;14049346;14053308;14053308;14054842;14054842;14054953;14054953;14069089	14049655;14049655;14053378;14053378;14054871;14054871;14055844;14055175;14069124	+;+;+;+;+;+;+;+;+	1397	0.693343	0.243693	2.84516
LOC114115733	NC_040258.1;NC_040258.1	73168016;73169790	73169439;73170690	+;+	2325	0.416602	0.146425	2.84516
C3H12orf75	NC_040254.1;NC_040254.1;NC_040254.1;NC_040254.1;NC_040254.1;NC_040254.1;NC_040254.1;NC_040254.1;NC_040254.1;NC_040254.1;NC_040254.1;NC_040254.1;NC_040254.1;NC_040254.1;NC_040254.1;NC_040254.1;NC_040254.1;NC_040254.1	186637660;186637667;186637670;186654982;186654982;186654982;186674965;186674965;186674965;186675810;186675810;186675810;186676878;186676878;186678475;186682198;186682198;186682198	186637956;186637956;186637956;186655006;186655006;186655006;186675000;186675000;186675000;186675889;186675889;186675889;186676914;186676914;186678610;186683070;186683070;186683070	+;+;+;+;+;+;+;+;+;+;+;+;+;+;+;+;+;+	1484	6.239	2.19574	2.84141
LOC105613573	NC_040252.1;NC_040252.1;NC_040252.1	107268291;107281196;107292435	107268610;107281367;107292602	-;-;-	660	1.25176	0.442128	2.83121
KIF19	NC_040262.1;NC_040262.1;NC_040262.1;NC_040262.1;NC_040262.1;NC_040262.1;NC_040262.1;NC_040262.1;NC_040262.1;NC_040262.1;NC_040262.1;NC_040262.1;NC_040262.1;NC_040262.1;NC_040262.1;NC_040262.1;NC_040262.1;NC_040262.1;NC_040262.1;NC_040262.1;NC_040262.1	6181108;6182761;6193932;6194695;6195067;6196412;6196891;6198842;6200626;6202462;6203274;6203558;6204849;6205203;6205793;6206176;6206437;6207098;6207643;6208110;6208178	6181193;6182841;6194042;6194782;6195203;6196537;6197085;6198988;6200748;6202627;6203448;6203753;6205119;6205324;6205929;6206281;6206524;6207492;6207850;6208175;6208329	+;+;+;+;+;+;+;+;+;+;+;+;+;+;+;+;+;+;+;+;+	3176	0.260126	0.091878	2.83121
LOC114109542	NC_040252.1;NC_040252.1;NC_040252.1	236366365;236367585;236369936	236366463;236367717;236369976	-;-;-	273	3.02622	1.06888	2.83121
GPNMB	NC_040255.1;NC_040255.1;NC_040255.1;NC_040255.1;NC_040255.1;NC_040255.1;NC_040255.1;NC_040255.1;NC_040255.1;NC_040255.1;NC_040255.1	35404007;35409590;35411590;35413266;35415853;35416344;35421027;35421902;35424362;35428269;35428802	35404246;35409742;35411733;35413430;35416011;35416655;35421125;35422004;35424576;35428362;35429889	+;+;+;+;+;+;+;+;+;+;+	2772	32.6916	11.5532	2.82965
TMEM121B	NC_040254.1	229668958	229673175	-	4218	0.472778	0.167187	2.82784
PPP1R14A	NC_040265.1;NC_040265.1;NC_040265.1;NC_040265.1	50950873;50952273;50952889;50954985	50951468;50952305;50952969;50955216	-;-;-;-	942	23.0446	8.15731	2.82503
TMC2	NC_040264.1;NC_040264.1;NC_040264.1;NC_040264.1;NC_040264.1;NC_040264.1;NC_040264.1;NC_040264.1;NC_040264.1;NC_040264.1;NC_040264.1;NC_040264.1;NC_040264.1;NC_040264.1;NC_040264.1;NC_040264.1;NC_040264.1;NC_040264.1;NC_040264.1	54864869;54868484;54869656;54872954;54885274;54886501;54888221;54890584;54892143;54893626;54898739;54901391;54905669;54915041;54915507;54922258;54936809;54940308;54966117	54865769;54868595;54869734;54873079;54885513;54886568;54888349;54890733;54892322;54893814;54898886;54901533;54905767;54915147;54915588;54922348;54936961;54940626;54966150	-;-;-;-;-;-;-;-;-;-;-;-;-;-;-;-;-;-;-	3350	0.799372	0.283094	2.8237
ZNF304	NC_040265.1;NC_040265.1;NC_040265.1;NC_040265.1;NC_040265.1;NC_040265.1	69649219;69650358;69651469;69651469;69653379;69653379	69649635;69650437;69651595;69651595;69656253;69656253	+;+;+;+;+;+	3499	6.17965	2.18916	2.82284
LOC101104288	NC_040252.1	246954127	246956578	-	2452	0.615774	0.218179	2.82233
LOC101107809	NC_040264.1;NC_040264.1;NC_040264.1;NC_040264.1;NC_040264.1;NC_040264.1;NC_040264.1;NC_040264.1;NC_040264.1;NC_040264.1;NC_040264.1;NC_040264.1;NC_040264.1;NC_040264.1;NC_040264.1;NC_040264.1;NC_040264.1;NC_040264.1;NC_040264.1;NC_040264.1	44796260;44796370;44797390;44797390;44800797;44800797;44801235;44801235;44802585;44802585;44803052;44803052;44803985;44803985;44804950;44804950;44806973;44806973;44809066;44809066	44796357;44796462;44797556;44797556;44800964;44800964;44801351;44801351;44802662;44802662;44803174;44803174;44804094;44804094;44805115;44805115;44807055;44807055;44809381;44809381	+;+;+;+;+;+;+;+;+;+;+;+;+;+;+;+;+;+;+;+	1519	1.98799	0.704377	2.82233
LOC114115930	NC_040258.1	14273459	14273556	-	98	22.3836	7.94026	2.81901
CREB3L4	NC_040252.1;NC_040252.1;NC_040252.1;NC_040252.1;NC_040252.1;NC_040252.1;NC_040252.1;NC_040252.1;NC_040252.1;NC_040252.1;NC_040252.1;NC_040252.1;NC_040252.1;NC_040252.1;NC_040252.1;NC_040252.1;NC_040252.1;NC_040252.1;NC_040252.1;NC_040252.1;NC_040252.1;NC_040252.1;NC_040252.1;NC_040252.1;NC_040252.1;NC_040252.1;NC_040252.1;NC_040252.1;NC_040252.1;NC_040252.1;NC_040252.1;NC_040252.1;NC_040252.1;NC_…	110505599;110505599;110507032;110507032;110507032;110507032;110507036;110507038;110507230;110507233;110507730;110507730;110507730;110507730;110507730;110507730;110507730;110507730;110508121;110508121;110510167;110510167;110510167;110510167;110510167;110510167;110510170;110510170;110510395;110510395;110510395;110510395;110510395;110510395;110510395;110510395;110510617;110510617;110510617;110510617…	110507025;110507025;110507344;110507410;110507410;110507410;110507410;110507410;110507410;110507410;110507976;110508236;110508236;110508236;110508236;110508236;110507976;110508236;110508236;110508236;110510262;110510262;110510262;110510262;110510262;110510262;110510262;110510262;110510501;110510501;110510501;110510501;110510501;110510501;110510501;110510501;110510685;110510685;110510685;110510685…	+;+;+;+;+;+;+;+;+;+;+;+;+;+;+;+;+;+;+;+;+;+;+;+;+;+;+;+;+;+;+;+;+;+;+;+;+;+;+;+;+;+;+;+;+;+;+;+;+;+;+;+;+;+;+;+;+;+;+;+;+;+	3437	6.95422	2.4692	2.81638
TGFBI	NC_040256.1;NC_040256.1;NC_040256.1;NC_040256.1;NC_040256.1;NC_040256.1;NC_040256.1;NC_040256.1;NC_040256.1;NC_040256.1;NC_040256.1;NC_040256.1;NC_040256.1;NC_040256.1;NC_040256.1;NC_040256.1;NC_040256.1	49660429;49665620;49675335;49676629;49677103;49677497;49679686;49682811;49683861;49684585;49685558;49686522;49689042;49690642;49691324;49692345;49692827	49660617;49665718;49675399;49676789;49677267;49677643;49679827;49683023;49683998;49684730;49685694;49686652;49689166;49690744;49691403;49692369;49693464	+;+;+;+;+;+;+;+;+;+;+;+;+;+;+;+;+	2704	33.4716	11.8887	2.81541
LOC105611535	NC_040261.1	28412335	28413865	-	1531	0.223291	0.0794155	2.81168
MANEAL	NC_040252.1;NC_040252.1;NC_040252.1;NC_040252.1;NC_040252.1;NC_040252.1	13051403;13053172;13053211;13055626;13057277;13057277	13051946;13053281;13053281;13055702;13059618;13059618	+;+;+;+;+;+	3073	0.55623	0.197828	2.81168
LOC114118755	NC_040267.1;NC_040267.1;NC_040267.1;NC_040267.1;NC_040267.1;NC_040267.1;NC_040267.1;NC_040267.1;NC_040267.1;NC_040267.1;NC_040267.1;NC_040267.1	68966175;68966175;68966175;68966175;69031261;69031261;69031261;69031261;69031688;69031850;69032138;69032141	68966920;68966920;68966920;68966920;69031369;69031924;69031924;69031369;69033306;69033306;69033306;69033306	+;+;+;+;+;+;+;+;+;+;+;+	2792	0.122442	0.0435477	2.81168
LOC105603921	NC_040271.1;NC_040271.1	3681536;3687816	3682395;3687970	-;-	1015	0.336807	0.119788	2.81168
LOC101104838	NC_040262.1	22950572	22951551	+	980	0.348836	0.124066	2.81168
LOC105603838	NC_040271.1	41311690	41312354	-	665	1.02815	0.36567	2.81168
LOC114109113	NC_040269.1;NC_040269.1;NC_040269.1;NC_040269.1	21382160;21382924;21383710;21406745	21382583;21383468;21383838;21406780	-;-;-;-	1134	0.301463	0.107218	2.81168
BEGAIN	NC_040269.1;NC_040269.1;NC_040269.1;NC_040269.1;NC_040269.1;NC_040269.1;NC_040269.1;NC_040269.1;NC_040269.1;NC_040269.1;NC_040269.1;NC_040269.1;NC_040269.1;NC_040269.1;NC_040269.1;NC_040269.1;NC_040269.1;NC_040269.1;NC_040269.1;NC_040269.1;NC_040269.1;NC_040269.1;NC_040269.1	65919800;65919800;65919993;65922845;65922845;65922845;65925247;65925247;65925247;65925808;65925808;65925808;65927685;65927685;65927685;65931571;65931571;65946802;65946802;65946802;65947830;65947830;65965349	65921944;65921944;65921944;65922928;65922928;65922928;65925354;65925354;65925354;65925874;65925874;65925874;65927846;65927846;65927846;65931660;65931660;65946830;65946830;65946830;65947855;65947855;65965399	-;-;-;-;-;-;-;-;-;-;-;-;-;-;-;-;-;-;-;-;-;-;-	2762	0.123772	0.0440207	2.81168
LOC114116402	NC_040252.1;NC_040252.1	95218687;95222814	95220300;95224778	+;+	3579	1.14622	0.407662	2.81168
LOC114110134	NC_040272.1;NC_040272.1;NC_040272.1	42721354;42721749;42730941	42721434;42721753;42731393	-;-;-	539	35.2535	12.542	2.81084
LOC101103050	NC_040262.1;NC_040262.1;NC_040262.1;NC_040262.1	20235219;20237774;20238405;20238909	20237025;20237903;20238688;20246313	-;-;-;-	9626	0.4824	0.17178	2.80824
LOC114117593	NC_040264.1;NC_040264.1;NC_040264.1;NC_040264.1;NC_040264.1;NC_040264.1;NC_040264.1;NC_040264.1;NC_040264.1;NC_040264.1;NC_040264.1;NC_040264.1;NC_040264.1;NC_040264.1;NC_040264.1;NC_040264.1;NC_040264.1	54534651;54536281;54536596;54536799;54537044;54537702;54537937;54538343;54538554;54538838;54538968;54539088;54539101;54539794;54540573;54540776;54540925	54534913;54536442;54536705;54536938;54537134;54537852;54538025;54538466;54538750;54538966;54539018;54539099;54539386;54539933;54540675;54540922;54541142	+;+;+;+;+;+;+;+;+;+;+;+;+;+;+;+;+	2413	8.76017	3.13411	2.79511
LOC106990471	NC_040252.1;NC_040252.1;NC_040252.1	293999556;294000211;294001595	293999707;294000371;294002628	-;-;-	1347	0.655632	0.234686	2.79366
VPS9D1	NC_040265.1;NC_040265.1;NC_040265.1;NC_040265.1;NC_040265.1;NC_040265.1;NC_040265.1;NC_040265.1;NC_040265.1;NC_040265.1;NC_040265.1;NC_040265.1;NC_040265.1;NC_040265.1;NC_040265.1;NC_040265.1;NC_040265.1;NC_040265.1;NC_040265.1;NC_040265.1;NC_040265.1;NC_040265.1;NC_040265.1;NC_040265.1;NC_040265.1;NC_040265.1;NC_040265.1;NC_040265.1;NC_040265.1;NC_040265.1;NC_040265.1;NC_040265.1;NC_040265.1;NC_…	15365050;15365050;15365050;15365050;15365874;15365874;15365874;15365874;15367179;15367179;15367179;15367179;15367490;15367490;15367490;15367490;15367898;15367898;15367898;15367898;15368249;15368249;15368249;15368249;15369029;15369029;15369029;15369029;15369222;15369222;15369222;15369222;15369418;15369418;15369418;15369418;15369787;15369787;15369787;15369787;15369922;15369922;15369922;15369922;153…	15365741;15365741;15365741;15365741;15365978;15365978;15365978;15365978;15367263;15367263;15367263;15367263;15367698;15367698;15367698;15367698;15368027;15368027;15368027;15368027;15368697;15368697;15368697;15368697;15369114;15369114;15369114;15369114;15369309;15369309;15369309;15369309;15369470;15369470;15369470;15369470;15369849;15369849;15369849;15369849;15370033;15370033;15370033;15370033;153…	-;-;-;-;-;-;-;-;-;-;-;-;-;-;-;-;-;-;-;-;-;-;-;-;-;-;-;-;-;-;-;-;-;-;-;-;-;-;-;-;-;-;-;-;-;-;-;-;-;-;-;-;-;-;-;-;-;-	2606	9.96979	3.57384	2.78966
LOC101113389	NC_040277.1;NC_040277.1	27356140;27356283	27356280;27357079	+;+	938	3.03713	1.08882	2.78937
PAX8	NC_040254.1;NC_040254.1;NC_040254.1;NC_040254.1;NC_040254.1;NC_040254.1;NC_040254.1;NC_040254.1;NC_040254.1;NC_040254.1;NC_040254.1;NC_040254.1;NC_040254.1;NC_040254.1;NC_040254.1;NC_040254.1;NC_040254.1;NC_040254.1;NC_040254.1;NC_040254.1;NC_040254.1;NC_040254.1;NC_040254.1;NC_040254.1;NC_040254.1;NC_040254.1;NC_040254.1;NC_040254.1;NC_040254.1;NC_040254.1;NC_040254.1;NC_040254.1;NC_040254.1;NC_…	63711819;63711819;63711842;63711842;63711842;63747812;63747812;63747812;63747812;63747812;63749890;63749890;63749890;63749893;63749893;63751900;63751900;63751900;63751900;63751900;63752282;63752282;63752282;63752282;63752282;63752850;63752850;63752850;63752850;63752850;63757895;63757895;63757895;63757895;63757895;63758449;63758449;63758449;63766361;63766361;63766361;63766361;63774297;63774297;637…	63711925;63711925;63711925;63711925;63711925;63747977;63747977;63747977;63747977;63747977;63750090;63750090;63750090;63750090;63750090;63751988;63751988;63751988;63751988;63751988;63752407;63752407;63752407;63752407;63752407;63753025;63753025;63753025;63753025;63753025;63758015;63758015;63758015;63758015;63758015;63758655;63758655;63758655;63766462;63766462;63766462;63766462;63774383;63774383;637…	+;+;+;+;+;+;+;+;+;+;+;+;+;+;+;+;+;+;+;+;+;+;+;+;+;+;+;+;+;+;+;+;+;+;+;+;+;+;+;+;+;+;+;+;+;+;+;+;+;+;+;+	2518	1.69708	0.608409	2.78937
LOC105611784	NC_040254.1;NC_040254.1;NC_040254.1;NC_040254.1;NC_040254.1;NC_040254.1;NC_040254.1	217388046;217388076;217388919;217389906;217389906;217390380;217390380	217389402;217388474;217389402;217389969;217389969;217391106;217391106	+;+;+;+;+;+;+	2148	4.82762	1.73208	2.78718
NGEF	NC_040252.1;NC_040252.1;NC_040252.1;NC_040252.1;NC_040252.1;NC_040252.1;NC_040252.1;NC_040252.1;NC_040252.1;NC_040252.1;NC_040252.1;NC_040252.1;NC_040252.1;NC_040252.1;NC_040252.1;NC_040252.1;NC_040252.1;NC_040252.1;NC_040252.1;NC_040252.1;NC_040252.1;NC_040252.1;NC_040252.1;NC_040252.1;NC_040252.1;NC_040252.1;NC_040252.1;NC_040252.1;NC_040252.1	8130141;8136313;8163028;8167660;8211905;8212771;8212771;8218247;8218247;8243476;8243476;8245311;8245311;8247172;8247172;8249216;8249216;8252856;8252856;8253944;8253944;8254501;8254501;8255385;8255385;8256187;8256187;8257474;8257474	8130283;8136468;8163364;8167774;8212072;8212913;8212913;8218545;8218545;8243636;8243636;8245463;8245463;8247301;8247301;8249290;8249290;8252945;8252945;8254107;8254107;8254656;8254656;8255464;8255464;8256291;8256291;8258494;8258494	+;+;+;+;+;+;+;+;+;+;+;+;+;+;+;+;+;+;+;+;+;+;+;+;+;+;+;+;+	3496	3.7566	1.3494	2.7839
LOC101121146	NC_040277.1;NC_040277.1	42674371;42675585	42674821;42675904	+;+	771	1.40409	0.504634	2.78239
LOC105613434	NC_040257.1;NC_040257.1;NC_040257.1	93194470;93199499;93220251	93196787;93199573;93220456	-;-;-	2599	0.208263	0.0748504	2.78239
LOC101102795	NC_040253.1;NC_040253.1	217438715;217439516	217439262;217440483	-;-	1516	0.357043	0.128322	2.78239
NAT16	NC_040275.1;NC_040275.1;NC_040275.1;NC_040275.1;NC_040275.1;NC_040275.1;NC_040275.1;NC_040275.1;NC_040275.1;NC_040275.1	36234585;36238397;36239534;36239663;36239779;36240492;36240590;36240801;36240942;36241015	36234757;36238482;36239631;36239777;36239968;36240523;36240799;36240940;36241012;36241269	+;+;+;+;+;+;+;+;+;+	1370	0.395092	0.141997	2.78239
LOC114110671	NC_040275.1	31596420	31602295	+	5876	0.0921165	0.0331069	2.78239
PABPC1L2A	NC_040278.1	68199329	68201469	+	2141	0.252815	0.0908623	2.78239
ACSM5	NC_040275.1;NC_040275.1;NC_040275.1;NC_040275.1;NC_040275.1;NC_040275.1;NC_040275.1;NC_040275.1;NC_040275.1;NC_040275.1;NC_040275.1;NC_040275.1;NC_040275.1;NC_040275.1;NC_040275.1;NC_040275.1;NC_040275.1;NC_040275.1;NC_040275.1;NC_040275.1;NC_040275.1;NC_040275.1;NC_040275.1;NC_040275.1;NC_040275.1;NC_040275.1;NC_040275.1;NC_040275.1;NC_040275.1;NC_040275.1;NC_040275.1;NC_040275.1;NC_040275.1;NC_…	18272683;18273393;18273393;18273393;18273393;18273393;18276103;18276103;18276103;18276103;18276103;18276103;18280799;18280799;18280799;18280799;18280799;18280799;18283871;18283871;18283871;18283871;18283871;18283871;18286794;18286794;18286794;18286794;18286794;18286794;18288404;18288404;18288404;18288404;18288404;18290972;18290972;18290972;18290972;18290972;18292434;18292434;18292434;18292434;182…	18272734;18273726;18273726;18273526;18273726;18273726;18276318;18276318;18276318;18276318;18276318;18276318;18281009;18281009;18281009;18281009;18281009;18281009;18284078;18284078;18284078;18284078;18284078;18284078;18286937;18286937;18286937;18286937;18286937;18286937;18288557;18288557;18288557;18288557;18288557;18291051;18291051;18291051;18291051;18291051;18292521;18292557;18292557;18292557;182…	+;+;+;+;+;+;+;+;+;+;+;+;+;+;+;+;+;+;+;+;+;+;+;+;+;+;+;+;+;+;+;+;+;+;+;+;+;+;+;+;+;+;+;+;+;+;+;+;+;+;+;+;+;+;+;+;+;+;+;+;+;+;+;+;+;+;+;+;+;+;+;+;+;+	2779	2.28603	0.822526	2.77928
LOC101101951	NC_040252.1	287295223	287299327	+	4105	6.59984	2.37543	2.77838
LOC101118856	NC_040253.1;NC_040253.1;NC_040253.1;NC_040253.1;NC_040253.1;NC_040253.1;NC_040253.1;NC_040253.1	128002484;128003552;128005003;128006834;128010648;128012170;128012760;128017195	128002803;128003751;128005212;128006997;128010814;128012248;128012963;128018100	+;+;+;+;+;+;+;+	2250	4.14029	1.49144	2.77603
LOC114116894	NC_040262.1;NC_040262.1	42530750;42535021	42532414;42535253	+;+	1898	1.06568	0.384358	2.77263
SERPINF2	NC_040262.1;NC_040262.1;NC_040262.1;NC_040262.1;NC_040262.1;NC_040262.1;NC_040262.1;NC_040262.1;NC_040262.1;NC_040262.1;NC_040262.1;NC_040262.1;NC_040262.1;NC_040262.1;NC_040262.1;NC_040262.1;NC_040262.1;NC_040262.1;NC_040262.1;NC_040262.1;NC_040262.1;NC_040262.1;NC_040262.1;NC_040262.1;NC_040262.1;NC_040262.1;NC_040262.1;NC_040262.1;NC_040262.1;NC_040262.1	40543859;40543859;40543859;40545592;40545592;40545592;40547411;40547411;40547411;40548343;40548343;40548343;40548703;40548703;40548703;40549446;40549446;40549446;40549933;40549933;40549933;40550114;40550114;40550114;40550294;40550294;40550294;40551487;40551487;40551757	40544968;40544968;40544968;40545796;40545796;40545796;40547553;40547553;40547553;40548546;40548546;40548546;40548846;40548846;40548846;40549647;40549647;40549647;40549995;40549995;40549995;40550152;40550155;40550155;40550360;40550360;40550360;40551669;40551669;40551942	-;-;-;-;-;-;-;-;-;-;-;-;-;-;-;-;-;-;-;-;-;-;-;-;-;-;-;-;-;-	2549	0.581165	0.209876	2.76908
PGLYRP1	NC_040265.1;NC_040265.1;NC_040265.1;NC_040265.1;NC_040265.1;NC_040265.1	57000426;57000426;57001385;57001385;57004220;57069310	57000694;57000694;57001506;57001506;57004488;57069818	-;-;-;-;-;-	1169	3.50925	1.2689	2.76559
IL27	NC_040275.1;NC_040275.1;NC_040275.1;NC_040275.1;NC_040275.1	26595860;26597321;26598500;26598683;26601185	26596382;26597479;26598598;26598855;26602230	-;-;-;-;-	2000	0.840403	0.303963	2.76482
FREM2	NC_040261.1;NC_040261.1;NC_040261.1;NC_040261.1;NC_040261.1;NC_040261.1;NC_040261.1;NC_040261.1;NC_040261.1;NC_040261.1;NC_040261.1;NC_040261.1;NC_040261.1;NC_040261.1;NC_040261.1;NC_040261.1;NC_040261.1;NC_040261.1;NC_040261.1;NC_040261.1;NC_040261.1;NC_040261.1;NC_040261.1;NC_040261.1	25673186;25682340;25682695;25684256;25685577;25685806;25687436;25689008;25697781;25701151;25704478;25706615;25708820;25712117;25713305;25714554;25716577;25718681;25743883;25745220;25754074;25760120;25822897;25829120	25680489;25682486;25682882;25684382;25685711;25685933;25687540;25689200;25698112;25701282;25704781;25706773;25708950;25712299;25713469;25714751;25716786;25718830;25744134;25745345;25754304;25760266;25822986;25834292	-;-;-;-;-;-;-;-;-;-;-;-;-;-;-;-;-;-;-;-;-;-;-;-	16310	0.679456	0.246003	2.76198
LOC114116878	NC_040262.1;NC_040262.1;NC_040262.1;NC_040262.1	35858271;35860119;35864725;35865579	35858328;35860216;35864828;35867034	+;+;+;+	1716	2.57324	0.93527	2.75133
LOC114117972	NC_040265.1;NC_040265.1	47696297;47703842	47703793;47704610	+;+	8266	13.9271	5.06874	2.74763
ACACB	NC_040268.1;NC_040268.1;NC_040268.1;NC_040268.1;NC_040268.1;NC_040268.1;NC_040268.1;NC_040268.1;NC_040268.1;NC_040268.1;NC_040268.1;NC_040268.1;NC_040268.1;NC_040268.1;NC_040268.1;NC_040268.1;NC_040268.1;NC_040268.1;NC_040268.1;NC_040268.1;NC_040268.1;NC_040268.1;NC_040268.1;NC_040268.1;NC_040268.1;NC_040268.1;NC_040268.1;NC_040268.1;NC_040268.1;NC_040268.1;NC_040268.1;NC_040268.1;NC_040268.1;NC_…	73061109;73061109;73062580;73062580;73063660;73063660;73063660;73063660;73064139;73064139;73064139;73064139;73065195;73065195;73065195;73065195;73066699;73066699;73066699;73066699;73069889;73069889;73069889;73069889;73071111;73071111;73071111;73071111;73072576;73072576;73072576;73072576;73074446;73074446;73074446;73074446;73076035;73076035;73076035;73076035;73076810;73076810;73076810;73076810;730…	73062706;73062706;73062706;73062706;73063796;73063796;73063796;73063796;73064309;73064309;73064309;73064309;73065349;73065349;73065349;73065349;73066811;73066811;73066811;73066811;73070066;73070066;73070066;73070066;73071246;73071246;73071246;73071246;73072672;73072672;73072672;73072672;73074542;73074542;73074542;73074542;73076155;73076155;73076155;73076155;73076953;73076953;73076953;73076953;730…	-;-;-;-;-;-;-;-;-;-;-;-;-;-;-;-;-;-;-;-;-;-;-;-;-;-;-;-;-;-;-;-;-;-;-;-;-;-;-;-;-;-;-;-;-;-;-;-;-;-;-;-;-;-;-;-;-;-;-;-;-;-;-;-;-;-;-;-;-;-;-;-;-;-;-;-;-;-;-;-;-;-;-;-;-;-;-;-;-;-;-;-;-;-;-;-;-;-;-;-;-;-;-;-;-;-;-;-;-;-;-;-;-;-;-;-;-;-;-;-;-;-;-;-;-;-;-;-;-;-;-;-;-;-;-;-;-;-;-;-;-;-;-;-;-;-;-;-;-;-;-;-;-;-;-;-;-;-;-;-;-;-;-;-;-;-;-;-;-;-;-;-;-;-;-;-;-;-;-;-;-;-;-;-;-;-;-;-;-;-;-;-;-;-;-;-;-;-;-;-…	9815	0.986857	0.359243	2.74705
MYOCD	NC_040262.1;NC_040262.1;NC_040262.1;NC_040262.1;NC_040262.1;NC_040262.1;NC_040262.1;NC_040262.1;NC_040262.1;NC_040262.1;NC_040262.1;NC_040262.1;NC_040262.1;NC_040262.1;NC_040262.1;NC_040262.1;NC_040262.1;NC_040262.1;NC_040262.1;NC_040262.1;NC_040262.1;NC_040262.1;NC_040262.1;NC_040262.1;NC_040262.1;NC_040262.1;NC_040262.1;NC_040262.1;NC_040262.1;NC_040262.1;NC_040262.1;NC_040262.1;NC_040262.1;NC_…	32263846;32263846;32263846;32263846;32268296;32268296;32268296;32268296;32271414;32271414;32271414;32271414;32272978;32272978;32272978;32272978;32275866;32275866;32275866;32275866;32280255;32280255;32280255;32280255;32281364;32281364;32281364;32281364;32285084;32285084;32285084;32285084;32289359;32289359;32289359;32289359;32302684;32302684;32302684;32302684;32304917;32304917;32304917;32304917;323…	32265321;32265321;32265321;32265321;32268353;32268353;32268353;32268353;32271542;32271542;32271542;32271542;32273121;32273121;32273121;32273121;32276807;32276807;32276807;32276807;32280408;32280408;32280408;32280408;32281608;32281608;32281608;32281608;32285197;32285197;32285197;32285197;32289534;32289534;32289534;32289534;32302845;32302845;32302845;32302845;32304992;32304995;32304995;32304995;323…	-;-;-;-;-;-;-;-;-;-;-;-;-;-;-;-;-;-;-;-;-;-;-;-;-;-;-;-;-;-;-;-;-;-;-;-;-;-;-;-;-;-;-;-;-;-;-;-;-;-;-;-;-;-;-;-	4699	0.454696	0.165598	2.74578
LOC105607616	NC_040253.1	54037382	54040111	-	2730	0.855691	0.311757	2.74474
BSPRY	NC_040253.1;NC_040253.1;NC_040253.1;NC_040253.1;NC_040253.1;NC_040253.1;NC_040253.1;NC_040253.1;NC_040253.1;NC_040253.1;NC_040253.1	10667396;10668664;10670301;10680785;10680785;10682161;10682161;10690454;10690454;10694915;10694915	10668786;10668786;10670425;10680810;10680810;10682391;10682391;10690552;10690552;10695115;10695115	-;-;-;-;-;-;-;-;-;-;-	2073	6.01922	2.19358	2.74402
GALNT18	NC_040266.1;NC_040266.1;NC_040266.1;NC_040266.1;NC_040266.1;NC_040266.1;NC_040266.1;NC_040266.1;NC_040266.1;NC_040266.1;NC_040266.1;NC_040266.1;NC_040266.1;NC_040266.1;NC_040266.1;NC_040266.1;NC_040266.1;NC_040266.1;NC_040266.1;NC_040266.1;NC_040266.1;NC_040266.1;NC_040266.1;NC_040266.1;NC_040266.1;NC_040266.1;NC_040266.1;NC_040266.1;NC_040266.1;NC_040266.1;NC_040266.1;NC_040266.1;NC_040266.1;NC_…	44093438;44093439;44093439;44093441;44264783;44264783;44264783;44264783;44278479;44278479;44278479;44278479;44338167;44338167;44338167;44338167;44339886;44339886;44339886;44339886;44345283;44345283;44345283;44345283;44381738;44381738;44381738;44381738;44391546;44391546;44391546;44391546;44397090;44397090;44397090;44397090;44431134;44431134;44431134;44432046;44442454;44447795;44447795;44447795;444…	44094085;44094085;44094085;44094085;44264975;44264975;44264975;44264975;44278645;44278645;44278645;44278645;44338350;44338350;44338350;44338350;44340083;44340083;44340083;44340083;44345397;44345397;44345397;44345397;44381923;44381923;44381923;44381923;44391683;44391683;44391683;44391683;44397185;44397185;44397185;44397185;44431298;44431298;44431298;44432096;44442671;44448218;44448218;44447883;444…	+;+;+;+;+;+;+;+;+;+;+;+;+;+;+;+;+;+;+;+;+;+;+;+;+;+;+;+;+;+;+;+;+;+;+;+;+;+;+;+;+;+;+;+;+	2783	5.20015	1.89608	2.74258
ANKRD37	NC_040277.1;NC_040277.1;NC_040277.1;NC_040277.1;NC_040277.1;NC_040277.1;NC_040277.1;NC_040277.1;NC_040277.1;NC_040277.1	16625549;16625553;16626010;16626010;16626971;16626971;16627587;16627587;16628041;16642020	16625790;16625790;16626162;16626162;16627062;16627062;16627790;16627790;16628360;16642194	+;+;+;+;+;+;+;+;+;+	1186	2.81039	1.02517	2.74139
ACY1	NC_040270.1;NC_040270.1;NC_040270.1;NC_040270.1;NC_040270.1;NC_040270.1;NC_040270.1;NC_040270.1;NC_040270.1;NC_040270.1;NC_040270.1;NC_040270.1;NC_040270.1;NC_040270.1;NC_040270.1;NC_040270.1;NC_040270.1;NC_040270.1;NC_040270.1;NC_040270.1;NC_040270.1;NC_040270.1;NC_040270.1;NC_040270.1;NC_040270.1;NC_040270.1;NC_040270.1;NC_040270.1;NC_040270.1;NC_040270.1	50907034;50907034;50907387;50907387;50907570;50907570;50908234;50908234;50908384;50908384;50908651;50908651;50908786;50908786;50909204;50909204;50909361;50909361;50909537;50909537;50909872;50909872;50910278;50910278;50910474;50910474;50911367;50911367;50911846;50911859	50907303;50907303;50907447;50907447;50907649;50907649;50908302;50908302;50908528;50908528;50908700;50908700;50908859;50908859;50909260;50909260;50909450;50909450;50909613;50909613;50909966;50909966;50910382;50910382;50910538;50910538;50911482;50911482;50912006;50912006	-;-;-;-;-;-;-;-;-;-;-;-;-;-;-;-;-;-;-;-;-;-;-;-;-;-;-;-;-;-	1515	10.4927	3.83615	2.73521
SPON2	NC_040257.1;NC_040257.1;NC_040257.1;NC_040257.1;NC_040257.1;NC_040257.1	129264359;129264962;129265772;129266107;129266408;129267555	129264588;129265187;129265995;129266298;129266582;129267884	+;+;+;+;+;+	1377	28.3434	10.3661	2.73425
LOC105607239	NC_040254.1;NC_040254.1	6724989;6726218	6725318;6727165	-;-	1278	0.312078	0.114164	2.73358
HEPACAM	NC_040272.1;NC_040272.1;NC_040272.1;NC_040272.1;NC_040272.1;NC_040272.1;NC_040272.1;NC_040272.1;NC_040272.1;NC_040272.1;NC_040272.1;NC_040272.1;NC_040272.1	29373605;29375755;29377010;29377010;29377379;29378528;29378528;29378922;29378922;29380137;29380137;29392407;29392407	29375813;29375813;29377452;29377080;29377452;29378627;29378627;29379203;29379203;29380478;29380478;29392993;29393000	-;-;-;-;-;-;-;-;-;-;-;-;-	3970	0.301387	0.110254	2.73358
LOC114113891	NC_040254.1;NC_040254.1;NC_040254.1;NC_040254.1;NC_040254.1;NC_040254.1;NC_040254.1;NC_040254.1;NC_040254.1;NC_040254.1;NC_040254.1;NC_040254.1	19550055;19557195;19557195;19557368;19559298;19559298;19559298;19564534;19564534;19564906;19564906;19565138	19550916;19558758;19558758;19558758;19559985;19559548;19559548;19564769;19564769;19565543;19564981;19565543	+;+;+;+;+;+;+;+;+;+;+;+	3988	0.100009	0.0365853	2.73358
LOC105605319	NC_040278.1;NC_040278.1	1547812;1553289	1548174;1553489	-;-	564	0.353578	0.129346	2.73358
FAM83A	NC_040260.1;NC_040260.1;NC_040260.1;NC_040260.1	31914435;31923858;31924789;31934601	31917421;31923982;31924956;31935329	-;-;-;-	4009	0.298455	0.109181	2.73358
LOC105608771	NC_040261.1	23216923	23218756	-	1834	0.217468	0.0795541	2.73358
LOC105612385	NC_040262.1;NC_040262.1	13392537;13393202	13392946;13393359	-;-	568	0.702175	0.25687	2.73358
LOC101112255	NC_040266.1	25025847	25026394	-	548	2.18341	0.798735	2.73358
LOC114109084	NC_040269.1;NC_040269.1	68496890;68499763	68499476;68500284	-;-	3109	0.128284	0.046929	2.73358
LOC114116669	NC_040261.1;NC_040261.1;NC_040261.1;NC_040261.1	78639377;78646460;78646658;78646754	78639509;78646582;78646667;78648798	+;+;+;+	2311	0.517744	0.189401	2.73358
LOC114118291	NC_040252.1;NC_040252.1	173902436;173903319	173902524;173903463	+;+	234	0.852213	0.311757	2.73358
LRRC4B	NC_040265.1;NC_040265.1	60150066;60174729	60152607;60175055	-;-	2869	0.0695077	0.0254274	2.73358
NAA80	NC_040270.1;NC_040270.1	52019732;52021382	52019916;52022740	+;+	1544	2.19566	0.803218	2.73358
KLHL30	NC_040252.1;NC_040252.1;NC_040252.1;NC_040252.1;NC_040252.1;NC_040252.1;NC_040252.1;NC_040252.1	2978027;2981370;2982435;2984241;2984887;2986769;2988307;2990858	2980134;2981515;2982623;2984396;2984973;2986904;2989121;2990967	-;-;-;-;-;-;-;-	3747	0.0532206	0.0194692	2.73358
LOC101120962	NC_040271.1;NC_040271.1;NC_040271.1;NC_040271.1	39166081;39170175;39172037;39172847	39167977;39170282;39172216;39173016	+;+;+;+	2355	0.169357	0.0619542	2.73358
LOC106991967	NC_040278.1	66494708	66495186	+	479	0.832642	0.304597	2.73358
LOC114113424	NC_040253.1	200235499	200235624	+	126	3.16536	1.15795	2.73358
LOC105607816	NC_040262.1;NC_040262.1;NC_040262.1	36890621;36891125;36892862	36890798;36891202;36892981	-;-;-	376	0.530366	0.194019	2.73358
TMPRSS6	NC_040254.1;NC_040254.1;NC_040254.1;NC_040254.1;NC_040254.1;NC_040254.1;NC_040254.1;NC_040254.1;NC_040254.1;NC_040254.1;NC_040254.1;NC_040254.1;NC_040254.1;NC_040254.1;NC_040254.1;NC_040254.1;NC_040254.1;NC_040254.1	193526936;193528282;193530452;193532068;193532563;193534076;193535133;193535608;193544005;193544410;193545883;193548725;193553218;193553515;193554276;193555745;193560804;193566327	193527751;193528418;193530723;193532236;193532679;193534189;193535231;193535753;193544114;193544522;193546019;193548929;193553259;193553699;193554343;193555878;193561000;193566620	-;-;-;-;-;-;-;-;-;-;-;-;-;-;-;-;-;-	3355	0.059439	0.021744	2.73358
LOC105609224	NC_040252.1;NC_040252.1;NC_040252.1	4432466;4444688;4444995	4432694;4444874;4445198	-;-;-	620	0.643283	0.235326	2.73358
SLC13A5	NC_040262.1;NC_040262.1;NC_040262.1;NC_040262.1;NC_040262.1;NC_040262.1;NC_040262.1;NC_040262.1;NC_040262.1;NC_040262.1;NC_040262.1;NC_040262.1	38152922;38156249;38159280;38161435;38162590;38163665;38167488;38169189;38170345;38172894;38173294;38178995	38155120;38156386;38159441;38161553;38162690;38163874;38167610;38169354;38170532;38173030;38173422;38179171	-;-;-;-;-;-;-;-;-;-;-;-	3849	0.0518103	0.0189533	2.73358
LDLRAD2	NC_040253.1;NC_040253.1;NC_040253.1;NC_040253.1	260502758;260504843;260507717;260510275	260503044;260504974;260508148;260510365	-;-;-;-	942	0.211696	0.0774428	2.73358
LOC114116617	NC_040261.1;NC_040261.1	36565028;36580704	36565111;36581924	+;+	1305	0.611242	0.223605	2.73358
SLC34A2	NC_040257.1;NC_040257.1;NC_040257.1;NC_040257.1;NC_040257.1;NC_040257.1;NC_040257.1;NC_040257.1;NC_040257.1;NC_040257.1;NC_040257.1;NC_040257.1;NC_040257.1;NC_040257.1;NC_040257.1;NC_040257.1;NC_040257.1;NC_040257.1;NC_040257.1;NC_040257.1;NC_040257.1;NC_040257.1;NC_040257.1;NC_040257.1;NC_040257.1;NC_040257.1;NC_040257.1;NC_040257.1;NC_040257.1;NC_040257.1;NC_040257.1;NC_040257.1;NC_040257.1;NC_…	50584482;50584482;50584482;50584657;50595857;50595857;50595857;50595857;50596075;50596075;50596075;50597178;50597178;50597178;50597178;50598664;50598664;50598664;50598664;50599982;50599982;50599982;50599982;50602251;50602251;50602251;50602251;50603339;50603339;50603339;50603339;50603840;50603840;50603840;50603840;50605117;50605117;50605117;50605117;50606804;50606804;50606804;50606804;50607017;506…	50584556;50584556;50584556;50584710;50596209;50595971;50595971;50595953;50596209;50596209;50596209;50597306;50597306;50597306;50597306;50598807;50598807;50598807;50598807;50600093;50600093;50600093;50600093;50602446;50602446;50602446;50602446;50603434;50603434;50603434;50603434;50603960;50603960;50603960;50603960;50605284;50605284;50605284;50605284;50606920;50606920;50606920;50606920;50607141;506…	+;+;+;+;+;+;+;+;+;+;+;+;+;+;+;+;+;+;+;+;+;+;+;+;+;+;+;+;+;+;+;+;+;+;+;+;+;+;+;+;+;+;+;+;+;+;+;+;+;+;+	4068	0.196084	0.0717317	2.73358
LOC105608795	NC_040254.1	106953491	106954150	+	660	0.604296	0.221064	2.73358
LOC105615848	NC_040259.1;NC_040259.1;NC_040259.1;NC_040259.1;NC_040259.1;NC_040259.1;NC_040259.1	28978779;28980330;28980754;28982198;28982198;28982825;28982825	28980218;28981007;28981007;28982325;28982325;28983164;28983164	+;+;+;+;+;+;+	2586	0.154229	0.05642	2.73358
LOC101115386	NC_040263.1;NC_040263.1;NC_040263.1;NC_040263.1;NC_040263.1;NC_040263.1;NC_040263.1;NC_040263.1;NC_040263.1;NC_040263.1	33296113;33296113;33296113;33296968;33303395;33303395;33311257;33344429;33348361;33348361	33296203;33296203;33296203;33297000;33303482;33303482;33312284;33344731;33348443;33348623	+;+;+;+;+;+;+;+;+;+	1806	0.11042	0.0403937	2.73358
NAT8	NC_040254.1;NC_040254.1	101893159;101895335	101894792;101897101	-;-	3401	0.11727	0.0428998	2.73358
FAM92A	NC_040260.1;NC_040260.1;NC_040260.1;NC_040260.1;NC_040260.1;NC_040260.1;NC_040260.1;NC_040260.1;NC_040260.1;NC_040260.1;NC_040260.1;NC_040260.1;NC_040260.1;NC_040260.1;NC_040260.1;NC_040260.1;NC_040260.1;NC_040260.1;NC_040260.1;NC_040260.1;NC_040260.1;NC_040260.1;NC_040260.1;NC_040260.1;NC_040260.1;NC_040260.1;NC_040260.1;NC_040260.1;NC_040260.1;NC_040260.1;NC_040260.1;NC_040260.1;NC_040260.1;NC_…	91723412;91723668;91723668;91723668;91725625;91725625;91725625;91725625;91729312;91729312;91737990;91737990;91737990;91737990;91739680;91739680;91741301;91741301;91741764;91741764;91741805;91741805;91745039;91745039;91745039;91745039;91747669;91747669;91747669;91747669;91748360;91748360;91748360;91748360	91723934;91723934;91723934;91723934;91725744;91725744;91725744;91725744;91729425;91729425;91738094;91738094;91738094;91738094;91739685;91739685;91741385;91741385;91741906;91741906;91741906;91741906;91745107;91745107;91745107;91745107;91747903;91747903;91747903;91747903;91748488;91748488;91748488;91748563	-;-;-;-;-;-;-;-;-;-;-;-;-;-;-;-;-;-;-;-;-;-;-;-;-;-;-;-;-;-;-;-;-;-	1604	17.0503	6.24602	2.72979
TRIL	NC_040255.1	73989312	73995046	+	5735	1.83795	0.674178	2.72621
[truncated: 3,642 more rows]
