# Supplementary material for: m6A Methylation Analysis Reveals Networks and Key Genes Underlying the Coarse and Fine Wool Traits in a Full-sib Merino Family
Source: Biology (Basel). 2022 Nov 9;11(11):1637. doi: 10.3390/biology11111637 (PMC9687456; doi:10.3390/biology11111637)
Supplement: Supplementary file 1 [file biology-11-01637-s001.zip › Table S4.xlsx]

## Sheet: Sheet1
Geneid	Chr	Start	End	Name	Length	Strand	logFC	Pvalue	FDR	Treat|Control	Annotation	Annotated_Transcript	ATmerino_IP	ATmerino_input	Non_ATmerino_IP	Non_ATmerino_input
MED12	NC_040278.1	66583468	66584938	peak_10759	1471	+	4.13695	1.74155e-05	0.000966457	peak_22436|NA	cds	rna-XM_027963628.1	1486	645	691	702
TMEM68	NC_040260.1	38800061	38800240	peak_11244	180	-	4.07844	2.53678e-05	0.000185173	peak_10580|NA	cds	rna-XM_015097753.2	105	60	72	96
NFIA	NC_040252.1	38602184	38602364	peak_15206	181	+	-4.08009	5.74053e-05	0.000209101	NA|peak_222	utr3	rna-XM_004002027.4	35	23	37	19
LOC105610161	NC_040262.1	22893253	22893574	peak_12602	322	-	2.137	2.05423e-05	0.000267471	peak_12133|NA	NP_exon	rna-XR_001043579.2	46	8	39	24
TGFBR3L	NC_040256.1	14987668	14988344	peak_4331	677	+	3.13695	0.000581395	0.00155151	peak_6902|NA	cds	rna-XM_027970568.1	176	83	66	68
PLPP3	NC_040252.1	32640645	32640794	peak_15189	150	-	2.02158	0.000184502	0.000524011	peak_1299|NA	utr3	rna-XM_012154685.3	114	45	90	37
SHANK1	NC_040265.1	60252928	60253169	peak_17461	242	-	-2.14399	0.00154382	0.00404656	peak_15371|peak_14043	utr3	rna-XM_027977458.1	40	13	39	4
SMAP2	NC_040252.1	15553569	15553868	peak_15027	300	+	3.03692	0.000107066	0.000329314	peak_144|NA	utr5	rna-XM_004001841.4	250	134	285	276
DMTF1	NC_040255.1	37548464	37554116	peak_1816	5653	-	-2.0801	1.93798e-05	0.000345314	NA|peak_5854	cds	rna-XM_027968529.1	97	82	244	144
LOC101103958	NC_040259.1	37329714	37329921	peak_3780	208	+	-3.05213	7.20461e-05	0.000243824	NA|peak_8878	cds	rna-XM_027972416.1	3	1	76	44
BRD3OS	NC_040254.1	2201138	2201465	peak_55	328	-	-2.05215	2.86862e-05	0.000173568	NA|peak_4568	utr3	rna-XM_027966148.1	16	5	25	13
C7H15orf62	NC_040258.1	36314408	36314618	peak_8356	211	+	3.07844	4.73934e-05	0.000188469	peak_8819|NA	cds	rna-XM_027971692.1	164	117	211	227
TMEM35A	NC_040278.1	141844168	141844378	peak_11012	211	+	-4.18018	1.97785e-05	0.000306475	NA|peak_20495	utr3	rna-XM_004022480.4	18	10	19	4
KLHL8	NC_040257.1	112413338	112437021	peak_5415	23684	-	2.22162	5.6243e-05	0.00020646	peak_8517|NA	utr5	rna-XM_027971165.1	497	432	127	62
XPO1	NC_040254.1	48503549	48503896	peak_474	348	+	2.07845	4.44444e-05	0.000182655	peak_4158|NA	utr5	rna-XM_027966715.1	120	47	255	217
PLEKHD1	NC_040258.1	84836392	84836840	peak_8726	449	+	-3.09942	7.39645e-05	0.000248445	NA|peak_8259	utr3	rna-XM_012181906.3	17	4	38	6
LOC106990106	NC_040262.1	25822753	25822963	peak_12682	211	-	-3.12159	0.00010352	0.000320492	NA|peak_11076	NP_exon	gene-LOC106990106.trans	419	448	380	348
ATP5MC2	NC_040254.1	142403786	142403876	peak_926	91	+	3.02157	2.13038e-05	0.000242135	peak_4454|NA	utr3	rna-XM_012159908.3	800	784	433	624
WWC3	NC_040278.1	8857373	8862036	peak_10485	4664	-	4.02158	8.15661e-05	0.000266591	peak_22678|NA	cds	rna-XM_027963577.1	482	294	297	254
SOX12	NC_040264.1	63025434	63025614	peak_18172	181	-	-2.02158	0.000205761	0.00057877	NA|peak_12660	cds	rna-XM_027977043.1	15	6	34	15
TGM5	NC_040269.1	55318170	55318572	peak_10241	403	-	4.02158	2.94118e-05	0.000172794	peak_17871|NA	utr3	rna-XM_012098881.3	447	326	588	526
ABCA1	NC_040253.1	18906773	18906954	peak_2417	182	+	-2.08009	0.000133333	0.000395322	NA|peak_2085	utr3	rna-XM_027964159.1	82	61	189	98
LOC105611721	NC_040253.1	55413576	55413816	peak_2647	241	+	-2.57487	2.53421e-05	0.000185279	NA|peak_2217	cds	rna-XM_027964430.1	2	5	14	1
LOC105602544	NC_040267.1	26853621	26854159	peak_6772	539	-	4.25391	2.26757e-05	0.00021207	peak_16510|NA	NP_exon	gene-LOC105602544.trans	454	384	275	54
DOK4	NC_040265.1	27074133	27074284	peak_16807	152	-	-3.12161	4.35161e-05	0.000181266	NA|peak_13720	utr3	rna-XM_027977872.1	124	79	164	73
JSRP1	NC_040256.1	19886664	19887054	peak_4487	391	-	2.59257	2.24417e-05	0.000215796	peak_7667|NA	cds	rna-XM_027969935.1	58	7	2	0
LOC101117325	NC_040254.1	229894672	229894822	peak_1535	151	+	4.13696	4.98504e-05	0.000193806	peak_4887|NA	utr3	rna-XM_027968051.1	60	17	41	34
PRUNE2	NC_040253.1	63749183	63749423	peak_2676	241	+	3.15923	0.00010395	0.000321446	peak_2400|NA	cds	rna-XM_027964477.1	32	7	54	42
LOC114116599	NC_040261.1	20444840	20444957	peak_11529	118	+	4.00458	4.21585e-05	0.000179011	peak_10723|NA	NP_exon	rna-XR_003590450.1	2115	3996	1888	4261
FAM228A	NC_040254.1	33368313	33368643	peak_342	331	+	-3.02158	1.72354e-05	0.00124041	NA|peak_3694	NP_exon	rna-XR_003588656.1	136	91	306	215
PEA15	NC_040252.1	118080330	118080450	peak_15746	121	+	-2.02158	2.34412e-05	0.000200968	NA|peak_524	utr5	rna-XM_027977051.1	946	488	966	537
SPATA13	NC_040261.1	36204039	36204280	peak_11626	242	+	3.91794	1.07389e-07	0.000141323	peak_10794|peak_9855	cds	rna-XM_015098177.2	21	1	14	0
SLC48A1	NC_040254.1	148935298	148935479	peak_1074	182	+	-3.02158	2.9976e-05	0.000171782	NA|peak_4135	utr3	rna-XM_015094704.2	239	166	183	142
CHIC1	NC_040278.1	76327926	76328257	peak_10822	332	-	-2.12161	0.000925926	0.00244682	NA|peak_20727	cds	rna-XM_027962801.1	77	59	396	177
GRIK4	NC_040266.1	34404542	34404722	peak_7099	181	+	3.02158	1.97785e-05	0.000306475	peak_15685|NA	utr3	rna-XM_027979332.1	20	7	9	4
TBC1D24	NC_040275.1	1952881	1953062	peak_13635	182	+	4.25932	9.80392e-05	0.000307294	peak_20869|NA	utr3	rna-XM_027962011.1	17	2	13	9
RPS6KA3	NC_040278.1	19200841	19201052	peak_10530	212	-	3.03693	5.04032e-05	0.000194681	peak_22703|NA	utr3	rna-XM_027963125.1	72	37	85	79
LOC105608331	NC_040252.1	35873310	35884095	peak_15200	10786	-	-4.12159	2.74574e-05	0.000176263	NA|peak_1215	NP_exon	rna-XR_003589518.1	20	18	18	14
CXCR4	NC_040253.1	187230411	187230736	peak_3099	326	+	2.15923	2.58799e-05	0.000182686	peak_2691|NA	utr3	rna-NM_001277168.1	74	17	94	70
LOC101105860	NC_040271.1	28638586	28642422	peak_6298	3837	+	-4.03693	2.15146e-05	0.000235803	NA|peak_17199	utr5	rna-XM_027958760.1	1087	530	1558	1210
FGD1	NC_040278.1	53728036	53728156	peak_10619	121	+	-3.28015	5.21921e-05	0.000198265	NA|peak_20250	utr3	rna-XM_015104884.2	20	20	31	9
ADRA2A	NC_040273.1	34729078	34729287	peak_12025	210	+	-4.31247	4.85437e-05	0.000190941	NA|peak_18342	cds	rna-XM_015103417.2	3	2	16	2
SKIDA1	NC_040264.1	23572642	23572822	peak_17847	181	-	-4.33869	4.68165e-05	0.000187388	NA|peak_12483	cds	rna-XM_027976598.1	8	8	20	4
TRIM38	NC_040271.1	34504550	34509341	peak_6474	4792	-	3.03693	1.7337e-05	0.00105767	peak_19322|NA	cds	rna-XM_012101139.2	243	128	360	313
MS4A7	NC_040266.1	89505730	89505939	peak_7466	210	+	2.03693	1.72891e-05	0.00115831	peak_15924|NA	cds	rna-XM_027979825.1	91	39	258	213
RPAP3	NC_040254.1	149031491	149035478	peak_1078	3988	+	-4.0801	2.33318e-05	0.000202384	NA|peak_4138	cds	rna-XM_012174395.3	571	450	853	531
PARD3B	NC_040253.1	221757696	221757876	peak_3201	181	+	-3.08532	2.74273e-05	0.000176377	NA|peak_2544	utr3	rna-XM_012143382.3	25	43	37	51
FAM193A	NC_040257.1	128062179	128062390	peak_5505	212	-	-4.12159	1.7325e-05	0.00107837	NA|peak_7817	utr3	rna-XM_027971299.1	76	84	78	61
MAP10	NC_040276.1	5331521	5331879	peak_9528	359	+	-3.10832	2.02135e-08	3.38558e-05	peak_21682|peak_19678	cds	rna-XM_012104976.3	76	24	38	2
CNNM4	NC_040254.1	109975849	109976268	peak_779	420	-	3.11999	0.000980392	0.00258704	peak_5511|NA	cds	rna-XM_027967093.1	50	10	46	27
LOC114114883	NC_040256.1	53794393	53794544	peak_4796	152	-	4.33707	2.83286e-05	0.00017485	peak_7866|NA	NP_exon	rna-XR_003589447.1	58	8	62	118
PTPRD	NC_040253.1	82004603	82004694	peak_2746	92	-	4.02159	4.78927e-05	0.000189636	peak_3337|NA	cds	rna-XM_027964552.1	6	0	3	2
ROBO2	NC_040252.1	155970828	155971129	peak_15892	302	+	-4.0216	1.80571e-05	0.000577575	NA|peak_607	utr5	rna-XM_027978966.1	24	8	30	10
TNPO3	NC_040255.1	101746084	101746205	peak_2048	122	-	-2.02158	1.87829e-05	0.000417437	NA|peak_5991	utr3	rna-XM_027968794.1	432	281	302	211
CABYR	NC_040274.1	37313126	37313247	peak_13348	122	-	4.02158	2.01857e-05	0.000283678	peak_20683|NA	cds	rna-XM_027960786.1	228	145	96	75
MRPL36	NC_040267.1	77358573	77358662	peak_6911	90	+	3.03693	2.37192e-05	0.000198457	peak_16384|NA	utr3	rna-XM_004017098.4	282	124	112	109
MAP3K10	NC_040265.1	53101049	53101139	peak_17172	91	-	-4.0631	6.32911e-05	0.000222194	NA|peak_13881	cds	rna-XM_027978331.1	22	10	22	10
TMEM200C	NC_040274.1	44457056	44457325	peak_13394	270	-	3.24659	3.03214e-05	0.000171415	peak_20716|NA	utr3	rna-XM_015103651.2	19	1	12	4
BRAF	NC_040255.1	112940767	112940977	peak_2136	211	-	4.13695	0.000485437	0.0013047	peak_6685|NA	utr3	rna-XM_012177243.2	97	48	91	113
PCYT1A	NC_040252.1	208896680	208898329	peak_16112	1650	-	-3.12159	2.97974e-05	0.000172258	NA|peak_1762	cds	rna-XM_012096322.3	361	343	400	274
LOC114109014	NC_040269.1	25653269	25653599	peak_10106	331	+	-4.08009	1.76803e-05	0.000745406	NA|peak_15939	NP_exon	rna-XR_003585712.1	225	158	105	54
MAPK4	NC_040274.1	55657593	55658072	peak_13488	480	+	3.33553	0.000115741	0.000351592	peak_20592|NA	cds	rna-XM_027960753.1	45	8	10	0
LOC101113252	NC_040262.1	33838431	33839225	peak_12826	795	+	3.3007	1.68237e-05	0.00336913	peak_11544|NA	cds	rna-XM_027974881.1	154	91	1	5
PEAK1	NC_040269.1	30215092	30215363	peak_10142	272	-	-2.02159	3.80518e-05	0.000172889	NA|peak_16232	cds	rna-XM_027957162.1	67	36	125	73
FAM222A	NC_040268.1	72663932	72664170	peak_9279	239	-	4.13695	1.90985e-05	0.000376736	peak_17250|NA	cds	rna-XM_027956637.1	28	12	8	11
CCDC9B	NC_040258.1	35944730	35944911	peak_8336	182	-	-3.02158	1.8997e-05	0.000391499	NA|peak_8500	utr3	rna-XM_027971679.1	51	26	101	60
TAB3	NC_040278.1	31900246	31934442	peak_10556	34197	-	3.02159	6.8306e-05	0.000234702	peak_22717|NA	utr5	rna-XM_015104843.2	185	163	135	134
PFKFB3	NC_040264.1	11591255	11591495	peak_17790	241	+	2.02158	2.87026e-05	0.000173553	peak_13282|NA	utr3	rna-XM_015099534.2	163	95	53	42
RALGDS	NC_040254.1	4011630	4011840	peak_104	211	+	4.03692	0.000208333	0.000585647	peak_3933|NA	utr3	rna-XM_027966220.1	126	67	77	61
HOXA2	NC_040255.1	75823014	75823255	peak_1941	242	+	-4.12167	3.08452e-05	0.00017112	NA|peak_5597	utr3	rna-XM_004007943.3	12	4	16	3
ADRB2	NC_040256.1	62960370	62960640	peak_4893	271	+	1.46372	0.0477527	0.122109	peak_7261|peak_6619	cds	rna-NM_001130154.1	48	5	30	10
PTPRJ	NC_040266.1	84133953	84134074	peak_7420	122	+	-3.39745	2.0008e-05	0.000296086	NA|peak_14507	utr3	rna-XM_027979773.1	7	4	14	1
TTBK2	NC_040258.1	38070866	38071076	peak_8427	211	-	-4.18017	0.000769231	0.00204271	NA|peak_8537	cds	rna-XM_012181295.2	15	7	24	5
TGFA	NC_040254.1	98815747	98816017	peak_671	271	-	-4.16316	2.27998e-05	0.000210137	NA|peak_4921	utr3	rna-XM_027966972.1	71	32	78	19
RAP2A	NC_040261.1	83708832	83709013	peak_11734	182	+	2.24862	2.89855e-05	0.000173274	peak_10862|NA	utr3	rna-XM_027973728.1	70	9	73	49
POLR2C	NC_040265.1	27073122	27073243	peak_16806	122	+	-2.02159	1.74581e-05	0.000911184	NA|peak_12966	utr3	rna-XM_004015026.3	106	60	112	61
NFIC	NC_040256.1	18905980	18906071	peak_4462	92	-	-3.02158	2.41779e-05	0.000194182	NA|peak_6964	utr3	rna-XM_027969894.1	300	197	236	174
KLHL22	NC_040268.1	81959259	81959499	peak_9478	241	+	2.03693	3.80518e-05	0.000172889	peak_16983|NA	utr3	rna-XM_027956905.1	58	29	73	57
LOC101105810	NC_040255.1	123109340	123112834	peak_2208	3495	-	-4.05379	3.85505e-05	0.000173275	NA|peak_6081	cds	rna-XM_027968988.1	10	4	288	103
SYNE2	NC_040258.1	79561876	79563825	peak_8673	1950	+	3.23699	0.000271739	0.000750941	peak_9038|NA	cds	rna-XM_015097110.2	55	14	44	50
TMEM53	NC_040252.1	19919675	19919946	peak_15095	272	-	-2.53503	1.89538e-05	0.000395474	NA|peak_1144	cds	rna-XM_027969131.1	21	23	18	1
LOC101114063	NC_040271.1	7023748	7024138	peak_6069	391	+	2.02158	3.92773e-05	0.000174414	peak_18733|NA	utr3	rna-XM_027958475.1	1170	723	589	582
KCNC3	NC_040265.1	59936240	59936421	peak_17449	182	-	-4.25383	2.85551e-05	0.000174321	NA|peak_14037	utr3	rna-XM_027977465.1	23	21	46	17
DSN1	NC_040264.1	68604926	68605106	peak_18258	181	-	-4.2024	2.12947e-05	0.000242331	NA|peak_12699	utr3	rna-XM_015099863.2	56	44	46	13
CPT2	NC_040252.1	29344788	29345148	peak_15170	361	+	3.17847	1.8797e-05	0.000415247	peak_229|NA	cds	rna-XM_004001991.4	96	38	54	58
LOC114116158	NC_040252.1	48962876	48963107	peak_15239	232	+	4.02158	9.70874e-05	0.000304881	peak_269|NA	NP_exon	rna-XR_003590173.1	12632	7416	7090	5731
LOC105608416	NC_040262.1	25382902	25384530	peak_12669	1629	+	-3.02158	2.11954e-05	0.00024483	NA|peak_10421	NP_exon	rna-XR_003590658.1	118	71	379	264
RIMS3	NC_040252.1	15749502	15749683	peak_15033	182	-	4.03692	3.46021e-05	0.000171097	peak_1192|NA	utr3	rna-XM_012106870.3	45	21	36	24
TTC32	NC_040254.1	29124193	29125504	peak_318	1312	-	-2.08012	2.00562e-05	0.000293499	NA|peak_4710	utr3	rna-XM_004005705.4	23	19	28	14
AUNIP	NC_040253.1	256763271	256773343	peak_3495	10073	+	-2.08009	7.80031e-05	0.00025857	NA|peak_2705	cds	rna-XM_004005104.4	189	129	1006	591
ZNF213	NC_040275.1	2609802	2609982	peak_13661	181	+	-2.48378	3.45543e-05	0.000171182	NA|peak_18964	utr3	rna-XM_027961862.1	16	12	25	1
COL14A1	NC_040260.1	103954599	103955584	peak_11464	986	+	3.13695	3.13676e-05	0.000170578	peak_10466|NA	NP_exon	rna-XR_003590347.1	48	23	41	43
LOC114113858	NC_040254.1	3370397	3370757	peak_82	361	+	2.07846	4.19463e-05	0.000178852	peak_3913|NA	cds	rna-XM_027966192.1	43	11	32	18
NABP1	NC_040253.1	207109486	207110443	peak_3139	958	+	-4.1801	2.0517e-05	0.000269235	NA|peak_2502	cds	rna-XM_004004776.4	51	55	213	134
KIAA0355	NC_040265.1	47593079	47599654	peak_16990	6576	+	2.03692	6.01685e-05	0.000215001	peak_14372|NA	utr5	rna-XM_027978203.1	139	76	224	210
LOC105601981	NC_040265.1	61288416	61288803	peak_17485	388	+	-2.06313	3.81388e-05	0.000173071	NA|peak_13428	utr3	rna-XM_027977513.1	25	7	72	16
RAD23B	NC_040253.1	16339470	16339530	peak_2405	61	-	3.02158	1.93949e-05	0.000342599	peak_3120|NA	cds	rna-XM_027964140.1	548	362	545	490
ZNF114	NC_040265.1	58465154	58465363	peak_17373	210	+	-2.46105	2.25327e-05	0.00021366	NA|peak_13364	cds	rna-XM_027978554.1	4	0	17	2
LOC114111301	NC_040278.1	39548841	39549100	peak_10567	260	-	4.02157	0.000141243	0.000414439	peak_22728|NA	NP_exon	rna-XR_003587380.1	4594	5599	3686	5809
CRTC2	NC_040252.1	110492979	110493129	peak_15616	151	-	3.02158	2.26449e-05	0.000212862	peak_1568|NA	cds	rna-XM_027975500.1	237	163	190	146
IFIT2	NC_040273.1	12752804	12752985	peak_11827	182	+	-3.3449	1.7838e-05	0.000649502	NA|peak_18217	utr3	rna-XM_004020282.4	2	6	38	16
ZFHX2	NC_040258.1	22731726	22731967	peak_8242	242	+	-4.12161	1.68577e-05	0.00290268	NA|peak_7947	cds	rna-XM_027971619.1	51	36	75	34
DBF4	NC_040255.1	35824753	35825052	peak_1810	300	-	4.02158	2.84738e-05	0.000174634	peak_6480|NA	cds	rna-XM_004007795.4	193	94	80	45
CHMP2A	NC_040265.1	71039016	71039107	peak_17733	92	-	2.07841	6.35324e-05	0.000222871	peak_15555|NA	cds	rna-XM_004015467.4	946	776	729	736
CALML4	NC_040258.1	16025561	16026123	peak_8166	563	-	4.19551	3.49895e-05	0.000170903	peak_9267|NA	utr5	rna-XM_012180831.3	99	18	28	20
RASAL2	NC_040263.1	64073833	64073923	peak_14651	91	+	3.11066	8.13008e-05	0.000266007	peak_12751|NA	utr5	rna-XM_027975908.1	28	8	42	33
LOC114110581	NC_040275.1	20239291	20239676	peak_13814	386	-	-3.20004	4.33651e-05	0.000180924	NA|peak_19441	utr3	rna-XM_027961471.1	157	280	712	450
WDR70	NC_040267.1	38997472	39014410	peak_6814	16939	-	3.02158	0.000133333	0.000395322	peak_16540|NA	utr5	rna-XM_027980101.1	815	569	897	708
IL7R	NC_040267.1	40322822	40323272	peak_6828	451	-	-4.0251	0.000264241	0.000731207	peak_16548|peak_15092	utr3	rna-XM_012097073.3	18	0	173	24
ZNF518A	NC_040273.1	20003086	20003297	peak_11874	212	+	3.07846	4.82625e-05	0.000190364	peak_20085|NA	cds	rna-XM_027960629.1	33	9	37	20
PXDN	NC_040253.1	836995	837116	peak_2281	122	-	2.07844	2.10615e-05	0.000248901	peak_3039|NA	cds	rna-XM_027964024.1	33	22	12	18
LOC114118024	NC_040265.1	63066269	63066952	peak_17529	684	-	3.03693	3.6075e-05	0.000171477	peak_15405|NA	utr3	rna-XM_027978673.1	305	156	133	124
LOC105615131	NC_040255.1	123388922	123389341	peak_2215	420	+	-4.01995	2.56542e-05	0.000183983	NA|peak_5762	cds	rna-XM_012177342.3	10	2	101	33
LOC105602450	NC_040267.1	4096709	4096824	peak_6643	116	+	-2.06311	3.465e-05	0.000171288	NA|peak_14843	NP_exon	rna-XR_001021083.3	30	16	24	10
GPR82	NC_040278.1	42474574	42474754	peak_10584	181	+	-4.29372	7.98722e-05	0.000262686	NA|peak_20236	utr3	rna-XM_004022013.4	33	0	34	71
LOC114111468	NC_040278.1	126502062	126531797	peak_10963	29736	+	-3.3024	2.75634e-05	0.000176024	NA|peak_20467	NP_exon	rna-XR_003587488.1	36	32	153	42
LATS1	NC_040259.1	80659581	80660984	peak_3928	1404	-	4.07844	4.77099e-05	0.000189075	peak_10111|NA	NP_exon	rna-XR_003590094.1	89	33	99	66
MAN1C1	NC_040253.1	256830021	256830232	peak_3500	212	-	2.02157	9.84252e-05	0.000308242	peak_3785|NA	utr3	rna-XM_012151753.3	20	18	18	26
LOC114114072	NC_040254.1	226969656	226969717	peak_1497	62	+	-3.41248	4.05515e-05	0.000176499	NA|peak_4392	NP_exon	rna-XR_003588916.1	13	15	16	2
LOC114116922	NC_040262.1	51049105	51049224	peak_13181	120	+	-3.10638	2.66667e-05	0.000179703	NA|peak_10741	NP_exon	rna-XR_003590762.1	76	221	71	151
PTPN14	NC_040263.1	74294500	74294620	peak_14727	121	+	3.02158	0.00012987	0.000386797	peak_12805|NA	cds	rna-XM_004013884.3	243	104	344	207
TASOR2	NC_040264.1	44452395	44452605	peak_17992	211	-	3.01994	4.55789e-05	0.000185047	peak_13808|NA	cds	rna-XM_015099687.2	68	27	96	59
LOC101109993	NC_040265.1	50719982	50734565	peak_17099	14584	+	2.07843	1.93125e-05	0.000351594	peak_14450|NA	cds	rna-XM_027977924.1	625	492	560	571
ARMC12	NC_040271.1	11409523	11409674	peak_6151	152	+	-4.36767	5.9312e-05	0.000212931	NA|peak_17112	utr5	rna-XM_027958431.1	10	10	12	2
MYCL	NC_040252.1	15077330	15077510	peak_15020	181	-	2.13697	1.79598e-05	0.000606027	peak_1189|NA	cds	rna-XM_015091887.2	49	12	29	20
LOC105606076	NC_040260.1	15197198	15197501	peak_11114	304	+	-4.00645	5.46448e-05	0.000203554	NA|peak_9303	cds	rna-XM_027973479.1	173	17	237	33
LOC105606473	NC_040253.1	898981	899161	peak_2283	181	+	2.17844	8.74126e-05	0.000280916	peak_2166|NA	NP_exon	rna-XR_001026161.3	17	0	9	0
LOC101104041	NC_040253.1	143106104	143106374	peak_2963	271	+	3.37861	2.18341e-05	0.000227786	peak_2603|NA	cds	rna-XM_004004554.4	19	2	10	12
EMC3	NC_040270.1	17803687	17803747	peak_7634	61	+	-2.1801	0.000174216	0.000498023	NA|peak_16531	utr3	rna-XM_004018276.4	14	18	17	10
CAV3	NC_040270.1	18766130	18766424	peak_7667	295	-	2.55353	0.000132979	0.000394525	peak_18495|NA	utr3	rna-XM_004018300.4	38	3	3	0
NCOR2	NC_040268.1	60441205	60441356	peak_9114	152	+	-4.02159	0.000114155	0.000347578	NA|peak_15275	utr3	rna-XM_027956408.1	592	456	652	452
ZNF746	NC_040255.1	122063852	122067091	peak_2177	3240	-	4.02159	6.04595e-05	0.000215664	peak_6709|NA	cds	rna-XM_027968927.1	527	429	408	396
FBXO31	NC_040265.1	13703557	13703707	peak_16677	151	-	-3.12159	5.15996e-05	0.000196949	NA|peak_13653	cds	rna-XM_027977711.1	186	186	345	262
PUS7L	NC_040254.1	153160666	153160996	peak_1094	331	+	-3.07017	5.26316e-05	0.00019891	NA|peak_4152	cds	rna-XM_027967431.1	9	3	29	8
LOC105603384	NC_040270.1	13933924	13958396	peak_7555	24473	-	2.02159	2.4426e-05	0.000192483	peak_18446|NA	NP_exon	rna-XR_001022472.3	708	578	539	523
OPA3	NC_040265.1	56643519	56643700	peak_17309	182	-	-4.28015	2.32883e-05	0.000202963	NA|peak_13951	utr3	rna-XM_012190552.2	14	14	21	6
ERCC4	NC_040275.1	13091922	13092163	peak_13763	242	+	-4.06311	2.01126e-05	0.000287922	NA|peak_19018	cds	rna-XM_027961116.1	47	25	94	43
TMEM268	NC_040253.1	9479215	9479842	peak_2334	628	-	4.13697	2.82965e-05	0.000174827	peak_3066|NA	utr3	rna-XM_027964084.1	240	65	98	70
VASP	NC_040265.1	56606198	56606453	peak_17307	256	+	3.07844	3.92465e-05	0.000174446	peak_14595|NA	cds	rna-XM_012190550.3	719	522	676	719
TTN	NC_040253.1	142191562	142191833	peak_2955	272	+	4.1946	2.49128e-05	0.000187881	peak_2594|NA	cds	rna-XM_027964793.1	43	16	0	0
TSPYL2	NC_040278.1	55227185	55227328	peak_10649	144	-	-3.0801	0.00151515	0.00397199	NA|peak_20645	cds	rna-XM_015104896.2	21	15	30	15
DSP	NC_040271.1	51349947	51350068	peak_6571	122	-	3.07843	2.97619e-05	0.000172215	peak_19391|NA	cds	rna-XM_027958463.1	882	699	1361	1568
OSBPL5	NC_040272.1	50361489	50361698	peak_5969	210	+	2.03693	5.5991e-05	0.000205822	peak_19697|NA	utr3	rna-XM_027960040.1	155	79	139	123
SDF2	NC_040262.1	43275898	43275988	peak_13101	91	+	2.21067	1.90331e-05	0.000383661	peak_11750|NA	utr5	rna-XM_004012502.2	20	6	42	47
CLIC3	NC_040254.1	897195	897346	peak_24	152	+	3.07845	8.75657e-05	0.000281113	peak_3879|NA	utr3	rna-XM_027966089.1	257	101	400	393
CXXC5	NC_040256.1	53240436	53242117	peak_4788	1682	+	2.07844	1.93424e-05	0.000347672	peak_7175|NA	cds	rna-XM_027970301.1	373	260	409	484
ZNF613	NC_040265.1	61672918	61673739	peak_17494	822	+	3.02158	3.40832e-05	0.000171056	peak_14711|NA	cds	rna-XM_027977471.1	26	16	59	42
LYSMD4	NC_040269.1	6545233	6546706	peak_9978	1474	-	4.02157	3.14268e-05	0.000170447	peak_17699|NA	cds	rna-XM_004017714.4	70	71	47	64
LCOR	NC_040273.1	20751251	20751521	peak_11882	271	+	3.07845	4.06504e-05	0.000176554	peak_20089|NA	cds	rna-XM_027960251.1	38	13	32	29
TTC21A	NC_040270.1	13055672	13056329	peak_7539	658	+	-2.06313	2.29568e-05	0.000207433	NA|peak_16451	cds	rna-XM_027958028.1	37	20	73	29
LOC101104313	NC_040256.1	3554648	3562063	peak_4084	7416	+	-4.18018	1.68237e-05	0.00336913	NA|peak_6138	cds	rna-XM_012177654.3	46	25	100	20
LOC106991120	NC_040255.1	14488347	14488647	peak_1757	301	+	-4.23314	2.00401e-05	0.000295139	NA|peak_5497	NP_exon	rna-XR_003589138.1	19	93	72	105
SNX15	NC_040272.1	45052659	45055927	peak_5826	3269	+	2.07844	2.16826e-05	0.000232121	peak_19591|NA	cds	rna-XM_027960024.1	368	233	317	371
LOC101105614	NC_040252.1	91312885	91313126	peak_15395	242	+	3.17845	8.86525e-05	0.000283762	peak_376|NA	utr3	rna-XM_015092158.2	60	23	123	122
TRIM32	NC_040253.1	7326606	7326816	peak_2319	211	-	2.01994	2.48262e-05	0.00018854	peak_3060|NA	cds	rna-XM_027964080.1	23	9	63	41
LOC101122163	NC_040277.1	24034840	24035047	peak_9831	208	-	-2.02158	2.64831e-05	0.000180579	NA|peak_20096	cds	rna-XM_004021738.4	656	198	350	136
MEIS1	NC_040254.1	43556423	43556754	peak_444	332	-	2.17847	2.31911e-05	0.000204535	peak_5305|NA	utr3	rna-XM_012168162.3	43	15	18	20
RUBCNL	NC_040261.1	18661154	18661514	peak_11525	361	-	4.33103	2.97442e-05	0.000172329	peak_10938|NA	cds	rna-XM_015098058.2	27	2	6	4
DST	NC_040271.1	4795117	4795358	peak_6053	242	+	2.22449	2.11238e-05	0.000247258	peak_18712|NA	cds	rna-XM_027958742.1	41	6	53	51
REPIN1	NC_040255.1	122347400	122347491	peak_2193	92	+	2.11066	6.0024e-05	0.000214651	peak_6387|NA	cds	rna-XM_027968960.1	86	28	92	62
SPEF1	NC_040264.1	53477951	53478222	peak_18037	272	+	-2.08009	0.000170648	0.000488962	NA|peak_12226	utr5	rna-XM_027976833.1	58	44	131	78
STK17B	NC_040253.1	212146094	212146244	peak_3144	151	-	-4.02158	8.5034e-05	0.000274565	NA|peak_3250	cds	rna-XM_012141077.3	47	18	81	40
RNF39	NC_040271.1	30850823	30851035	peak_6417	213	+	-3.12159	2.24417e-05	0.000215796	NA|peak_17288	cds	rna-XM_027958389.1	2571	2335	5167	4453
PLEKHG6	NC_040254.1	224800868	224801108	peak_1484	241	-	4.05213	0.00555556	0.0144183	peak_5930|NA	cds	rna-XM_027967975.1	92	31	56	31
PDZD4	NC_040278.1	89033089	89033388	peak_10859	300	+	-2.12162	2.88018e-05	0.000173527	NA|peak_20404	cds	rna-XM_027963172.1	27	13	28	8
LOC105611576	NC_040253.1	265070892	265071042	peak_3606	151	-	2.13697	4.32526e-05	0.0001807	peak_3854|NA	NP_exon	rna-XR_001034868.3	40	10	65	47
ZNF385A	NC_040254.1	141731293	141731473	peak_903	181	+	3.02158	0.000147929	0.000431173	peak_4440|NA	utr3	rna-XM_027967222.1	449	309	382	349
LOC114118505	NC_040266.1	56113048	56113258	peak_7271	211	+	2.17847	3.31345e-05	0.000170904	peak_15800|NA	utr3	rna-XM_027979873.1	96	37	47	49
ZBTB41	NC_040263.1	79659541	79659960	peak_14765	420	-	-4.06311	8.25083e-05	0.000268717	NA|peak_12024	cds	rna-XM_015099403.2	124	69	254	111
LOC105605798	NC_040263.1	6811050	6815106	peak_14302	4057	-	-1.59557	0.0327669	0.0841977	peak_12912,peak_12913|peak_11745	cds	rna-XM_027976259.1	121	38	377	57
GPR137B	NC_040276.1	8499201	8526714	peak_9548	27514	+	4.02157	2.21533e-05	0.000221101	peak_21699|NA	cds	rna-XM_027962245.1	545	516	405	562
FKRP	NC_040265.1	57335859	57336128	peak_17340	270	+	-3.08009	1.7325e-05	0.00107837	NA|peak_13329	utr3	rna-XM_015100614.2	66	42	92	50
TNKS1BP1	NC_040266.1	86825353	86825593	peak_7426	241	-	3.07844	2.12495e-05	0.000243622	peak_16225|NA	cds	rna-XM_027979778.1	368	233	268	297
CHD4	NC_040254.1	224591065	224591155	peak_1466	91	+	2.02158	4.11184e-05	0.000177208	peak_4832|NA	cds	rna-XM_027967958.1	738	455	1208	1031
ARHGAP20	NC_040266.1	22600270	22600450	peak_6993	181	-	3.38726	1.99283e-05	0.000299966	peak_15964|NA	cds	rna-XM_012095423.3	16	4	3	14
TOP3B	NC_040268.1	81431683	81431864	peak_9452	182	+	3.17844	2.32342e-05	0.000203647	peak_16963|NA	cds	rna-XM_027956864.1	48	20	22	22
ABHD14A	NC_040270.1	50914052	50914352	peak_7793	301	-	4.05215	3.0656e-05	0.000171309	peak_18567|NA	utr3	rna-XM_004018415.3	120	35	85	54
SLC30A4	NC_040258.1	67168568	67168779	peak_8596	212	+	-4.07016	5.33049e-05	0.000200713	NA|peak_8173	cds	rna-XM_004010647.4	31	10	60	15
INPP4B	NC_040268.1	16778927	16808399	peak_8946	29473	+	2.02699	7.5643e-05	0.000252839	peak_16648|NA	cds	rna-XM_015101375.2	54	12	57	19
GNAI3	NC_040252.1	91402838	91402987	peak_15399	150	+	2.02158	2.91375e-05	0.000172781	peak_377|NA	utr3	rna-XM_012106955.3	584	355	449	351
PSMB5	NC_040258.1	23140702	23140793	peak_8276	92	+	3.01994	2.23015e-05	0.000218323	peak_8761|NA	cds	rna-XM_004010336.4	464	179	413	230
SCAP	NC_040270.1	54114174	54118649	peak_7907	4476	+	-2.39783	3.66569e-05	0.000171849	NA|peak_16702	utr5	rna-XM_027957712.1	25	45	31	5
XRRA1	NC_040266.1	57327213	57327393	peak_7286	181	-	-2.16316	3.01386e-05	0.000171593	NA|peak_14726	utr5	rna-XM_012096051.3	23	10	48	11
LOC101105495	NC_040256.1	54842096	54842337	peak_4840	242	+	-4.1216	4.53309e-05	0.000184651	NA|peak_6583	cds	rna-XM_027970337.1	27	43	40	39
DHX34	NC_040265.1	57834029	57835074	peak_17361	1046	+	3.03693	0.00217391	0.00567633	peak_14623|NA	utr3	rna-XM_027978537.1	74	35	50	45
LOC114115646	NC_040252.1	73187365	73187636	peak_15307	272	+	2.07848	3.90625e-05	0.00017388	peak_311|NA	cds	rna-XM_027972031.1	596	80	244	69
TNS1	NC_040253.1	234732282	234732522	peak_3240	241	-	3.07844	0.000104822	0.000323599	peak_3643|NA	utr3	rna-XM_027965163.1	313	187	148	198
KDM2B	NC_040268.1	62631080	62651253	peak_9176	20174	+	2.02158	2.36407e-05	0.000198884	peak_16783|NA	cds	rna-XM_027956485.1	179	127	204	140
LOC101105860	NC_040271.1	28646563	28646957	peak_6300	395	+	4.07844	7.94913e-05	0.000261713	peak_18900|NA	cds	rna-XM_027958759.1	104	60	75	140
UTP20	NC_040254.1	182894059	182903745	peak_1267	9687	+	3.07844	2.27169e-05	0.000211276	peak_4688|NA	cds	rna-XM_012174896.3	221	157	247	254
TTN	NC_040253.1	141986144	141987674	peak_2953	1531	+	3.20435	9.34579e-05	0.000295651	peak_2583|NA	cds	rna-XM_027964793.1	23	8	0	0
KIAA1671	NC_040268.1	74535308	74535518	peak_9314	211	+	-4.14801	1.80832e-05	0.000565644	NA|peak_15401	utr3	rna-XM_027956668.1	61	20	51	8
TMEM229A	NC_040255.1	96610824	96611034	peak_2024	211	-	4.25932	9.92063e-05	0.000310003	peak_6603|NA	utr3	rna-XM_027968774.1	34	4	17	16
RNF13	NC_040252.1	259444179	259444600	peak_16332	422	-	2.03692	0.000157233	0.00045498	peak_2019|NA	cds	rna-XM_012101521.2	187	103	164	133
TCTN3	NC_040273.1	19642376	19642616	peak_11867	241	-	2.03693	2.53421e-05	0.000185279	peak_20298|NA	utr3	rna-XM_004020062.4	106	48	76	57
GRIPAP1	NC_040278.1	58424744	58424926	peak_10689	183	+	-3.02159	2.83447e-05	0.000174773	NA|peak_20296	utr5	rna-XM_012106737.3	96	80	137	103
LOC114108827	NC_040268.1	71769355	71769475	peak_9257	121	-	2.02159	2.12314e-05	0.00024448	peak_17243|NA	utr5	rna-XM_027956615.1	33	50	23	45
ZNF644	NC_040252.1	72176516	72176666	peak_15303	151	-	-2.1801	2.85878e-05	0.000174347	NA|peak_1282	cds	rna-XM_015092096.2	26	32	62	39
LOC114109046	NC_040269.1	44530331	44536090	peak_10213	5760	-	-4.02158	5.40541e-05	0.000202541	NA|peak_16287	cds	rna-XM_027957262.1	392	251	425	297
ABHD3	NC_040274.1	39379783	39382450	peak_13359	2668	+	4.08718	0.000132979	0.000394525	peak_20511|NA	cds	rna-XM_004020483.3	63	62	54	121
XIRP2	NC_040253.1	153562027	153562208	peak_3012	182	-	3.42767	5.82751e-05	0.000210894	peak_3507|NA	cds	rna-XM_012135021.3	24	9	1	0
PRR7	NC_040256.1	39200253	39200463	peak_4583	211	+	-4.03694	8.7108e-05	0.000280083	NA|peak_6420	utr5	rna-XM_027970025.1	24	6	35	17
TCAIM	NC_040270.1	17291540	17294824	peak_7599	3285	+	3.17847	2.01776e-05	0.000284867	peak_18089|NA	cds	rna-XM_004018258.4	53	21	19	25
COQ9	NC_040265.1	27052773	27054072	peak_16804	1300	+	-2.02158	1.77054e-05	0.000724898	NA|peak_12965	cds	rna-XM_004015024.3	204	157	199	159
LOC101123372	NC_040256.1	14846608	14846968	peak_4315	361	-	-3.04791	3.62582e-05	0.000171639	NA|peak_6893	utr3	rna-XM_012177962.3	15	5	51	16
SMOC2	NC_040259.1	97314826	97366975	peak_4025	52150	+	4.02157	4.57875e-05	0.000185201	peak_9936|NA	cds	rna-XM_027972681.1	325	365	259	271
CDKN1B	NC_040254.1	217383942	217384032	peak_1408	91	-	3.03692	3.39443e-05	0.000171059	peak_5888|NA	utr3	rna-XM_004006850.4	177	95	137	122
BEND7	NC_040264.1	29178595	29205271	peak_17882	26677	-	3.02158	4.79386e-05	0.000189655	peak_13747|NA	cds	rna-XM_027976644.1	149	104	163	131
TMEM241	NC_040274.1	38057424	38057544	peak_13351	121	+	-3.01994	3.17259e-05	0.000170215	NA|peak_18628	utr3	rna-XM_012103488.3	51	18	92	58
USP34	NC_040254.1	48681718	48681809	peak_476	92	+	-3.08009	0.000233645	0.000651434	NA|peak_3769	cds	rna-XM_027966718.1	145	105	362	226
LOC114118077	NC_040265.1	68279609	68279725	peak_17625	117	+	3.28838	7.01262e-05	0.00023926	peak_14817|NA	NP_exon	rna-XR_003591630.1	68	17	39	2
MED13	NC_040262.1	52801751	52801991	peak_13198	241	-	3.0216	1.85667e-05	0.000447153	peak_12454|NA	utr3	rna-XM_012185232.3	102	34	88	33
SPIN4	NC_040278.1	47794433	47794763	peak_10591	331	-	-3.91803	0.000520786	0.00139563	peak_22744|peak_20614	cds	rna-XM_012106557.3	14	0	27	4
HAS2	NC_040260.1	33414387	33414806	peak_11228	420	+	2.10711	0.0448563	0.114846	peak_10302|peak_9380	cds	rna-XM_004011666.3	59	10	122	93
RAD51D	NC_040262.1	48783186	48783541	peak_13156	356	-	4.07845	3.71747e-05	0.000172347	peak_12429|NA	utr3	rna-XM_004012460.4	55	20	38	30
LOC114110341	NC_040273.1	22023378	22023885	peak_11907	508	-	-4.12166	3.57654e-05	0.000171243	NA|peak_18449	utr3	rna-XM_027960670.1	82	26	175	32
EMC9	NC_040258.1	22329905	22330351	peak_8232	447	+	3.02158	0.000225225	0.000629387	peak_8723|NA	utr3	rna-XM_027971610.1	251	158	192	176
ZNF292	NC_040259.1	55547368	55547519	peak_3819	152	-	-2.12161	3.9557e-05	0.000175065	NA|peak_9135	cds	rna-XM_015097393.2	39	25	26	12
LYRM4	NC_040271.1	52957242	52957452	peak_6588	211	+	-4.30225	2.95159e-05	0.000172635	NA|peak_17373	utr3	rna-XM_027958613.1	111	4	28	10
STS	NC_040278.1	4931881	4932180	peak_10471	300	+	-3.02158	8.18331e-05	0.000267132	NA|peak_20175	cds	rna-XM_027963559.1	59	44	207	155
LOC114116608	NC_040261.1	30152162	30152402	peak_11583	241	-	-3.06312	0.000133333	0.000395322	NA|peak_10008	NP_exon	rna-XR_003590473.1	45	12	71	16
DEUP1	NC_040272.1	1274435	1281749	peak_5569	7315	-	2.02158	2.24014e-05	0.000216426	peak_19752|NA	cds	rna-XM_027959458.1	34	21	22	21
FZD8	NC_040264.1	27755820	27756360	peak_17876	541	-	2.37313	1.61174e-05	0.00957893	peak_13744|peak_12496	cds	rna-XM_027976634.1	86	4	53	16
SLCO2B1	NC_040266.1	57482969	57483239	peak_7289	271	+	-3.12161	6.91563e-05	0.00023674	NA|peak_14428	utr5	rna-XM_027979539.1	38	23	190	79
POLR3D	NC_040253.1	45582812	45583023	peak_2574	212	-	4.137	8.07754e-05	0.0002649	peak_3232|NA	utr3	rna-XM_004004198.4	46	8	26	16
MCM9	NC_040259.1	21590564	21590745	peak_3691	182	+	4.03693	2.67237e-05	0.000178844	peak_9714|NA	utr3	rna-XM_004011164.4	47	22	29	22
CCNQ	NC_040278.1	89229216	89229617	peak_10862	402	+	-4.02159	2.87687e-05	0.000173611	NA|peak_20406	cds	rna-XM_027962986.1	85	71	143	98
RCN2	NC_040269.1	30018069	30018159	peak_10135	91	+	2.00472	3.05623e-05	0.000171357	peak_17503|NA	utr5	rna-XM_027957157.1	40	11	35	12
CDCA5	NC_040272.1	45094185	45096823	peak_5831	2639	-	4.07844	1.97394e-05	0.000310042	peak_19929|NA	cds	rna-XM_027960025.1	69	40	28	46
ADAMTSL3	NC_040269.1	21828163	21828343	peak_10079	181	+	-2.01061	6.36132e-05	0.00022307	NA|peak_15917	cds	rna-XM_027957113.1	12	4	34	14
NCS1	NC_040254.1	6512172	6512412	peak_138	241	-	4.09534	5.69476e-05	0.000207928	peak_5109|NA	utr3	rna-XM_027966284.1	76	19	62	12
SYTL1	NC_040253.1	255446058	255447213	peak_3455	1156	-	4.03693	0.000251256	0.000697161	peak_3759|NA	cds	rna-XM_027965448.1	356	173	953	643
ZBED8	NC_040256.1	74893072	74893313	peak_4994	242	-	3.25924	3.24044e-05	0.000170479	peak_7965|NA	cds	rna-XM_027970474.1	22	5	15	28
PPP1R14C	NC_040259.1	81559840	81559930	peak_3937	91	+	3.01993	3.21958e-05	0.000169867	peak_9867|NA	utr3	rna-XM_027972555.1	391	162	186	117
LOC114117807	NC_040265.1	50933551	50939053	peak_17104	5503	-	2.03693	4.57038e-05	0.000185147	peak_15181|NA	NP_exon	rna-XR_003591409.1	527	246	20	15
FCHO1	NC_040256.1	5383402	5383817	peak_4139	416	-	-3.02158	9.88142e-05	0.000309092	NA|peak_6781	cds	rna-XM_027969439.1	137	103	231	188
LOC114114811	NC_040256.1	1723999	1724178	peak_4055	180	-	2.02157	2.29358e-05	0.000207855	peak_7389|NA	NP_exon	gene-LOC114114811.trans	774	701	422	474
OSTM1	NC_040259.1	32409471	32416754	peak_3752	7284	+	3.03693	9.48767e-05	0.000299265	peak_9754|NA	cds	rna-XM_004023572.3	130	68	68	63
MYDGF	NC_040256.1	17969261	17969441	peak_4406	181	+	-2.07844	1.79083e-05	0.000622533	NA|peak_6336	utr3	rna-XM_012178062.2	127	54	95	81
LOC101111832	NC_040268.1	47471123	47471634	peak_9035	512	-	2.02158	6.64011e-05	0.000229526	peak_17103|NA	cds	rna-XM_027956331.1	269	99	215	87
EVPL	NC_040262.1	7631581	7631911	peak_12239	331	-	-3.02158	8.91266e-05	0.000285032	NA|peak_10839	cds	rna-XM_027974100.1	219	135	301	205
ATP2B2	NC_040270.1	56285438	56285679	peak_7960	242	-	2.13694	2.95508e-05	0.000172675	peak_18647|NA	utr3	rna-XM_027957757.1	150	82	57	65
APOOL	NC_040278.1	83313754	83313990	peak_10825	237	+	4.03693	6.28141e-05	0.000220983	peak_22483|NA	utr3	rna-XM_004022229.3	214	93	118	96
LOC101117099	NC_040265.1	64532283	64532493	peak_17556	211	+	2.23718	0.000195313	0.000551062	peak_14767|NA	cds	rna-XM_027978726.1	29	2	21	9
CAND2	NC_040270.1	58259430	58259639	peak_7977	210	-	3.13697	0.00357143	0.0092951	peak_18656|NA	cds	rna-XM_027957794.1	20	5	7	5
HIPK3	NC_040266.1	68961725	68961876	peak_7333	152	+	2.21067	2.50376e-05	0.000187213	peak_15839|NA	cds	rna-XM_027979607.1	178	56	156	174
PARP4	NC_040261.1	38384226	38384406	peak_11663	181	-	4.03693	0.000231481	0.000645988	peak_11003|NA	cds	rna-XM_012184734.3	86	40	66	57
QRICH2	NC_040262.1	7848157	7850415	peak_12252	2259	-	2.13695	2.02758e-05	0.00028024	peak_11922|NA	cds	rna-XM_027975406.1	443	196	11	21
LOC101112784	NC_040275.1	33462522	33462613	peak_13997	92	+	3.07845	7.64526e-05	0.000254897	peak_21101|NA	cds	rna-XM_027962096.1	59	22	116	109
LOC101108715	NC_040252.1	221644355	221646696	peak_16212	2342	-	-2.1801	1.99442e-05	0.000298984	NA|peak_791,peak_1824	cds	rna-XM_027963365.1	47	42	208	133
ZNFX1	NC_040264.1	80737685	80737925	peak_18374	241	-	3.11066	4.93583e-05	0.000192869	peak_14037|NA	cds	rna-XM_027977309.1	57	17	60	53
NR2F2	NC_040269.1	10346736	10347007	peak_9996	272	-	4.02158	6.47668e-05	0.000225527	peak_17715|NA	cds	rna-NM_001162543.1	70	26	54	25
DLG1	NC_040252.1	209659047	209661942	peak_16131	2896	-	-2.08009	2.60688e-05	0.000182205	NA|peak_1777	cds	rna-XM_012096623.3	208	144	382	229
KLC4	NC_040271.1	18400305	18400485	peak_6227	181	+	2.03693	3.66838e-05	0.000171757	peak_18846|NA	utr5	rna-XM_004018839.3	86	37	115	106
LOC114110464	NC_040252.1	286790304	286790544	peak_16436	241	+	-4.17607	2.44978e-05	0.000191087	NA|peak_924	NP_exon	rna-XR_003586720.1	0	2	18	0
TANK	NC_040253.1	160449115	160457519	peak_3033	8405	-	4.13694	4.02253e-05	0.000175952	peak_3516|NA	cds	rna-XM_012135865.3	133	74	74	87
UBE2QL1	NC_040267.1	72926622	72926803	peak_6895	182	-	-4.33869	5.48246e-05	0.000203935	NA|peak_15135	cds	rna-XM_027980178.1	4	4	19	4
VCAN	NC_040256.1	87263508	87264497	peak_5026	990	+	-3.02158	1.83554e-05	0.000490115	NA|peak_6695	cds	rna-XM_004009067.4	88	45	231	119
ST7L	NC_040252.1	94708680	94708891	peak_15424	212	-	-4.02159	7.83699e-05	0.000259179	NA|peak_1338	utr3	rna-XM_015092167.2	18	10	93	60
NCDN	NC_040252.1	10915127	10915277	peak_14929	151	+	-4.02159	1.68976e-05	0.00251066	NA|peak_69	cds	rna-XM_027967737.1	77	43	31	16
LOC105616425	NC_040262.1	7602351	7602861	peak_12233	511	+	-4.02157	5.54939e-05	0.000205223	NA|peak_10167	NP_exon	gene-LOC105616425.trans	269	246	262	290
LOC114109663	NC_040271.1	37321671	37322031	peak_6495	361	+	-4.08009	2.68528e-05	0.000178091	NA|peak_17331	cds	rna-XM_027958963.1	87	51	82	44
PAIP2B	NC_040254.1	99395599	99395869	peak_677	271	-	-2.02158	0.000119904	0.000361735	NA|peak_4924	utr3	rna-XM_004006056.4	77	25	98	33
PIP4K2A	NC_040264.1	24654440	24654501	peak_17853	62	-	-4.12161	2.01694e-05	0.000285408	NA|peak_12487	utr5	rna-XM_004014221.4	25	18	39	19
C12H1orf74	NC_040263.1	76994651	76994859	peak_14746	209	+	2.15381	1.74034e-05	0.00098356	peak_12812|NA	utr3	rna-XM_012187824.3	20	12	40	14
SIDT1	NC_040252.1	195971973	195973509	peak_16007	1537	+	-2.05379	5.61798e-05	0.000206269	NA|peak_693	utr3	rna-XM_027980013.1	20	8	36	12
KLHL15	NC_040278.1	23671064	23671394	peak_10546	331	-	4.25931	2.57865e-05	0.000183503	peak_22710|NA	utr5	rna-XM_004021970.4	33	4	34	33
NAF1	NC_040257.1	3579497	3583592	peak_5086	4096	+	4.02158	0.000115741	0.000351592	peak_8017|NA	cds	rna-XM_004009579.4	399	256	202	198
ERCC6L	NC_040278.1	67536026	67536207	peak_10790	182	-	-2.03694	1.79662e-05	0.000602932	NA|peak_20712	cds	rna-XM_004022183.4	28	7	26	12
ANKRD52	NC_040254.1	174938849	174939000	peak_1213	152	+	4.07844	0.0016129	0.00422464	peak_4659|NA	utr3	rna-XM_004006585.4	146	88	91	95
LOC114112858	NC_040253.1	137432015	137432312	peak_2938	298	-	2.02158	2.457e-05	0.000190281	peak_3457|NA	NP_exon	gene-LOC114112858.trans	917	564	702	560
USP3	NC_040258.1	47436089	47436300	peak_8480	212	-	4.02158	1.73913e-05	0.000995085	peak_9459|NA	utr3	rna-XM_027971765.1	418	253	218	209
METAP1	NC_040257.1	29683016	29683256	peak_5173	241	-	4.07844	2.01288e-05	0.000287483	peak_8373|NA	utr3	rna-XM_012179642.3	225	135	191	201
LOC114111504	NC_040278.1	2906732	2915525	peak_10468	8794	+	2.15621	6.53595e-05	0.000227119	peak_22269|NA	cds	rna-XM_027963274.1	12170	8433	29	80
LOC106990145	NC_040256.1	84977792	84978091	peak_5019	300	+	2.39358	3.4965e-05	0.000171101	peak_7337|NA	NP_exon	rna-XR_001434756.2	50	6	10	22
WNK4	NC_040262.1	20312943	20313212	peak_12517	270	-	-4.02159	0.000271739	0.000750941	NA|peak_11000	cds	rna-XM_027974480.1	42	33	147	99
ZFPM1	NC_040265.1	14562464	14562795	peak_16692	332	+	2.22885	2.05761e-05	0.000265287	peak_14155|NA	cds	rna-XM_027977730.1	30	3	35	20
EIF2AK1	NC_040275.1	38771572	38774549	peak_14140	2978	-	3.07844	3.31785e-05	0.000170844	peak_21620|NA	utr3	rna-XM_027961736.1	500	363	405	481
MAP2	NC_040253.1	225695345	225695465	peak_3228	121	+	2.16596	0.00010661	0.000327964	peak_2798|NA	utr3	rna-XM_004004880.4	26	4	18	11
SLC16A9	NC_040276.1	15090831	15091071	peak_9568	241	-	-4.18013	1.77054e-05	0.000724898	NA|peak_19848	cds	rna-XM_027962235.1	5	3	54	17
MEF2C	NC_040256.1	93318241	93318452	peak_5035	212	-	2.17847	3.06373e-05	0.00017136	peak_7984|NA	utr5	rna-XM_027969168.1	198	79	55	63
2021-03-03	NC_040256.1	25731779	25731899	peak_4521	121	+	2.07844	0.000276243	0.000762701	peak_7023|NA	utr3	rna-XM_004008661.4	249	175	208	358
SLC7A5	NC_040265.1	14081843	14081993	peak_16684	151	-	4.13695	3.02847e-05	0.000171681	peak_14969|NA	utr3	rna-XM_027977720.1	143	72	170	198
CDKN2D	NC_040256.1	13400696	13400874	peak_4277	179	-	4.05213	0.00833333	0.0215667	peak_7546|NA	utr3	rna-XM_015095828.2	59	20	59	31
CARD9	NC_040254.1	3265438	3265708	peak_78	271	+	2.07845	3.17058e-05	0.000170305	peak_3909|NA	utr5	rna-XM_027966182.1	67	27	61	53
SPATA2L	NC_040265.1	15358716	15358896	peak_16720	181	-	4.23698	2.50125e-05	0.000187329	peak_14986|NA	cds	rna-XM_004014961.4	29	8	16	18
GATAD2A	NC_040256.1	3951089	3964680	peak_4095	13592	-	-4.17021	4.73037e-05	0.000188315	NA|peak_6760	utr5	rna-XM_027969346.1	350	173	101	219
STARD8	NC_040278.1	64369174	64369774	peak_10738	601	+	1.523	0.0181881	0.0468733	peak_22416|peak_20323	cds	rna-XM_027962846.1	98	8	114	36
ZNF71	NC_040265.1	68777726	68777937	peak_17639	212	-	-3.30691	1.76305e-05	0.00077709	NA|peak_14152	utr3	rna-XM_012095216.3	6	11	20	6
PPFIBP1	NC_040254.1	200727349	200727500	peak_1363	152	-	-3.08009	0.000152439	0.000442847	NA|peak_5298	utr3	rna-XM_004006760.3	94	63	131	83
CXHXorf21	NC_040278.1	31601398	31601759	peak_10554	362	-	-4.09534	0.000284091	0.000783195	NA|peak_20586	utr3	rna-XM_004021982.4	22	6	61	12
LOC114117502	NC_040264.1	42885993	42886201	peak_17979	209	+	-2.07844	2.59875e-05	0.000182467	NA|peak_12196	NP_exon	gene-LOC114117502.trans	3473	2664	3443	3577
DOP1B	NC_040252.1	291773315	291773525	peak_16502	211	+	4.03693	3.7679e-05	0.000172471	peak_1022|NA	cds	rna-XM_027961557.1	124	59	141	113
LOC114108790	NC_040268.1	19354981	19355309	peak_8956	329	+	3.13695	2.90192e-05	0.000173194	peak_16658|NA	cds	rna-XM_027956263.1	148	78	84	87
CCDC114	NC_040265.1	58471493	58471703	peak_17374	211	-	-4.36619	2.28624e-05	0.00020904	NA|peak_13994	utr3	rna-XM_027978556.1	4	7	20	4
PARP3	NC_040270.1	50944668	50945100	peak_7799	433	-	2.11066	2.07125e-05	0.000260483	peak_18571|NA	cds	rna-XM_027957575.1	43	13	76	61
CCDC127	NC_040267.1	78320806	78321075	peak_6929	270	+	-4.28015	1.7331e-05	0.0010715	NA|peak_14966	utr3	rna-XM_004017096.4	17	15	28	8
LOC114114032	NC_040254.1	192887448	192887775	peak_1335	328	+	4.19346	1.99203e-05	0.000300829	peak_4733|NA	NP_exon	rna-XR_003588877.1	27	6	12	1
FNDC1	NC_040259.1	90283433	90285397	peak_3997	1965	+	3.03692	6.72948e-05	0.000231962	peak_9921|NA	cds	rna-XM_015097509.2	266	143	159	127
SCN3A	NC_040253.1	156089742	156090072	peak_3020	331	+	-2.12726	1.93648e-05	0.000346386	NA|peak_2423	utr3	rna-XM_027964899.1	8	1	28	2
TIAL1	NC_040273.1	43027419	43027779	peak_12071	361	-	-2.12164	0.000132626	0.000393796	NA|peak_18530	utr5	rna-XM_027960530.1	34	19	75	24
GALNT18	NC_040266.1	44093616	44093797	peak_7152	182	+	4.17849	2.6824e-05	0.000178221	peak_15712|NA	utr5	rna-XM_027979391.1	52	11	10	8
MUC15	NC_040266.1	60823825	60824065	peak_7314	241	-	2.07845	6.19579e-05	0.000219353	peak_16153|NA	cds	rna-XM_012096107.3	116	42	176	135
BBS4	NC_040258.1	20848805	20848985	peak_8197	181	+	4.2532	5.2521e-05	0.000198941	peak_8700|NA	utr3	rna-XM_012180902.3	25	9	4	11
LOC101123027	NC_040254.1	60987903	60988083	peak_487	181	+	-4.02158	0.000280899	0.000774743	NA|peak_3777	NP_exon	gene-LOC101123027.trans	117	87	114	94
LOC105610726	NC_040259.1	61789876	61789997	peak_3836	122	-	-2.2142	5.86854e-05	0.000211796	NA|peak_9147	NP_exon	gene-LOC105610726.trans	2	6	16	16
ADGRA3	NC_040257.1	46651065	46651246	peak_5214	182	-	-2.02158	1.68464e-05	0.00304292	NA|peak_7659	cds	rna-XM_027970897.1	148	101	193	133
ZMYND15	NC_040262.1	36753312	36753522	peak_12930	211	+	3.02158	3.42231e-05	0.000171246	peak_11619|NA	utr3	rna-XM_027975051.1	31	14	28	16
LOC101117613	NC_040265.1	70529016	70529227	peak_17700	212	-	4.13697	3.98406e-05	0.000175562	peak_15542|NA	cds	rna-XM_027978921.1	44	11	23	21
SRP68	NC_040262.1	7664460	7664862	peak_12241	403	-	2.02158	2.40385e-05	0.000195103	peak_11911|NA	cds	rna-XM_004013115.3	722	459	573	471
PTGES2	NC_040254.1	8396559	8396915	peak_195	357	+	-3.18013	1.8031e-05	0.000581792	NA|peak_3616	utr3	rna-XM_027966397.1	53	32	41	13
LURAP1L	NC_040253.1	87672285	87672405	peak_2749	121	+	3.02158	2.22618e-05	0.000219215	peak_2454|NA	cds	rna-XM_027964558.1	48	14	21	8
HIPK2	NC_040255.1	111962578	111962819	peak_2122	242	-	2.02158	2.32558e-05	0.000203546	peak_6673|NA	utr3	rna-XM_027968866.1	453	267	546	466
LOC114114894	NC_040256.1	63208724	63209024	peak_4896	301	+	-4.1801	2.35516e-05	0.00019996	NA|peak_6620	NP_exon	rna-XR_003589459.1	15	20	35	19
CCSER2	NC_040276.1	41146042	41182931	peak_9696	36890	+	2.07844	5.20291e-05	0.00019785	peak_21804|NA	cds	rna-XM_027962285.1	341	201	253	302
RECQL5	NC_040262.1	7350589	7350650	peak_12223	62	-	3.29553	2.67523e-05	0.000178646	peak_11897|NA	cds	rna-XM_027974079.1	11	2	13	21
TMEM167B	NC_040252.1	90970163	90970254	peak_15380	92	+	4.07844	4.51264e-05	0.000184266	peak_361|NA	utr3	rna-XM_004002270.3	71	26	42	28
CCDC150	NC_040253.1	212753545	212765030	peak_3148	11486	+	-2.08009	0.000128205	0.000382704	NA|peak_2505	cds	rna-XM_027965054.1	27	18	45	24
ADD1	NC_040257.1	127863746	127864015	peak_5498	270	+	-3.1801	3.16056e-05	0.000170313	NA|peak_7538	utr3	rna-XM_027971284.1	64	60	82	45
LTV1	NC_040259.1	74965841	74966335	peak_3898	495	+	3.02158	0.000165563	0.000476019	peak_9836|NA	cds	rna-XM_004011391.4	1374	1002	652	632
PJA1	NC_040278.1	64834955	64835165	peak_10743	211	-	-2.15381	0.000114679	0.000348884	NA|peak_20700	utr5	rna-XM_012106843.3	57	38	112	43
RAP2C	NC_040278.1	111298528	111298738	peak_10922	211	+	4.03693	2.06782e-05	0.000261839	peak_22544|NA	cds	rna-XM_027962880.1	194	93	155	136
ABHD16B	NC_040264.1	56256964	56257173	peak_18081	210	-	3.0592	2.43546e-05	0.000192745	peak_13868|NA	utr3	rna-XM_015099772.2	31	7	39	16
ARAP2	NC_040257.1	61223134	61223345	peak_5239	212	-	2.17847	0.000181818	0.000517506	peak_8420|NA	cds	rna-XM_015096434.2	67	26	62	68
MKKS	NC_040264.1	3440037	3440337	peak_17753	301	-	-2.02158	0.000176678	0.000504514	NA|peak_12435	cds	rna-XM_027976472.1	39	14	38	16
GPR179	NC_040262.1	24323369	24323789	peak_12646	421	+	-2.35142	9.48767e-05	0.000299265	NA|peak_10403	cds	rna-XM_015098746.2	3	8	33	11
IFI44	NC_040252.1	59213291	59213501	peak_15255	211	+	-3.15957	2.09732e-05	0.000251733	NA|peak_254	cds	rna-XM_012174440.3	12	4	27	4
NMNAT1	NC_040263.1	46977434	46977584	peak_14472	151	-	-3.02158	3.82555e-05	0.000172877	NA|peak_11845	utr3	rna-XM_015099222.2	176	123	162	120
LOC105611012	NC_040254.1	141976771	141977009	peak_910	239	+	3.13697	2.94291e-05	0.000172731	peak_4445|NA	NP_exon	rna-XR_001039102.3	41	11	111	75
TJP2	NC_040253.1	72533652	72533743	peak_2702	92	-	-4.02158	2.7533e-05	0.000176135	NA|peak_3032	cds	rna-XM_004004331.4	194	97	371	194
SGK1	NC_040259.1	65611709	65612854	peak_3849	1146	-	4.15214	2.03583e-05	0.000276813	peak_10067|NA	utr5	rna-XM_004011350.4	23	19	15	46
HOXB9	NC_040262.1	25457633	25460623	peak_12677	2991	-	4.02161	6.14251e-05	0.000218179	peak_12177|NA	cds	rna-XM_004012803.4	302	166	90	45
ALMS1	NC_040254.1	101880838	101883010	peak_699	2173	+	-2.02159	0.000130548	0.000388503	NA|peak_3912	cds	rna-XM_027967008.1	176	113	202	135
MOB3B	NC_040253.1	103520261	103594319	peak_2802	74059	-	4.07843	2.20653e-05	0.000222757	peak_3384|NA	utr5	rna-XM_004004422.4	291	233	130	159
LOC114115656	NC_040258.1	96801968	96802265	peak_8844	298	-	-2.01991	0.000127551	0.000381122	NA|peak_8741	utr3	rna-XM_027972092.1	112	46	121	60
LOC105606221	NC_040264.1	59872229	59872409	peak_18130	181	+	2.21244	5.51876e-05	0.000204748	peak_13504|NA	NP_exon	rna-XR_003591250.1	17	6	16	2
HDHD3	NC_040253.1	10664954	10665371	peak_2360	418	+	3.21088	0.000117096	0.000354832	peak_2205|NA	cds	rna-XM_004003994.4	76	5	33	11
ATP8B2	NC_040252.1	110739210	110740105	peak_15631	896	+	4.02158	2.38095e-05	0.000197865	peak_511|NA	utr5	rna-XM_027975642.1	318	225	226	201
ETAA1	NC_040254.1	42677752	42677872	peak_442	121	-	-2.25389	5.56793e-05	0.000205249	NA|peak_4779	cds	rna-XM_027966687.1	38	25	16	3
LOC114117256	NC_040263.1	79061254	79061615	peak_14755	362	+	3.21072	2.21631e-05	0.000221079	peak_12817|NA	NP_exon	rna-XR_003590991.1	38	6	35	34
ZHX3	NC_040264.1	72756386	72804018	peak_18303	47633	-	-3.02159	0.00416667	0.0108382	NA|peak_12733	utr5	rna-XM_015099884.2	707	443	369	244
OBSCN	NC_040256.1	2751369	2752773	peak_4073	1405	-	4.31072	0.000490196	0.00131653	peak_7407|NA	cds	rna-XM_027969216.1	78	13	1	1
LMOD2	NC_040255.1	96127127	96127395	peak_2021	269	+	2.15956	0.00015528	0.000449893	peak_6274|NA	cds	rna-XM_004008025.4	122	39	14	2
ZNF318	NC_040271.1	18641004	18641454	peak_6235	451	-	4.05215	1.70416e-05	0.00172513	peak_19182|NA	cds	rna-XM_027959133.1	78	24	91	47
SLITRK2	NC_040278.1	97071413	97071594	peak_10885	182	-	-2.3025	2.98329e-05	0.000172194	NA|peak_20769	cds	rna-XM_012107213.3	7	4	15	2
NUDT15	NC_040261.1	20184265	20184564	peak_11528	300	+	-2.02158	1.70648e-05	0.00163751	NA|peak_9780	utr3	rna-XM_012184994.2	29	19	90	69
CAMK2N2	NC_040252.1	221433794	221433942	peak_16204	149	+	2.07845	3.45781e-05	0.000171071	peak_858|NA	cds	rna-XM_027957723.1	26	10	19	14
STK25	NC_040252.1	336307	336428	peak_14841	122	+	-4.06311	0.000217391	0.000609251	NA|peak_17	utr3	rna-XM_027966834.1	56	30	77	33
LAMP3	NC_040252.1	222474103	222474284	peak_16224	182	+	-2.12161	0.000125628	0.000376537	NA|peak_800	cds	rna-XM_004003109.4	10	6	67	32
PRR36	NC_040256.1	14956832	14957072	peak_4321	241	-	-2.38677	0.029541	0.0759508	peak_7571|peak_6897	utr3	rna-XM_027970567.1	42	32	24	5
LOC114116452	NC_040260.1	22809594	22809681	peak_11178	88	+	-3.35391	2.3855e-05	0.000197441	NA|peak_9358	NP_exon	rna-XR_003590368.1	7	6	16	3
ZNF638	NC_040254.1	99548448	99548778	peak_679	331	+	-4.08009	2.17014e-05	0.000231918	NA|peak_3896	cds	rna-XM_027966975.1	117	76	304	166
TSPOAP1	NC_040262.1	54663256	54664056	peak_13220	801	+	-2.12159	0.00294118	0.00766236	NA|peak_10758	cds	rna-XM_027975361.1	27	28	164	116
TRIM31	NC_040271.1	30810911	30811091	peak_6416	181	+	-3.01994	4.4843e-05	0.000183557	NA|peak_17287	cds	rna-XM_027958447.1	34	12	20	11
LOC101106394	NC_040277.1	6641022	6649042	peak_9767	8021	+	3.07844	6.21891e-05	0.000219875	peak_22018|NA	utr3	rna-XM_027962700.1	85	52	17	27
LOC101122306	NC_040267.1	12870829	12871334	peak_6720	506	-	2.07844	4.96032e-05	0.000193457	peak_16468|NA	cds	rna-XM_027980036.1	208	125	229	246
MDM4	NC_040263.1	1899403	1899554	peak_14255	152	+	-3.12164	2.50627e-05	0.000187097	NA|peak_11374	utr5	rna-XM_027976197.1	23	8	26	6
KMT2D	NC_040254.1	147121299	147121480	peak_1049	182	+	4.07844	2.20946e-05	0.0002222	peak_4554|NA	utr3	rna-XM_027967384.1	211	126	180	187
IRF2	NC_040277.1	15794493	15803737	peak_9794	9245	-	-2.02158	2.05761e-05	0.000265287	NA|peak_20070	cds	rna-XM_027962476.1	223	154	469	358
KANSL1L	NC_040253.1	226083136	226083287	peak_3231	152	-	3.37861	1.75871e-05	0.00081006	peak_3632|NA	cds	rna-XM_027965145.1	19	2	15	19
FAM84B	NC_040260.1	28813936	28814266	peak_11192	331	+	3.13697	1.86081e-05	0.000438409	peak_10281|NA	cds	rna-XM_015097736.2	58	15	40	30
PSMB1	NC_040259.1	98709763	98709824	peak_4034	62	-	2.01061	2.00803e-05	0.000291307	peak_10166|NA	utr3	rna-XM_004011458.4	136	46	55	23
C1QTNF2	NC_040256.1	74846352	74850038	peak_4993	3687	-	4.02158	0.000108932	0.000333661	peak_7964|NA	cds	rna-XM_012178884.3	126	82	137	109
ZNF565	NC_040265.1	49556736	49557006	peak_17046	271	-	-2.09532	1.70532e-05	0.00169831	NA|peak_13823	cds	rna-XM_027977421.1	23	13	54	21
DMRT2	NC_040253.1	74581175	74581385	peak_2715	211	+	5.298	0.000239234	0.000666212	peak_2432|NA	cds	rna-XM_004004343.3	22	4	0	6
LOC101116896	NC_040254.1	219909612	219909972	peak_1430	361	+	-3.25383	0.000331126	0.000904472	NA|peak_4343	utr3	rna-XM_012175392.2	2	2	62	24
TAF6	NC_040275.1	37021328	37021537	peak_14086	210	+	4.02158	2.15424e-05	0.000234851	peak_21155|NA	cds	rna-XM_027961722.1	178	113	238	222
PPM1D	NC_040262.1	51566651	51566830	peak_13190	180	+	3.12584	2.03666e-05	0.000275908	peak_11811|NA	cds	rna-XM_027975327.1	220	145	108	214
PDCL	NC_040254.1	13311119	13311329	peak_265	211	+	-2.13168	8.77193e-05	0.000281459	NA|peak_3649	utr5	rna-XM_004005657.4	42	10	16	2
C11H17orf107	NC_040262.1	36878139	36878438	peak_12936	300	+	4.13695	3.69549e-05	0.000172108	peak_11626|NA	cds	rna-XM_027975070.1	166	79	103	105
AKAP4	NC_040278.1	57581700	57582210	peak_10668	511	+	-2.05379	5.19751e-05	0.000197767	NA|peak_20284	cds	rna-XM_004022078.4	14	5	56	19
ZBTB41	NC_040263.1	79623119	79623329	peak_14763	211	-	4.07846	0.000193798	0.00054721	peak_13209|NA	utr3	rna-XM_015099403.2	20	5	17	10
NDUFC1	NC_040268.1	19902815	19902965	peak_8967	151	+	4.05215	2.20946e-05	0.0002222	peak_16667|NA	utr3	rna-XM_004017243.3	67	21	87	48
STIM2	NC_040257.1	51854889	51855160	peak_5230	272	+	-3.1801	1.87688e-05	0.000420165	NA|peak_7383	utr3	rna-XM_027970914.1	70	72	116	68
THSD4	NC_040258.1	20097558	20097769	peak_8185	212	+	3.25923	1.69895e-05	0.00193218	peak_8691|NA	utr3	rna-XM_012180873.3	25	6	14	16
ZNF687	NC_040252.1	106949425	106949754	peak_15559	330	+	3.11066	2.14869e-05	0.000236909	peak_485|NA	NP_exon	rna-XR_003590686.1	191	60	117	109
HELLS	NC_040273.1	17874319	17874648	peak_11864	330	+	3.07844	0.000561798	0.00150117	peak_20077|NA	utr3	rna-XM_004020047.4	196	80	43	40
ZNF782	NC_040253.1	31066102	31066252	peak_2472	151	+	-3.1801	1.69779e-05	0.00199237	NA|peak_2115	cds	rna-XM_027964213.1	5	0	12	0
LOC114114865	NC_040256.1	40916529	40916739	peak_4617	211	-	-3.5342	2.76243e-05	0.000175925	NA|peak_7067	NP_exon	gene-LOC114114865.trans	0	0	18	1
LOC114117241	NC_040263.1	55258192	55258490	peak_14580	299	-	3.03692	1.66889e-05	0.00668427	peak_13084|NA	NP_exon	rna-XR_003590965.1	231	130	29	27
RABGGTB	NC_040252.1	56014884	56015003	peak_15246	120	+	2.03693	1.88466e-05	0.000411897	peak_274|NA	utr3	rna-XM_015091597.2	153	69	97	67
SESN1	NC_040259.1	31412359	31412690	peak_3744	332	+	2.15923	2.67237e-05	0.000178844	peak_9752|NA	utr5	rna-XM_012182656.2	30	7	24	22
LOC114113905	NC_040254.1	36273756	36274023	peak_403	268	+	4.26929	0.000142045	0.000416462	peak_4113|NA	NP_exon	rna-XR_003588674.1	18	2	21	17
PDP2	NC_040265.1	37373911	37374121	peak_16848	211	+	2.03693	6.21118e-05	0.000219813	peak_14257|NA	cds	rna-XM_004015579.4	60	29	48	33
SCUBE1	NC_040254.1	234940640	234941060	peak_1652	421	-	1.08165	0.0344164	0.088424	peak_6016|peak_5438	utr3	rna-XM_027966005.1	32	2	56	10
KCNA3	NC_040252.1	92549480	92563526	peak_15412	14047	-	-2.28015	6.55308e-05	0.000227457	NA|peak_1328	utr3	rna-XM_004023666.4	18	21	146	42
MCM3	NC_040271.1	26271803	26272043	peak_6289	241	-	2.03692	1.83756e-05	0.000482956	peak_19212|NA	utr3	rna-XM_012100843.3	167	89	111	95
CZIB	NC_040252.1	29361368	29361577	peak_15172	210	-	-4.15383	0.000201613	0.000567795	NA|peak_1188	utr3	rna-XM_012147200.2	157	130	239	86
SLC25A41	NC_040256.1	16555270	16555451	peak_4357	182	+	-4.1801	3.29164e-05	0.000170735	NA|peak_6303	utr5	rna-XM_004008574.4	22	29	47	24
COL27A1	NC_040253.1	9760621	9760802	peak_2337	182	-	-4.08009	2.05086e-05	0.000269508	NA|peak_2812	utr3	rna-XM_027964087.1	89	65	125	81
SLC12A6	NC_040258.1	28095169	28095589	peak_8293	421	+	-3.08009	3.11915e-05	0.000171033	NA|peak_7987	utr3	rna-XM_012181134.2	50	36	87	50
C22H10orf62	NC_040273.1	21265253	21265578	peak_11895	326	+	2.27054	0.00013089	0.000389394	peak_20102|NA	cds	rna-XM_012103168.2	28	9	8	21
LOC105615107	NC_040255.1	107938720	107938961	peak_2098	242	-	2.05215	2.50878e-05	0.000187133	peak_6649|NA	NP_exon	gene-LOC105615107.trans	30	9	23	12
PRDM2	NC_040263.1	57714172	57714472	peak_14621	301	-	2.13695	0.000135135	0.000399892	peak_13124|NA	cds	rna-XM_027975878.1	178	84	94	109
VSIG4	NC_040278.1	50122477	50135914	peak_10606	13438	-	3.0631	2.1815e-05	0.000228234	peak_22760|NA	utr3	rna-XM_012106596.3	48	24	87	38
LOC114112944	NC_040253.1	34498739	34499123	peak_2486	385	-	2.03693	3.19489e-05	0.000170025	peak_3189|NA	NP_exon	rna-XR_003588069.1	79	37	79	72
ANAPC5	NC_040268.1	62811362	62823146	peak_9180	11785	+	-2.02159	2.89017e-05	0.000173505	NA|peak_15309	cds	rna-XM_004017352.4	248	210	257	198
ERN1	NC_040262.1	14698211	14698631	peak_12402	421	+	3.07844	5.76701e-05	0.00020961	peak_11268|NA	utr3	rna-XM_027974337.1	166	70	86	66
LOC101123372	NC_040256.1	14855455	14855575	peak_4316	121	-	-3.19961	2.06954e-05	0.000261337	NA|peak_6895	cds	rna-XM_012177962.3	9	2	25	2
EMILIN1	NC_040254.1	35698888	35699008	peak_378	121	+	4.07845	2.09996e-05	0.000250905	peak_4100|NA	cds	rna-XM_027966600.1	112	42	89	68
LOC101115808	NC_040262.1	1808807	1808987	peak_12162	181	-	-3.25383	2.36072e-05	0.00019933	NA|peak_10792	utr3	rna-XM_027974000.1	31	35	88	33
SLC6A9	NC_040252.1	19222523	19222853	peak_15090	331	-	2.02158	4.9456e-05	0.000193046	peak_1219|NA	utr3	rna-XM_027968925.1	417	252	216	210
KIAA1841	NC_040254.1	67229081	67238826	peak_548	9746	-	2.13696	3.85802e-05	0.000173366	peak_5367|NA	cds	rna-XM_012170749.2	83	23	85	64
ZNF275	NC_040278.1	89443478	89443778	peak_10866	301	-	-4.02158	3.22165e-05	0.000169879	NA|peak_20749	utr3	rna-XM_027962944.1	36	13	45	19
GSDME	NC_040255.1	78010880	78012187	peak_1949	1308	+	3.02157	2.21239e-05	0.000221648	peak_6226|NA	utr3	rna-XM_015095348.2	48	52	21	27
LOC101112122	NC_040268.1	70410711	70411041	peak_9237	331	-	-3.16317	2.29991e-05	0.000206197	NA|peak_15711	utr3	rna-XM_027956577.1	20	11	89	22
GYS1	NC_040265.1	59003372	59005090	peak_17402	1719	-	-3.0631	5.82751e-05	0.000210894	NA|peak_14015	cds	rna-XM_004015797.4	459	220	628	294
NEDD4	NC_040258.1	55909560	55915110	peak_8527	5551	+	-3.02158	2.81849e-05	0.000175136	NA|peak_8125	cds	rna-XM_027971804.1	56	42	142	105
RBBP5	NC_040263.1	2499596	2499834	peak_14264	239	-	-3.02158	1.86776e-05	0.000433396	NA|peak_11716	utr3	rna-XM_004013554.4	154	76	245	131
TNFRSF4	NC_040263.1	55050668	55050879	peak_14570	212	+	-2.02158	5.42299e-05	0.000202746	NA|peak_11563	utr5	rna-XM_027975827.1	44	22	113	64
LZIC	NC_040263.1	47005459	47006114	peak_14474	656	+	3.07844	1.84706e-05	0.000460491	peak_12643|NA	utr5	rna-XM_004013737.3	244	144	272	283
STAM2	NC_040253.1	169086400	169095079	peak_3065	8680	+	-2.12159	1.87477e-05	0.000423812	NA|peak_2452	cds	rna-XM_027964965.1	225	207	222	168
ERCC6L	NC_040278.1	67536685	67564621	peak_10791	27937	-	-4.20239	4.10509e-05	0.000177166	NA|peak_20713	cds	rna-XM_004022183.4	182	113	207	58
DYNC1H1	NC_040269.1	67382463	67382644	peak_10365	182	+	3.02158	0.000769231	0.00204271	peak_17634|NA	cds	rna-XM_027957415.1	520	344	605	563
L3MBTL1	NC_040264.1	75283522	75283852	peak_18314	331	+	-3.04384	3.55114e-05	0.000171228	NA|peak_12379	utr3	rna-XM_027977206.1	12	3	38	10
LOC105605940	NC_040265.1	34934064	34934215	peak_16835	152	-	-3.1801	1.83217e-05	0.000499348	NA|peak_13734	NP_exon	rna-XR_003591497.1	30	31	34	20
KLHL15	NC_040278.1	23672681	23672981	peak_10547	301	-	4.11066	2.51636e-05	0.000186415	peak_22711|NA	utr5	rna-XM_004021970.4	76	23	36	26
EIF4EBP1	NC_040277.1	36245395	36245603	peak_9888	209	+	3.02158	1.76429e-05	0.000763035	peak_22088|NA	utr3	rna-XM_004021776.4	346	212	176	150
ADAMTS1	NC_040252.1	138047947	138048128	peak_15869	182	+	-3.08009	6.78426e-05	0.000233414	NA|peak_590	cds	rna-XM_004002797.4	198	123	349	221
BAHCC1	NC_040262.1	11804680	11805946	peak_12320	1267	+	2.07845	1.69147e-05	0.00229145	peak_11209|NA	cds	rna-XM_027974267.1	197	68	162	114
LOC114109632	NC_040271.1	28650366	28650546	peak_6301	181	-	4.29278	1.95389e-05	0.000323436	peak_19221|NA	utr5	rna-XM_027958763.1	44	14	6	17
TRIM55	NC_040260.1	46922708	46924604	peak_11281	1897	+	-4.50746	2.5227e-05	0.000185839	NA|peak_9414	cds	rna-XM_004011708.4	12	0	47	16
SPTBN1	NC_040254.1	74339711	74339832	peak_580	122	-	4.07844	0.000222222	0.000621939	peak_5391|NA	utr5	rna-XM_027966825.1	104	61	136	182
SIGIRR	NC_040272.1	52584555	52586230	peak_6026	1676	+	2.07844	2.05677e-05	0.000266296	peak_19736|NA	cds	rna-XM_015103259.2	920	528	127	179
PRKAR2A	NC_040270.1	53129274	53129484	peak_7871	211	+	4.03692	1.81357e-05	0.000551372	peak_18285|NA	utr3	rna-XM_015102438.2	718	398	702	669
KLHL33	NC_040256.1	43617640	43617850	peak_4623	211	-	-3.10236	4.64684e-05	0.000186725	NA|peak_7072	utr3	rna-XM_027970068.1	38	15	36	10
SHISA5	NC_040270.1	53356406	53356793	peak_7883	388	+	-3.1216	5.02513e-05	0.000194379	NA|peak_16683	utr5	rna-XM_027957680.1	140	125	337	224
FOS	NC_040258.1	90312016	90312194	peak_8797	179	+	4.03692	9.61538e-05	0.000302517	peak_9123|NA	utr3	rna-NM_001166182.1	97	54	67	60
ZNF518B	NC_040257.1	115959481	115959720	peak_5437	240	-	2.07844	3.64964e-05	0.000171796	peak_8534|NA	cds	rna-XM_015096632.2	53	22	51	48
KLHL11	NC_040262.1	21091926	21092286	peak_12543	361	+	4.11066	4.25532e-05	0.00017994	peak_11366|NA	utr3	rna-XM_004012912.4	71	21	130	96
NCEH1	NC_040252.1	234028957	234029256	peak_16243	300	+	-3.18956	0.00294118	0.00766236	NA|peak_811	cds	rna-XM_004003147.4	13	4	17	2
TRIM38	NC_040271.1	34509608	34511153	peak_6475	1546	-	2.11064	3.17058e-05	0.000170305	peak_19323|NA	cds	rna-XM_012101139.2	67	21	72	48
ACTC1	NC_040258.1	29995535	29995742	peak_8308	208	-	-2.36767	2.49252e-05	0.000187667	NA|peak_8483	utr3	rna-XM_004010972.4	29	34	23	4
LOC114108647	NW_020998500.1	21317	22640	peak_5557	1324	+	2.01994	6.32911e-05	0.000222194	peak_23055|NA	NP_exon	gene-LOC114108647.trans	2167	807	1642	1078
LOC114114545	NC_040255.1	103133120	103133361	peak_2068	242	+	-3.06312	8.19672e-05	0.000267333	NA|peak_5673	NP_exon	rna-XR_003589198.1	3026	761	5901	1346
ZNF132	NC_040265.1	70959849	70960237	peak_17723	389	-	-4.09531	5.21376e-05	0.00019814	NA|peak_14207	cds	rna-XM_012094930.3	13	6	64	25
YEATS2	NC_040252.1	221831650	221831830	peak_16215	181	-	4.0631	6.85871e-05	0.00023536	peak_1956|NA	utr3	rna-XM_027957826.1	81	41	51	25
ARHGAP29	NC_040252.1	75435459	75438203	peak_15335	2745	-	-2.02158	1.9992e-05	0.000297522	NA|peak_1295	cds	rna-XM_027972222.1	188	73	235	101
INO80	NC_040258.1	36572539	36576083	peak_8370	3545	-	3.02158	3.58166e-05	0.000171265	peak_9392|NA	cds	rna-XM_004010458.4	309	185	320	254
MRPS21	NC_040252.1	106136125	106136364	peak_15525	240	+	2.02158	0.000207469	0.000583306	peak_458|NA	utr3	rna-XM_004002447.3	884	554	512	421
OLFML3	NC_040252.1	96124564	96124713	peak_15439	150	+	3.03692	1.95925e-05	0.000318037	peak_413|NA	utr3	rna-XM_004002351.4	259	141	166	126
SNED1	NC_040252.1	622841	623261	peak_14855	421	-	-3.12162	5.00501e-05	0.00019409	NA|peak_1026	utr3	rna-XM_027966895.1	103	86	261	123
MEN1	NC_040272.1	44842864	44843073	peak_5818	210	-	2.07844	4.61255e-05	0.000185955	peak_19916|NA	utr3	rna-XM_027959476.1	139	79	185	220
ADARB1	NC_040252.1	288391357	288391537	peak_16466	181	+	3.07845	0.000301205	0.000827404	peak_994|NA	utr3	rna-XM_027961120.1	90	31	73	51
LCP2	NC_040267.1	2463237	2486480	peak_6635	23244	-	-4.02159	4.88759e-05	0.000191838	NA|peak_14970	cds	rna-XM_004016859.4	74	61	389	285
SPEN	NC_040263.1	55404987	55405138	peak_14592	152	-	4.07844	4.1876e-05	0.000178718	peak_13092|NA	cds	rna-XM_027975860.1	134	85	63	108
MRPL32	NC_040255.1	85696365	85699293	peak_1978	2929	-	2.03693	0.00018315	0.000520654	peak_6587|NA	utr3	rna-XM_004007996.4	915	427	979	836
LOC105607811	NC_040262.1	36314817	36315250	peak_12909	434	-	3.03693	1.79469e-05	0.000610061	peak_12318|NA	utr3	rna-XM_027974989.1	452	228	520	466
ZNF518B	NC_040257.1	115970866	115971318	peak_5439	453	+	4.02159	2.14592e-05	0.000237742	peak_8250|NA	utr5	rna-XM_015096632.2	127	59	100	50
NAPB	NC_040264.1	43458151	43458392	peak_17986	242	-	-3.02158	2.31374e-05	0.000205339	NA|peak_12559	utr3	rna-XM_004014303.4	504	367	793	587
DLC1	NC_040277.1	26140120	26140420	peak_9836	301	+	3.03692	3.57143e-05	0.00017122	peak_22061|NA	cds	rna-XM_012105839.3	139	77	119	103
KIF2A	NC_040267.1	18046479	18048994	peak_6743	2516	-	4.02158	5.26316e-05	0.00019891	peak_16491|NA	cds	rna-XM_015101280.2	526	352	359	322
ANKRD7	NC_040255.1	90555481	90555632	peak_2002	152	+	-2.02159	4.5045e-05	0.000184097	NA|peak_5639	utr5	rna-XM_015095111.2	7	1	23	4
LOC114118352	NC_040266.1	221135	221315	peak_6931	181	+	-2.00473	1.69779e-05	0.00199237	NA|peak_14215	cds	rna-XM_027979098.1	2223	601	1481	582
CD101	NC_040252.1	99285691	99285901	peak_15460	211	+	-4.02991	3.59195e-05	0.000171446	NA|peak_383	utr3	rna-XM_027973563.1	6	1	32	8
TMEM18	NC_040253.1	515940	516329	peak_2280	390	-	4.07846	8.34725e-05	0.000270756	peak_3038|NA	utr3	rna-XM_027964021.1	78	20	43	24
RNF112	NC_040262.1	29236697	29237022	peak_12781	326	+	-3.08009	2.44499e-05	0.000192014	NA|peak_10496	cds	rna-XM_027974820.1	63	42	99	58
AGO4	NC_040252.1	11164597	11164778	peak_14938	182	+	2.17847	0.000251256	0.000697161	peak_86|NA	utr3	rna-XM_027967781.1	221	89	145	154
ALDH16A1	NC_040265.1	59361867	59361957	peak_17416	91	+	4.13695	6.06796e-05	0.000216156	peak_14664|NA	cds	rna-XM_027978615.1	28	14	23	43
RPTOR	NC_040262.1	11432592	11432743	peak_12305	152	+	-4.12159	2.28624e-05	0.00020904	NA|peak_10204	utr3	rna-XM_012186449.3	337	346	319	228
LOC105616285	NC_040262.1	58901599	58901747	peak_13238	149	-	4.26915	1.95465e-05	0.000322115	peak_12488|NA	NP_exon	gene-LOC105616285.trans	20	11	7	29
UBR4	NC_040253.1	263029013	263030704	peak_3592	1692	+	-4.12159	8.41751e-05	0.000272316	NA|peak_2756	cds	rna-XM_027965640.1	222	207	358	242
NOD1	NC_040255.1	72646806	72647016	peak_1912	211	+	3.13695	5.9312e-05	0.000212931	peak_6192|NA	cds	rna-XM_027968641.1	61	27	40	45
HOXA6	NC_040255.1	75779696	75780234	peak_1935	539	+	2.1785	8.88099e-05	0.000284217	peak_6209|NA	utr3	rna-XM_004007942.4	155	30	17	13
CACNB3	NC_040254.1	147273390	147273571	peak_1058	182	-	-4.12159	2.0475e-05	0.000271585	NA|peak_5128	utr5	rna-XM_027967388.1	32	42	66	46
KDM6B	NC_040262.1	35890473	35890743	peak_12879	271	-	2.07844	7.45156e-05	0.000249796	peak_12290|NA	cds	rna-XM_027974953.1	240	163	223	273
GBA	NC_040252.1	111556026	111559718	peak_15658	3693	-	-2.12159	2.21337e-05	0.000221626	NA|peak_1488	NP_exon	rna-XR_001042147.3	739	950	1059	999
ENKUR	NC_040264.1	26815312	26815522	peak_17871	211	-	-2.08945	2.61506e-05	0.000181948	NA|peak_12495	utr5	rna-XM_004014226.4	6	2	60	14
NBR1	NC_040262.1	19943991	19944231	peak_12497	241	-	4.02158	2.73075e-05	0.000176655	peak_12074|NA	utr3	rna-XM_004012959.4	645	377	821	680
YOD1	NC_040263.1	4483100	4483250	peak_14299	151	-	-3.16316	1.95542e-05	0.000321379	NA|peak_11742	cds	rna-XM_012186971.3	7	3	13	3
PJA1	NC_040278.1	64835641	64835791	peak_10744	151	-	-2.12161	0.000154799	0.000448641	NA|peak_20702	utr5	rna-XM_012106843.3	60	38	118	52
SLX4IP	NC_040264.1	3677145	3677505	peak_17756	361	+	-2.21717	0.00954657	0.0246788	peak_13254|peak_12060	utr3	rna-XM_027976473.1	32	16	26	4
LOC114113025	NC_040253.1	109640008	109640189	peak_2804	182	-	4.02158	3.55619e-05	0.000171203	peak_3387|NA	NP_exon	gene-LOC114113025.trans	24	6	14	4
LOC114116879	NC_040262.1	36132937	36140993	peak_12892	8057	+	-4.02157	2.56805e-05	0.000183814	NA|peak_10544	NP_exon	rna-XR_003590709.1	280	260	458	502
ZHX3	NC_040264.1	72693008	72693637	peak_18299	630	-	3.03693	4.2337e-05	0.000179438	peak_13984|NA	utr3	rna-XM_015099884.2	369	180	226	168
FCN3	NC_040253.1	255420479	255420908	peak_3450	430	+	3.12159	2.16169e-05	0.00023359	peak_2933|NA	cds	rna-XM_027964876.1	185	199	125	116
BCL9	NC_040252.1	104397005	104397304	peak_15490	300	+	3.30776	2.15146e-05	0.000235803	peak_439|NA	cds	rna-XM_015092209.2	75	26	7	26
USP40	NC_040252.1	7584995	7585235	peak_14901	241	+	4.13695	0.000188679	0.000534229	peak_60|NA	utr3	rna-XM_015091839.2	161	79	86	105
LOC114114807	NC_040256.1	1119204	1119412	peak_4043	209	-	4.45951	1.78699e-05	0.000639292	peak_7381|NA	NP_exon	gene-LOC114114807.trans	33	2	19	33
AHDC1	NC_040253.1	255288563	255288714	peak_3446	152	+	3.02159	4.2337e-05	0.000179438	peak_2928|NA	utr3	rna-XM_027965440.1	133	74	142	90
LOC101118574	NC_040272.1	50174791	50175320	peak_5966	530	-	4.37197	9.78474e-05	0.000306902	peak_19991|NA	cds	rna-XM_015103002.2	38	6	4	10
LEPROTL1	NC_040277.1	28671441	28671651	peak_9861	211	+	4.03692	1.78763e-05	0.000633371	peak_22071|NA	utr3	rna-XM_004021753.4	238	132	165	151
INSR	NC_040256.1	14373945	14374245	peak_4304	301	-	2.01993	9.10747e-05	0.000289803	peak_7562|NA	utr3	rna-XM_004008550.4	237	99	201	129
AAGAB	NC_040258.1	14938234	14938415	peak_8160	182	-	-2.18013	2.94638e-05	0.000172604	NA|peak_8413	NP_exon	rna-XR_003589849.1	17	11	24	7
NRGN	NC_040272.1	29212715	29213815	peak_5658	1101	+	-2.15381	1.85048e-05	0.000457628	NA|peak_17763	utr5	rna-XM_027959688.1	109	66	124	44
TGM6	NC_040264.1	55022131	55022311	peak_18062	181	-	-4.24309	4.02901e-05	0.000175902	NA|peak_12603	utr3	rna-XM_027976378.1	15	1	18	8
IGLON5	NC_040265.1	61135641	61135822	peak_17479	182	+	4.08009	4.70367e-05	0.000187739	peak_14702|NA	utr3	rna-XM_015100290.2	247	153	79	50
LOC114118689	NC_040267.1	23173226	23173406	peak_6757	181	-	-2.28015	2.66241e-05	0.000179876	NA|peak_15046	NP_exon	rna-XR_003591874.1	9	11	64	19
NAA40	NC_040272.1	44085410	44095651	peak_5794	10242	+	4.02158	3.61795e-05	0.000171664	peak_19572|NA	cds	rna-XM_004019636.4	540	322	463	371
TP63	NC_040252.1	215967846	215967937	peak_16155	92	-	-3.12159	1.6728e-05	0.00505241	NA|peak_1788	cds	rna-XM_004003041.4	962	822	1662	1509
POLR3B	NC_040254.1	187543857	187562765	peak_1293	18909	+	-3.02159	3.62056e-05	0.000171655	NA|peak_4254	cds	rna-XM_004006694.4	198	167	454	316
CCDC7	NC_040264.1	20532034	20549997	peak_17840	17964	-	-3.09532	6.17284e-05	0.000218835	NA|peak_12477	cds	rna-XM_027976589.1	76	43	162	60
LPIN2	NC_040274.1	42336987	42337287	peak_13381	301	-	4.07845	2.83447e-05	0.000174773	peak_20706|NA	utr3	rna-XM_027960822.1	288	116	87	75
KCNMA1	NC_040276.1	33705556	33706036	peak_9677	481	-	2.07846	0.000139665	0.000410527	peak_21947|NA	utr3	rna-XM_027962114.1	117	30	58	32
LOC101122932	NC_040270.1	13933411	13933622	peak_7554	212	+	4.01994	1.93798e-05	0.000345314	peak_18049|NA	utr3	rna-XM_027958038.1	152	56	121	64
LOC101109201	NC_040264.1	17528007	17528571	peak_17813	565	-	3.05215	0.000177305	0.000505989	peak_13704|NA	NP_exon	gene-LOC101109201.trans	102	29	19	11
SYNE1	NC_040259.1	83519206	83519387	peak_3958	182	-	2.09779	3.30688e-05	0.000170948	peak_10132|NA	cds	rna-XM_027972570.1	19	2	8	2
COL27A1	NC_040253.1	9836675	9857088	peak_2341	20414	-	-3.12159	2.33645e-05	0.000201624	NA|peak_2816	cds	rna-XM_027964087.1	166	170	118	95
RASAL2	NC_040263.1	64220070	64220161	peak_14654	92	+	-2.09171	4.17711e-05	0.000178435	NA|peak_11597	utr3	rna-XM_027975903.1	20	4	14	2
ZBTB4	NC_040262.1	36205054	36205233	peak_12895	180	-	-4.07842	4.55789e-05	0.000185047	NA|peak_11185	utr5	rna-XM_027974965.1	83	56	141	140
ZNF414	NC_040256.1	15433510	15433660	peak_4343	151	-	-2.02159	2.00723e-05	0.000292572	NA|peak_6906	utr3	rna-XM_027969757.1	534	412	642	484
SGSM1	NC_040268.1	74331978	74332218	peak_9306	241	+	2.13695	1.69377e-05	0.00215214	peak_16875|NA	utr3	rna-XM_027956666.1	44	21	51	56
BIN1	NC_040253.1	128119125	128119245	peak_2909	121	+	3.01994	9.57854e-05	0.000301667	peak_2556|NA	utr5	rna-XM_027964684.1	559	202	327	174
ID1	NC_040264.1	63521229	63521376	peak_18176	148	+	2.02159	3.43407e-05	0.000171137	peak_13528|NA	utr3	rna-XM_027977050.1	225	120	377	240
FKBP4	NC_040254.1	227766433	227767169	peak_1506	737	-	2.02158	2.62467e-05	0.00018152	peak_5943|NA	cds	rna-XM_015094997.2	1206	710	1731	1444
ELF4	NC_040278.1	121711048	121713305	peak_10956	2258	-	2.07843	3.25945e-05	0.000170603	peak_22953|NA	cds	rna-XM_015105059.2	318	247	193	247
SHROOM3	NC_040257.1	101480941	101495368	peak_5368	14428	+	3.03692	1.76741e-05	0.000750294	peak_8212|NA	cds	rna-XM_027970760.1	1655	885	945	850
FZD3	NC_040253.1	111210228	111210379	peak_2821	152	+	3.16146	8.10373e-05	0.000265522	peak_2485|NA	cds	rna-XM_004004440.4	17	9	8	17
CEP170	NC_040263.1	37046143	37046474	peak_14389	332	+	3.22447	2.28311e-05	0.000209691	peak_12588|NA	cds	rna-XM_027975577.1	55	8	63	42
NR1H3	NC_040266.1	83407602	83408291	peak_7406	690	+	-4.08009	5.5371e-05	0.000205139	NA|peak_14502	cds	rna-XM_027979715.1	196	125	386	249
C25H1orf198	NC_040276.1	3124334	3127620	peak_9516	3287	-	3.07844	3.1348e-05	0.000170773	peak_21841|NA	utr3	rna-XM_015104321.2	207	144	190	277
PSD2	NC_040256.1	53348005	53348304	peak_4790	300	+	4.2785	3.36022e-05	0.000171255	peak_7177|NA	cds	rna-XM_027970304.1	30	6	16	16
GGCX	NC_040254.1	61411169	61411380	peak_493	212	-	-2.08009	0.000234742	0.000654195	NA|peak_4812	utr3	rna-XM_012159346.3	67	48	160	89
NAB2	NC_040254.1	174149269	174149479	peak_1189	211	-	-4.1801	5.42299e-05	0.000202746	NA|peak_5202	utr3	rna-XM_015094788.2	125	108	265	165
USP2	NC_040266.1	32729162	32729252	peak_7083	91	-	2.1225	2.76091e-05	0.00017601	peak_16013|NA	utr3	rna-XM_027979322.1	55	49	28	78
LRRC4	NC_040255.1	101082037	101082337	peak_2032	301	-	-2.11977	1.84546e-23	3.40007e-19	peak_6613|peak_5985	utr3	rna-XM_027968779.1	226	8	179	2
TMEM231	NC_040265.1	2385756	2385937	peak_16601	182	-	-3.22167	3.47464e-05	0.00017103	NA|peak_13611	utr3	rna-XM_004014913.4	15	11	17	4
ZNF382	NC_040265.1	49684405	49708665	peak_17055	24261	-	4.07844	2.75179e-05	0.000176283	peak_15163|NA	cds	rna-XM_012190266.3	141	98	118	133
TULP4	NC_040259.1	89674606	89674726	peak_3985	121	+	-3.10238	3.40136e-05	0.000170987	NA|peak_9000	cds	rna-XM_027972621.1	37	15	27	7
KLHL15	NC_040278.1	23673818	23674118	peak_10548	301	-	3.05918	0.000290698	0.000800929	peak_22712|NA	utr5	rna-XM_004021970.4	38	9	25	10
LOC101120769	NC_040264.1	38295963	38296856	peak_17941	894	-	-3.41249	3.56379e-05	0.000171166	NA|peak_12539	cds	rna-XM_027976367.1	4	6	16	2
WDR87	NC_040265.1	50556681	50556832	peak_17093	152	-	3.05212	7.01262e-05	0.00023926	peak_15177|NA	cds	rna-XM_012190364.3	15	5	8	4
LSS	NC_040252.1	289287142	289287825	peak_16478	684	-	3.02158	2.96033e-05	0.000172489	peak_2120|NA	cds	rna-XM_027961291.1	739	467	761	614
LOC101122398	NC_040252.1	105743767	105743976	peak_15512	210	-	3.07844	5.33049e-05	0.000200713	peak_1495|NA	utr3	rna-XM_004002431.4	166	111	112	117
LOC105607860	NC_040275.1	34385828	34387215	peak_14013	1388	-	-3.02158	2.70709e-05	0.000177178	NA|peak_19543	NP_exon	rna-XR_001436674.2	9	6	22	18
GOT1	NC_040273.1	23071571	23071721	peak_11908	151	-	3.03692	1.84502e-05	0.000466932	peak_20318|NA	utr3	rna-XM_004020100.4	108	52	147	98
FARP2	NC_040252.1	358362	362004	peak_14842	3643	-	-2.02159	3.0525e-05	0.000171461	NA|peak_1020	cds	rna-XM_027962323.1	396	315	536	468
RHBDF1	NC_040275.1	98492	98762	peak_13547	271	-	2.11066	3.30907e-05	0.000170917	peak_21261|NA	utr3	rna-XM_027961228.1	191	60	109	93
PARP14	NC_040252.1	205104491	205104642	peak_16072	152	+	-3.08009	3.82555e-05	0.000172877	NA|peak_725	cds	rna-XM_004002978.4	12	9	65	36
LOC105610456	NC_040254.1	39815629	39815750	peak_423	122	+	2.07845	2.00481e-05	0.000294316	peak_4133|NA	utr3	rna-XM_015094290.2	21	8	21	20
NPAS3	NC_040269.1	43034805	43035015	peak_10198	211	+	-4.51092	2.85225e-05	0.000174469	NA|peak_15988	cds	rna-XM_027957260.1	3	0	18	2
PPP1R10	NC_040271.1	30158606	30158816	peak_6390	211	+	4.34231	4.69484e-05	0.00018759	peak_18969|NA	utr5	rna-XM_012100978.2	410	62	1043	2112
ZNF75D	NC_040278.1	108403520	108403671	peak_10914	152	-	2.07844	5.76037e-05	0.00020941	peak_22933|NA	cds	rna-XM_012107284.3	395	250	303	337
KIF23	NC_040258.1	17538148	17538932	peak_8176	785	+	2.02158	4.02901e-05	0.000175902	peak_8686|NA	cds	rna-XM_015096844.2	217	140	162	110
SARAF	NC_040277.1	28641307	28645238	peak_9860	3932	-	4.02157	4.17014e-05	0.000178551	peak_22201|NA	cds	rna-XM_004021752.3	490	439	274	423
AKT1S1	NC_040265.1	59661801	59662011	peak_17435	211	-	2.02158	1.69205e-05	0.00224275	peak_15356|NA	cds	rna-XM_004015382.4	121	82	107	90
MTERF1	NC_040255.1	10796895	10797076	peak_1734	182	-	-3.00473	2.15054e-05	0.000236405	NA|peak_5804	cds	rna-XM_012176293.3	23	6	47	16
LOC101106722	NC_040272.1	14155418	14155717	peak_5607	300	+	-3.08009	1.74948e-05	0.000875879	NA|peak_17723	cds	rna-XM_027959722.1	267	183	240	155
LOC114113946	NC_040252.1	987479	987928	peak_14862	450	+	3.11064	3.63372e-05	0.000171617	peak_33|NA	NP_exon	rna-XR_003588740.1	82	27	22	18
OPRL1	NC_040264.1	56079168	56079408	peak_18070	241	-	-3.2593	2.16076e-05	0.0002339	NA|peak_12610	utr3	rna-XM_027976900.1	17	2	21	14
SH3RF3	NC_040254.1	66631579	66631819	peak_542	241	+	3.24862	1.67448e-05	0.00474625	peak_4208|NA	utr3	rna-XM_027966794.1	55	7	29	24
METTL24	NC_040259.1	30205286	30205346	peak_3732	61	+	-3.10644	4.51264e-05	0.000184266	NA|peak_8845	cds	rna-XM_015097348.2	8	0	14	3
TMED7	NC_040258.1	5249926	5253499	peak_8075	3574	-	2.03693	3.88199e-05	0.000173723	peak_9207|NA	cds	rna-XM_012180633.3	233	108	176	146
MMUT	NC_040271.1	23782441	23782652	peak_6281	212	-	4.07844	1.92086e-05	0.000361122	peak_19211|NA	cds	rna-XM_004018875.4	106	61	145	171
LOC114114838	NC_040256.1	17112570	17112953	peak_4379	384	-	3.02157	2.145e-05	0.000237926	peak_7595|NA	NP_exon	rna-XR_003589369.1	131	115	109	173
N4BP3	NC_040256.1	39464173	39464324	peak_4595	152	+	3.13695	0.00010101	0.000314307	peak_7066|NA	cds	rna-XM_012178313.3	174	90	164	238
AGER	NC_040271.1	29037122	29037486	peak_6310	365	+	-3.02159	3.427e-05	0.000171202	NA|peak_17210	cds	rna-XM_012100910.2	18	10	44	24
PROB1	NC_040256.1	53027298	53027479	peak_4778	182	-	-4.04791	9.90099e-05	0.000309652	NA|peak_7155	utr3	rna-XM_015096062.2	9	3	25	8
NUFIP2	NC_040262.1	42774456	42774517	peak_13077	62	+	3.07844	4.65549e-05	0.00018691	peak_11727|NA	utr3	rna-XM_027975186.1	25	17	14	24
ZNF24	NC_040274.1	26002482	26002812	peak_13313	331	+	-3.0801	3.78501e-05	0.000172398	NA|peak_18602	utr3	rna-XM_012103348.2	319	246	355	178
EVI5L	NC_040256.1	14941463	14946593	peak_4318	5131	+	2.02158	3.34672e-05	0.000171135	peak_6892|NA	cds	rna-XM_027969728.1	458	338	512	477
LOC105607754	NC_040252.1	19893197	19901237	peak_15092	8041	+	2.02158	1.93424e-05	0.000347672	peak_189|NA	NP_exon	rna-XR_001028543.3	3173	1582	2365	1384
GTPBP10	NC_040255.1	82050177	82053331	peak_1955	3155	+	2.02158	0.00078125	0.00207343	peak_6230|NA	cds	rna-XM_004007969.3	279	169	135	115
TNK2	NC_040252.1	208669778	208670139	peak_16107	362	-	3.1744	3.46741e-05	0.000171315	peak_1891|NA	NP_exon	rna-XR_003585610.1	169	81	70	149
AR	NC_040278.1	62347244	62347423	peak_10736	180	+	4.08847	3.55872e-05	0.000171145	peak_22415|NA	cds	rna-NM_001308584.1	18	2	27	7
LOC101113735	NC_040253.1	115925004	115925185	peak_2855	182	-	4.22446	1.77683e-05	0.000687738	peak_3423|NA	utr3	rna-XM_015093280.2	13	2	9	6
TFAP2E	NC_040252.1	10942027	10943994	peak_14930	1968	+	3.13694	0.000135501	0.00040059	peak_84|NA	cds	rna-XM_027967756.1	204	109	109	126
PFDN1	NC_040256.1	53866957	53867017	peak_4797	61	-	-4.02158	0.000230415	0.000643206	NA|peak_7168	cds	rna-XM_004008862.3	969	604	696	468
LOC105614817	NC_040254.1	198258416	198259622	peak_1355	1207	-	-3.22167	1.96773e-05	0.000313069	NA|peak_5294	NP_exon	rna-XR_003588527.1	3	2	18	4
SLF2	NC_040273.1	24413618	24418190	peak_11925	4573	+	4.13695	1.79791e-05	0.000600087	peak_20123|NA	utr3	rna-XM_004020113.4	573	274	284	292
DHX32	NC_040273.1	48746404	48753239	peak_12113	6836	-	2.07844	1.72652e-05	0.00118692	peak_20429|NA	cds	rna-XM_027960378.1	273	209	229	237
RGL2	NC_040271.1	9175180	9175271	peak_6097	92	-	-2.64904	1.79913e-05	0.000597247	peak_19113|peak_17416	utr5	rna-XM_027958647.1	34	114	159	116
GPN2	NC_040253.1	255844504	255844683	peak_3466	180	+	-4.08009	6.81199e-05	0.000234193	NA|peak_2691	cds	rna-XM_004005497.4	91	62	79	48
TIMM22	NC_040262.1	41527405	41527733	peak_13052	329	+	2.03693	3.04878e-05	0.000171566	peak_11715|NA	utr3	rna-XM_027975173.1	194	102	125	87
ZNF18	NC_040262.1	32819070	32819640	peak_12821	571	+	-3.02158	2.20653e-05	0.000222757	NA|peak_10510	cds	rna-XM_012185750.3	63	46	56	51
HOXB6	NC_040262.1	25436444	25436505	peak_12674	62	-	-2.3024	5.49451e-05	0.000204177	NA|peak_11069	utr5	rna-XM_027974664.1	5	5	46	13
NEB	NC_040253.1	169715409	169717958	peak_3069	2550	+	3.13695	0.000961538	0.00253838	peak_2673|NA	cds	rna-XM_012137496.3	216	100	67	76
RNF183	NC_040253.1	10758924	10759164	peak_2362	241	+	2.33705	3.40599e-05	0.000170986	peak_2207|NA	utr3	rna-XM_012112888.3	29	4	10	10
ITPK1	NC_040269.1	57942901	57943231	peak_10292	331	-	4.10072	2.331e-05	0.000202769	peak_17910|NA	utr3	rna-XM_027957339.1	69	15	58	32
BAZ2B	NC_040253.1	162296093	162296214	peak_3044	122	+	-4.28629	3.02663e-05	0.000171683	NA|peak_2442	utr3	rna-XM_027964924.1	40	14	38	3
BRCA2	NC_040260.1	48748030	48748241	peak_11296	212	+	3.1288	6.80272e-05	0.000233918	peak_10341|NA	cds	rna-XM_004012136.4	20	2	14	4
LOC780455	NC_040270.1	13247378	13247558	peak_7546	181	+	2.01994	3.70645e-05	0.000172139	peak_18040|NA	cds	rna-XM_027958031.1	57	21	64	37
LRRC28	NC_040269.1	7004487	7004697	peak_9982	211	-	-4.33055	2.28311e-05	0.000209691	NA|peak_16144	NP_exon	rna-XR_003585685.1	15	11	18	2
KCTD4	NC_040261.1	17574543	17574722	peak_11515	180	-	2.21067	2.3912e-05	0.00019694	peak_10930|NA	cds	rna-XM_027973547.1	32	10	55	59
APTX	NC_040253.1	40171902	40179343	peak_2542	7442	+	4.02158	0.000347222	0.000945495	peak_2321|NA	cds	rna-XM_015093079.2	562	333	217	185
PLTP	NC_040264.1	78020043	78020223	peak_18343	181	-	3.03692	2.36967e-05	0.000198449	peak_14010|NA	utr3	rna-XM_027977248.1	283	154	298	213
CSGALNACT2	NC_040276.1	13314524	13314883	peak_9561	360	+	4.07844	1.94628e-05	0.000333256	peak_21719|NA	NP_exon	rna-XR_003587007.1	170	71	111	89
ALDH6A1	NC_040258.1	89194786	89194936	peak_8772	151	-	-3.3024	2.65252e-05	0.000180399	NA|peak_8700	cds	rna-XM_027972014.1	26	33	64	17
PLPPR4	NC_040252.1	81212551	81212942	peak_15344	392	+	-2.91803	0.0027664	0.00721213	peak_334|peak_308	utr3	rna-XM_027974194.1	18	0	28	4
LOC114118079	NC_040265.1	68729368	68729518	peak_17635	151	+	-2.20239	0.00013369	0.000396316	NA|peak_13518	utr5	rna-XM_027978886.1	12	8	24	6
MEGF11	NC_040258.1	13653922	13661543	peak_8145	7622	-	3.0631	2.40385e-05	0.000195103	peak_9258|NA	cds	rna-XM_027971513.1	237	102	349	142
SLC43A1	NC_040266.1	87029639	87030005	peak_7430	367	-	4.02158	2.37643e-05	0.000198114	peak_15902,peak_16229|NA	utr3	rna-XM_027979781.1	148	92	131	107
TNFRSF19	NC_040261.1	36483579	36483700	peak_11632	122	-	-3.1801	1.73913e-05	0.000995085	NA|peak_10027	utr5	rna-XM_015098178.2	5	0	25	16
LOC105610545	NC_040262.1	1447902	1448172	peak_12149	271	-	-4.01994	2.66951e-05	0.000179435	NA|peak_10779	NP_exon	rna-XR_001043783.3	44	16	166	93
ITPRIP	NC_040273.1	27418281	27418491	peak_12005	211	-	2.01061	2.57865e-05	0.000183503	peak_20369|NA	utr3	rna-XM_027960663.1	58	19	43	20
AGER	NC_040271.1	29035086	29035356	peak_6309	271	+	-2.14388	1.72473e-05	0.00121284	NA|peak_17209	utr5	rna-XM_004018915.4	19	9	32	8
TBC1D10C	NC_040272.1	47059222	47059551	peak_5925	330	+	-2.06092	2.06526e-05	0.000263507	NA|peak_17902	utr3	rna-XM_027959727.1	29	3	43	4
MICAL3	NC_040254.1	230081679	230081860	peak_1544	182	-	3.25624	1.77117e-05	0.000720352	peak_5962|NA	cds	rna-XM_027968075.1	91	32	28	73
GLDN	NC_040258.1	60747061	60747122	peak_8561	62	-	4.29553	0.000134409	0.000398126	peak_9500|NA	cds	rna-XM_004010614.4	13	0	11	17
LOC105610042	NC_040263.1	83435080	83435289	peak_14789	210	+	-3.35405	0.000119048	0.000359504	NA|peak_11674	cds	rna-XM_027976018.1	28	21	21	2
METTL9	NC_040275.1	20786486	20786636	peak_13820	151	+	4.02158	6.85871e-05	0.00023536	peak_20988|NA	cds	rna-XM_027961879.1	472	288	239	235
AP4S1	NC_040269.1	40556088	40556325	peak_10187	238	+	4.03692	5.07099e-05	0.000195211	peak_17536|NA	utr3	rna-XM_004017877.4	165	93	139	107
PPARA	NC_040254.1	237456777	237456958	peak_1672	182	+	-4.02697	1.71174e-05	0.00148062	NA|peak_4504	utr3	rna-XM_027968213.1	33	8	81	32
NLGN4X	NC_040278.1	3645168	3645796	peak_10470	629	-	2.11998	0.00012285	0.000369473	peak_22662|NA	utr3	rna-XM_027963519.1	58	11	8	4
PAQR6	NC_040252.1	112415004	112415155	peak_15700	152	-	-4.23034	6.89655e-05	0.000236131	NA|peak_1522	utr5	rna-XM_027976337.1	2	8	19	21
MAB21L4	NC_040252.1	779617	783125	peak_14857	3509	+	3.02157	4.68604e-05	0.000187441	peak_28|NA	cds	rna-XM_027962331.1	2557	2474	3710	5238
LOC114117992	NC_040265.1	53855647	53856241	peak_17195	595	+	-2.10236	0.00172414	0.00451215	NA|peak_13251	cds	rna-XM_027978349.1	44	16	207	58
SHROOM4	NC_040278.1	56985293	56985474	peak_10663	182	+	-4.0801	2.34852e-05	0.00020032	NA|peak_20281	utr3	rna-XM_012106694.3	25	20	70	44
FEN1	NC_040272.1	42125951	42126071	peak_5729	121	+	3.07846	3.27869e-05	0.00017064	peak_19548|NA	utr3	rna-XM_012101530.3	71	15	53	25
PPP2R2A	NC_040253.1	41411869	41423367	peak_2553	11499	-	-2.08009	6.68449e-05	0.000230714	NA|peak_2946	utr5	rna-XM_027964316.1	708	475	758	434
ZNF570	NC_040265.1	50242321	50242442	peak_17080	122	+	-2.3024	0.000724638	0.00192623	NA|peak_13161	utr3	rna-XM_004015202.4	3	4	33	9
TSPYL5	NC_040260.1	87739652	87739892	peak_11413	241	+	2.15921	2.72183e-05	0.000176574	peak_10422|NA	utr3	rna-XM_027973197.1	25	6	13	10
LOC105609394	NC_040263.1	1733759	1734017	peak_14248	259	+	2.07846	0.00033557	0.000915391	peak_12510|NA	NP_exon	rna-XR_003591029.1	19	4	10	4
SHROOM1	NC_040256.1	46515564	46515655	peak_4722	92	-	-4.46708	9.98004e-05	0.000311595	NA|peak_7124	cds	rna-XM_004008788.4	2	0	10	1
GTF2I	NC_040275.1	33578805	33578896	peak_13999	92	-	-3.02159	0.000218341	0.000611633	NA|peak_19536	utr5	rna-XM_027961620.1	62	34	279	161
LOC101102414	NC_040265.1	50260917	50261097	peak_17081	181	-	-2.48633	3.99042e-05	0.000175632	NA|peak_13838	cds	rna-XM_004015199.4	5	7	13	1
PKN2	NC_040252.1	69733590	69733681	peak_15281	92	+	-2.10646	3.55366e-05	0.00017117	NA|peak_269	utr3	rna-XM_012175410.3	15	5	10	2
LOC114111217	NC_040278.1	126968789	126969059	peak_10964	271	+	2.17845	0.000666667	0.00177341	peak_22577|NA	NP_exon	rna-XR_003587297.1	32	13	11	19
KCND2	NC_040255.1	92712716	92712866	peak_2003	151	+	-3.32833	7.38552e-05	0.000248259	NA|peak_5641	utr5	rna-XM_015095112.2	0	0	13	3
HSPD1	NC_040253.1	213529919	213530009	peak_3156	91	-	4.02159	6.59631e-05	0.000228269	peak_3589|NA	cds	rna-XM_027965061.1	324	471	437	660
KCND1	NC_040278.1	58449636	58449877	peak_10693	242	+	-2.16763	4.46429e-05	0.000183144	NA|peak_20305	cds	rna-XM_004022096.4	22	8	24	4
GOLGA4	NC_040270.1	11462584	11462735	peak_7518	152	+	4.02158	0.000123457	0.000371176	peak_18017|NA	cds	rna-XM_012099380.3	763	485	953	798
RNF144A	NC_040254.1	17457837	17458047	peak_281	211	+	-2.12159	1.96541e-05	0.00031515	NA|peak_3659	utr3	rna-XM_012163938.3	154	157	146	108
LOC105616540	NC_040263.1	56133887	56134097	peak_14617	211	-	4.19009	3.96825e-05	0.000175326	peak_13119|NA	utr3	rna-XM_012187504.3	23	3	25	14
PTPN14	NC_040263.1	74357305	74367492	peak_14728	10188	+	-2.12159	6.89655e-05	0.000236131	NA|peak_11644	cds	rna-XM_004013884.3	326	332	435	322
ARHGEF10	NC_040277.1	1386880	1390056	peak_9755	3177	+	2.07843	1.7319e-05	0.0011041	peak_22006|NA	cds	rna-XM_027962650.1	150	116	338	379
NUPL2	NC_040255.1	35371516	35371847	peak_1803	332	+	-4.25383	0.00178571	0.00467064	NA|peak_5516	utr3	rna-XM_027968510.1	15	16	28	11
RNPEPL1	NC_040252.1	993243	993720	peak_14865	478	-	4.02158	2.16076e-05	0.0002339	peak_1088|NA	utr3	rna-XM_027967017.1	665	380	429	419
PAPPA2	NC_040263.1	61842967	61843297	peak_14646	331	+	4.23699	0.00010352	0.000320492	peak_12746|NA	cds	rna-XM_004013823.4	47	12	7	8
MUC15	NC_040266.1	60818819	60818999	peak_7313	181	-	4.17849	0.000135135	0.000399892	peak_16152|NA	utr3	rna-XM_012096107.3	57	12	77	60
P2RX5	NC_040262.1	38993986	38994406	peak_12988	421	+	-1.98322	0.00444599	0.0115615	peak_11668|peak_10615	utr3	rna-XM_004013264.4	87	25	190	22
FAT1	NC_040277.1	17417301	17417482	peak_9808	182	-	4.07844	2.32234e-05	0.000204136	peak_22160|NA	cds	rna-XM_015104568.2	136	87	119	222
LOC105609801	NC_040259.1	31089412	31089562	peak_3738	151	+	-4.02159	4.41306e-05	0.000182056	NA|peak_8852	cds	rna-XM_027972388.1	44	34	56	46
LOC105613565	NC_040256.1	43626014	43626373	peak_4626	360	-	2.26633	1.81255e-05	0.000556572	peak_7754|peak_7076	NP_exon	rna-XR_003589417.1	46	2	72	20
LOC105603371	NC_040270.1	12018044	12018135	peak_7521	92	+	-3.00738	3.52609e-05	0.000170915	NA|peak_16432	utr3	rna-XM_012099388.3	88	129	63	134
ARID4B	NC_040276.1	7592033	7592124	peak_9536	92	-	-3.02158	1.79921e-05	0.000592998	NA|peak_19834	utr3	rna-XM_027962319.1	81	51	87	63
LOC105612006	NC_040252.1	288690	288870	peak_14838	181	+	2.38728	0.000847458	0.00224365	peak_17|NA	NP_exon	rna-XR_001039844.2	20	4	8	29
TAOK2	NC_040275.1	26808317	26808558	peak_13882	242	-	2.03692	0.000125313	0.000375899	peak_21464|NA	utr3	rna-XM_027962039.1	254	141	350	320
TSSK4	NC_040258.1	22275450	22275570	peak_8224	121	-	-3.0631	2.60146e-05	0.000182171	NA|peak_8449	utr5	rna-XM_012180939.3	64	32	69	31
PDCD2L	NC_040265.1	47716342	47716523	peak_16997	182	+	3.17845	3.89712e-05	0.000173767	peak_14380|NA	cds	rna-XM_027978209.1	134	52	46	46
CRK	NC_040262.1	40815078	40815139	peak_13038	62	+	-4.49038	0.00026178	0.000724615	NA|peak_10650	utr3	rna-XM_015098563.2	1	4	16	0
ESPN	NC_040263.1	50560140	50560421	peak_14513	282	-	-4.0538	2.64271e-05	0.000180866	NA|peak_11517,peak_11876	utr3	rna-XM_027975705.1	43	18	63	24
SRFBP1	NC_040256.1	31155514	31155693	peak_4543	180	-	-3.03693	3.64431e-05	0.000171633	NA|peak_7012	cds	rna-XM_004008682.4	90	42	120	83
CSNK1G2	NC_040256.1	46363263	46363568	peak_4720	306	+	2.02158	0.000769231	0.00204271	peak_7136|NA	cds	rna-XM_027970241.1	1346	897	1104	1074
LOC101111220	NC_040265.1	70773149	70773479	peak_17710	331	+	-2.09531	2.86041e-05	0.000174216	NA|peak_13560	cds	rna-XM_004015462.4	34	16	42	15
IL16	NC_040269.1	25005894	25006135	peak_10095	242	+	-3.15383	1.78063e-05	0.000669516	NA|peak_15931	cds	rna-XM_012098584.3	10	8	24	8
CBFA2T3	NC_040265.1	14831001	14831242	peak_16707	242	-	2.01994	3.13676e-05	0.000170578	peak_14977|NA	utr3	rna-XM_027977748.1	28	10	41	27
MYB	NC_040259.1	66682311	66682732	peak_3853	422	+	-3.03692	3.69822e-05	0.000172104	NA|peak_8926	cds	rna-XM_004011359.4	209	118	161	110
CLYBL	NC_040261.1	85795422	85795993	peak_11744	572	+	-2.08011	0.000119048	0.000359504	NA|peak_9922	NP_exon	rna-XR_003590503.1	20	8	56	17
TRPM7	NC_040258.1	61534825	61537486	peak_8568	2662	+	3.13693	2.44141e-05	0.000192636	peak_8964|NA	cds	rna-NM_001093785.2	275	143	187	189
SS18	NC_040274.1	35496679	35496800	peak_13341	122	+	2.02158	2.6137e-05	0.000181991	peak_20504|NA	cds	rna-XM_012103457.3	156	82	178	108
KIAA1958	NC_040253.1	11332035	11332486	peak_2374	452	-	-4.22167	3.20924e-05	0.000170199	NA|peak_2840	utr3	rna-XM_027964112.1	18	12	46	11
SLC28A1	NC_040269.1	19940693	19941023	peak_10065	331	+	2.23698	1.87899e-05	0.000416089	peak_17448|NA	utr5	rna-XM_027957091.1	86	27	6	13
MAX	NC_040258.1	80647605	80647784	peak_8696	180	-	-3.02159	3.13087e-05	0.000171167	NA|peak_8656	utr5	rna-XM_012181841.3	674	480	1189	787
TLR1	NC_040257.1	63591715	63591895	peak_5247	181	-	-3.38019	1.88679e-05	0.000408968	NA|peak_7674	utr3	rna-NM_001135060.2	3	0	17	4
LOC114113132	NC_040253.1	170273241	170273629	peak_3078	389	+	-2.00739	4.27716e-05	0.000180243	NA|peak_2463	utr3	rna-XM_027964817.1	1665	244	2220	460
MTA3	NC_040254.1	86702044	86702135	peak_624	92	-	2.22449	6.12745e-05	0.000217939	peak_5428|NA	utr3	rna-XM_027966892.1	14	2	20	19
PDCD2	NC_040259.1	98751124	98751244	peak_4036	121	-	-3.22162	0.000574713	0.00153434	NA|peak_9247	utr3	rna-XM_027972699.1	29	29	47	21
NAIF1	NC_040254.1	8446078	8446376	peak_201	299	+	4.12161	4.4405e-05	0.000182575	peak_3981|NA	NP_exon	rna-XR_001036357.3	41	25	19	9
WFIKKN1	NC_040275.1	511561	511801	peak_13560	241	+	3.23699	3.81098e-05	0.000173025	peak_20809|NA	cds	rna-XM_027961373.1	41	10	18	24
LOC114110599	NC_040275.1	36221897	36222366	peak_14044	470	+	2.07844	3.69276e-05	0.000172154	peak_21130|NA	NP_exon	gene-LOC114110599.trans	220	91	70	49
MYOC	NC_040263.1	42393974	42394392	peak_14424	419	-	-4.0216	4.15282e-05	0.000178266	NA|peak_11813	utr3	rna-XM_004013693.4	51	20	266	106
LOC101118851	NC_040253.1	150900454	150900634	peak_3002	181	-	4.37881	2.14869e-05	0.000236909	peak_3496|NA	cds	rna-XM_012134347.3	19	1	6	4
GAB2	NC_040272.1	19498268	19498568	peak_5620	301	+	2.07844	3.51865e-05	0.000170914	peak_19471|NA	utr3	rna-XM_027959277.1	285	179	137	161
LOC780488	NC_040272.1	52944743	52945042	peak_6041	300	-	4.07843	1.85391e-05	0.000451208	peak_20031|NA	cds	rna-XM_027959680.1	115	32	2	1
LOC106991816	NC_040271.1	54117136	54117554	peak_6611	419	+	-3.04384	0.000144509	0.000422541	NA|peak_17389	NP_exon	rna-XR_001436422.2	8	2	26	7
POC5	NC_040258.1	7896837	7896987	peak_8092	151	-	2.3	9.31099e-05	0.000294803	peak_9221|NA	utr5	rna-XM_027971470.1	42	11	8	22
MLKL	NC_040265.1	1655668	1659135	peak_16585	3468	-	-2.0631	2.64831e-05	0.000180579	NA|peak_13599	cds	rna-XM_027977621.1	95	47	251	120
LOC114118023	NC_040265.1	62635031	62635361	peak_17522	331	+	2.17847	2.14041e-05	0.000239145	peak_14754|NA	cds	rna-XM_027978668.1	74	27	33	38
HECTD3	NC_040252.1	20323792	20324092	peak_15098	301	-	3.13694	0.000108696	0.000333047	peak_1229|NA	utr5	rna-XM_015091944.2	48	27	18	25
DMXL1	NC_040256.1	34394633	34394844	peak_4550	212	-	-3.3024	2.25023e-05	0.000214143	NA|peak_7021	cds	rna-XM_004008689.4	15	13	36	9
GPR183	NC_040261.1	85219125	85219545	peak_11741	421	-	3.50437	2.87853e-05	0.000173654	peak_11058|NA	utr5	rna-XM_027973751.1	36	4	8	36
ATP10B	NC_040256.1	75169934	75170204	peak_4999	271	-	-2.33869	2.04415e-05	0.000272712	NA|peak_7269	cds	rna-XM_012178897.3	9	0	39	8
WIZ	NC_040252.1	175258070	175258370	peak_15911	301	+	-4.09006	2.331e-05	0.000202769	NA|peak_620	cds	rna-XM_027979096.1	24	3	50	0
LOC106990580	NC_040252.1	300673969	300674119	peak_16557	151	+	-3.15392	3.27654e-05	0.000170818	NA|peak_1009	NP_exon	rna-XR_001433939.2	8	2	16	2
ADAMTS9	NC_040270.1	38747464	38747824	peak_7711	361	+	2.03694	2.04415e-05	0.000272712	peak_18169|NA	utr3	rna-XM_027958200.1	74	19	29	13
VSTM5	NC_040272.1	642746	643015	peak_5561	270	+	3.21066	2.5227e-05	0.000185839	peak_19428|NA	utr3	rna-XM_027959608.1	44	13	10	10
PTPN7	NC_040263.1	83993476	83994309	peak_14802	834	+	-2.09531	1.74459e-05	0.000920984	NA|peak_11683	utr5	rna-XM_027976035.1	8	4	34	13
ZKSCAN4	NC_040271.1	32856677	32856888	peak_6447	212	-	-3.09171	5.48847e-05	0.000204076	NA|peak_17574	cds	rna-XM_027959045.1	20	4	21	3
LOC105605939	NC_040265.1	34943215	34943426	peak_16836	212	-	4.06327	0.000180505	0.000514008	peak_15047|NA	utr3	rna-XM_027978025.1	57	10	28	11
TMCC3	NC_040254.1	140253055	140253295	peak_889	241	-	3.07844	0.00454545	0.0118084	peak_5594|NA	cds	rna-XM_012174109.3	376	241	234	276
LOC101116597	NC_040265.1	70221853	70221974	peak_17683	122	-	-2.18015	7.75194e-05	0.000257615	NA|peak_14186	cds	rna-XM_027978918.1	26	22	24	7
LOC114114011	NC_040254.1	174132789	174135128	peak_1187	2340	-	-2.02158	3.6075e-05	0.000171477	NA|peak_5201	NP_exon	rna-XR_003588840.1	459	204	630	356
IMP4	NC_040253.1	123863550	123865939	peak_2876	2390	+	-3.02157	3.63372e-05	0.000171617	NA|peak_2341	utr3	rna-XM_027964659.1	410	477	421	432
ETAA1	NC_040254.1	42677275	42677455	peak_441	181	-	3.07844	0.000159744	0.00046145	peak_5302|NA	cds	rna-XM_027966687.1	138	92	46	48
LAT2	NC_040275.1	33884438	33884616	peak_14005	179	-	3.02158	1.87547e-05	0.000422933	peak_21532|NA	utr3	rna-XM_027961136.1	26	15	11	10
NFIC	NC_040256.1	18957836	18957957	peak_4464	122	-	-3.08009	2.24921e-05	0.000214379	NA|peak_6966	cds	rna-XM_027969894.1	245	182	208	106
METAP2	NC_040254.1	141184488	141184667	peak_899	180	+	-2.12161	0.000182482	0.000519074	NA|peak_4017	utr3	rna-XM_004006265.4	275	161	225	104
LOC101108887	NC_040253.1	73664486	73668976	peak_2707	4491	-	-3.12159	3.36247e-05	0.000171228	NA|peak_3037	cds	rna-XM_012123737.3	363	334	778	744
PTAFR	NC_040253.1	254730594	254730744	peak_3428	151	+	-4.03693	1.8315e-05	0.000501391	NA|peak_2665	utr3	rna-XM_027965425.1	10	5	13	10
ZNF7	NC_040260.1	14556508	14556808	peak_11067	301	+	-3.08009	7.37463e-05	0.000248074	NA|peak_9252	utr3	rna-XM_027973347.1	55	34	116	67
PPP4R1	NC_040274.1	46873167	46873377	peak_13414	211	-	-4.12161	4.94071e-05	0.000192937	NA|peak_18819	utr3	rna-XM_027961087.1	95	68	65	28
FBXO24	NC_040275.1	36631721	36631901	peak_14066	181	-	2.25923	5.64972e-05	0.00020698	peak_21574|NA	cds	rna-XM_012104530.2	25	6	2	3
CSF1R	NC_040256.1	64095548	64095758	peak_4918	211	-	2.03693	1.68634e-05	0.00279902	peak_7909|NA	utr3	rna-XM_027970397.1	93	49	101	86
BIRC5	NC_040262.1	9336457	9336697	peak_12270	241	+	4.36098	0.000167785	0.000481507	peak_11177|NA	utr3	rna-XM_004013098.3	25	5	7	23
PCDH1	NC_040256.1	55290282	55290403	peak_4858	122	-	4.03693	2.36518e-05	0.000198796	peak_7883|NA	cds	rna-XM_027970351.1	193	101	171	136
GCNT4	NC_040258.1	7296657	7296987	peak_8084	331	-	-4.1801	1.98098e-05	0.000303641	NA|peak_8372	utr3	rna-XM_015096788.2	34	44	146	77
VWA8	NC_040261.1	13853098	13853338	peak_11497	241	-	-2.02158	0.00019084	0.000539765	NA|peak_9961	utr3	rna-XM_015098045.2	171	122	243	180
ANO10	NC_040270.1	16325644	16325823	peak_7595	180	-	-3.02158	2.19877e-05	0.000224682	NA|peak_16820	utr3	rna-XM_015102279.2	135	59	91	47
AKT3	NC_040263.1	36718633	36718873	peak_14386	241	+	4.21067	1.89466e-05	0.000397124	peak_12586|NA	utr3	rna-XM_027975583.1	50	15	76	80
ADGRL1	NC_040256.1	9902143	9902384	peak_4189	242	+	2.13694	1.87196e-05	0.000426844	peak_6823|NA	utr3	rna-XM_027969504.1	53	29	35	46
VPS13D	NC_040263.1	44791035	44791156	peak_14437	122	-	-2.0538	2.01045e-05	0.000288703	NA|peak_11818	cds	rna-XM_012187296.2	24	10	28	11
IQGAP2	NC_040258.1	8616574	8619520	peak_8094	2947	+	-3.22162	1.70882e-05	0.0015509	NA|peak_7861	cds	rna-XM_012180670.3	111	112	123	60
PLPP6	NC_040253.1	78448323	78448770	peak_2721	448	+	-4.12161	7.87402e-05	0.00026003	NA|peak_2273	utr3	rna-XM_012124341.3	79	53	40	16
UBASH3B	NC_040266.1	36272180	36272421	peak_7110	242	+	2.22009	8.75657e-05	0.000281113	peak_15694|NA	utr3	rna-XM_004016112.4	19	2	15	9
2021-03-10	NC_040262.1	15951130	15951281	peak_12421	152	+	4.27846	2.56542e-05	0.000183983	peak_11280|NA	utr3	rna-XM_027974358.1	49	34	2	12
LOC105603808	NC_040271.1	32982534	32982814	peak_6456	281	-	4.07845	0.000235849	0.000657181	peak_19008,peak_19303|NA	NP_exon	rna-XR_001023096.3	80	29	152	115
TSC22D4	NC_040275.1	36747907	36748444	peak_14074	538	+	2.07844	0.000862069	0.00228168	peak_21146|NA	cds	rna-XM_012104546.3	834	512	865	1090
GFOD2	NC_040265.1	37994872	37995112	peak_16872	241	-	-2.0801	4.39754e-05	0.00018166	NA|peak_13753	utr3	rna-XM_027978099.1	155	130	221	127
TWNK	NC_040273.1	24442927	24443225	peak_11930	299	+	4.05215	2.21533e-05	0.000221101	peak_20128|NA	cds	rna-XM_004020117.4	123	35	110	67
LOC114118234	NC_040252.1	167090041	167090220	peak_15899	180	-	-3.05381	4.15973e-05	0.000178438	NA|peak_1641	NP_exon	gene-LOC114118234.trans	125	25	116	21
CHMP6	NC_040262.1	11450399	11450578	peak_12309	180	+	2.07844	3.33556e-05	0.000170991	peak_11203|NA	utr3	rna-XM_027974252.1	118	50	99	73
CRTC1	NC_040256.1	4485530	4487096	peak_4114	1567	-	-3.18011	2.46548e-05	0.000190059	NA|peak_6767	cds	rna-XM_027969387.1	20	33	93	57
GIPR	NC_040265.1	56741740	56741949	peak_17311	210	+	-4.12161	0.000114416	0.000348201	NA|peak_13314	utr3	rna-XM_027977941.1	11	0	30	12
ARHGAP26	NC_040256.1	56627625	56627926	peak_4871	302	+	3.37284	2.82008e-05	0.000175058	peak_7247|NA	utr3	rna-XM_004008912.4	27	1	42	27
LOC101104482	NC_040254.1	221243468	221246429	peak_1432	2962	+	-5.37533	3.9968e-05	0.000175661	NA|peak_4345	cds	rna-XM_027967888.1	0	2	12	2
TLR3	NC_040277.1	17155000	17155963	peak_9801	964	+	4.1785	3.63636e-05	0.00017161	peak_22043|NA	cds	rna-NM_001135928.1	21	4	15	12
USP49	NC_040271.1	17360501	17360772	peak_6189	272	-	4.03693	0.000138504	0.000407897	peak_19153|NA	utr3	rna-XM_027958997.1	109	53	53	43
CHST3	NC_040276.1	29131450	29131691	peak_9639	242	+	3.03694	2.07555e-05	0.000258553	peak_21774|NA	utr5	rna-XM_027962226.1	161	42	131	62
AK3	NC_040253.1	78515448	78515588	peak_2725	141	-	2.1901	2.51004e-05	0.000186924	peak_3323|NA	utr5	rna-XM_012124491.3	48	6	32	20
SGO1	NC_040252.1	301113496	301114034	peak_16563	539	-	2.22886	1.77879e-05	0.000681339	peak_2156|peak_2017	cds	rna-XM_027962110.1	388	17	199	53
STMN2	NC_040260.1	60948923	60949043	peak_11333	121	+	-4.7112	5.82072e-05	0.000210731	NA|peak_9450	utr3	rna-XM_004011755.4	1	0	18	1
MIOS	NC_040255.1	17661225	17661376	peak_1766	152	+	3.25931	3.52113e-05	0.000170809	peak_6097|NA	cds	rna-XM_027968479.1	58	7	28	24
CCDC146	NC_040255.1	49594477	49617643	peak_1835	23167	-	-4.12161	2.49128e-05	0.000187881	NA|peak_5868	cds	rna-XM_004007819.4	50	30	83	37
ZNF24	NC_040274.1	26002273	26002423	peak_13312	151	+	-3.3024	0.000152905	0.000443921	NA|peak_18601	utr3	rna-XM_012103348.2	10	14	16	4
LOC101112930	NC_040270.1	8037171	8037531	peak_7496	361	-	4.05917	7.10227e-05	0.000241559	peak_18428|NA	cds	rna-XM_027957950.1	36	84	27	125
SYNM	NC_040269.1	7381950	7382131	peak_9985	182	-	2.03693	3.66569e-05	0.000171849	peak_17707|NA	cds	rna-XM_027957009.1	93	40	96	90
PPP1R12A	NC_040254.1	123395523	123404797	peak_849	9275	-	-3.03693	2.82805e-05	0.000174905	NA|peak_5020	cds	rna-XM_027967166.1	534	277	408	273
RAB27A	NC_040258.1	56573634	56573993	peak_8536	360	+	3.05215	4.31406e-05	0.000180642	peak_8938|NA	utr5	rna-XM_012181510.3	58	17	45	29
KCTD20	NC_040271.1	12066876	12066997	peak_6160	122	+	2.21067	2.2482e-05	0.00021495	peak_18800|NA	utr3	rna-XM_027959119.1	90	29	72	75
PLEKHG3	NC_040258.1	80311070	80311310	peak_8686	241	+	3.03692	6.00962e-05	0.000214826	peak_9054|NA	cds	rna-XM_027971927.1	949	517	511	460
EMC3	NC_040270.1	17804103	17804313	peak_7635	211	+	-3.1216	4.11523e-05	0.000177188	NA|peak_16532	utr3	rna-XM_004018276.4	122	191	115	85
SYNGAP1	NC_040271.1	9317469	9317890	peak_6107	422	+	-4.11638	2.50752e-05	0.000187115	NA|peak_17087	cds	rna-XM_027958394.1	32	4	53	18
APC2	NC_040256.1	45974130	45976607	peak_4700	2478	+	4.17845	3.20513e-05	0.000170128	peak_7125|NA	cds	rna-XM_027970200.1	36	15	45	49
PRPS2	NC_040278.1	11424146	11424327	peak_10490	182	+	2.05215	3.28947e-05	0.000170767	peak_22276|NA	utr3	rna-XM_027962973.1	77	25	67	38
PIK3AP1	NC_040273.1	20429893	20433115	peak_11878	3223	-	-2.08009	2.15146e-05	0.000235803	NA|peak_18442	cds	rna-XM_027960633.1	69	44	104	68
AXIN1	NC_040275.1	286287	286467	peak_13553	181	-	3.07844	3.75657e-05	0.000172253	peak_21266|NA	cds	rna-XM_027961203.1	376	218	234	266
CCDC66	NC_040270.1	46419587	46430976	peak_7750	11390	-	3.02158	5.01505e-05	0.000194357	peak_18552|NA	cds	rna-XM_004018375.4	161	106	115	105
JMJD1C	NC_040276.1	19192902	19193053	peak_9590	152	-	3.07844	0.000657895	0.00175059	peak_21896|NA	cds	rna-XM_012105141.3	88	51	61	74
GINS3	NC_040265.1	27801386	27801655	peak_16822	270	+	4.21066	2.58665e-05	0.000182802	peak_14249|NA	cds	rna-XM_004015038.4	91	30	14	21
BNIP1	NC_040267.1	5130497	5130558	peak_6658	62	+	-4.3611	0.000103734	0.000320941	NA|peak_14851	utr3	rna-XM_004016873.4	5	3	11	1
MED13L	NC_040268.1	67849409	67849918	peak_9224	510	+	3.07845	2.74273e-05	0.000176377	peak_16817|NA	cds	rna-XM_015101659.2	424	153	254	208
DMXL2	NC_040258.1	60668383	60668474	peak_8560	92	+	-4.3217	0.00625	0.0162046	NA|peak_8155	cds	rna-XM_004010612.4	5	8	29	7
CNTNAP2	NC_040255.1	121280308	121280459	peak_2156	152	+	4.02158	2.54323e-05	0.000184693	peak_6360|NA	utr3	rna-XM_027968403.1	14	6	14	0
CC2D1A	NC_040256.1	10104324	10104444	peak_4196	121	-	3.02158	3.73692e-05	0.00017208	peak_7483|NA	utr3	rna-XM_027969512.1	120	84	126	120
XYLT1	NC_040275.1	16102316	16102496	peak_13788	181	+	4.23699	1.71174e-05	0.00148062	peak_20972|NA	utr3	rna-XM_027961195.1	27	7	9	10
CATSPERG	NC_040265.1	51060295	51060536	peak_17110	242	+	-3.4787	2.54323e-05	0.000184693	NA|peak_13183	utr3	rna-XM_027978237.1	2	7	24	5
CLUH	NC_040262.1	39763536	39763627	peak_12996	92	+	-3.02158	7.65697e-05	0.000255011	NA|peak_10620	cds	rna-XM_027975127.1	199	91	210	127
LOC101122322	NC_040275.1	2802926	2803166	peak_13671	241	+	4.03693	2.7533e-05	0.000176135	peak_20896|NA	cds	rna-XM_027961857.1	126	58	78	73
RC3H2	NC_040254.1	13284585	13285495	peak_264	911	+	2.17847	0.000301205	0.000827404	peak_4018|NA	cds	rna-XM_027966467.1	105	42	99	119
SP9	NC_040253.1	146327141	146327555	peak_2977	415	-	1.1396	0.049751	0.127184	peak_3474|peak_3172	cds	rna-XM_027963959.1	84	6	45	9
IKZF3	NC_040262.1	23060578	23060758	peak_12604	181	+	-5.16523	1.74459e-05	0.000920984	NA|peak_10379	utr3	rna-XM_004012848.4	0	5	14	10
ANXA6	NC_040256.1	65113943	65114003	peak_4941	61	-	2.03693	0.000862069	0.00228168	peak_7922|NA	cds	rna-XM_027970424.1	75	36	65	54
ZNF212	NC_040255.1	121895878	121896028	peak_2171	151	+	3.03692	3.54862e-05	0.000171196	peak_6373|NA	utr3	rna-XM_027968918.1	48	27	25	17
B3GNT8	NC_040265.1	53793343	53793494	peak_17193	152	-	4.12707	2.22025e-05	0.000220755	peak_15221|NA	cds	rna-XM_027978346.1	25	3	67	26
FAM217B	NC_040264.1	58958857	58959187	peak_18122	331	-	-3.0216	3.02847e-05	0.000171681	NA|peak_12635	utr3	rna-XM_012188903.2	116	46	93	37
SIRT1	NC_040276.1	25346454	25346693	peak_9595	240	+	4.01061	6.23441e-05	0.000220044	peak_21733|NA	cds	rna-XM_015104377.2	202	67	225	103
LOC101104012	NC_040268.1	40887130	40887422	peak_9024	293	+	2.02158	2.18055e-05	0.000228394	peak_16700|NA	cds	rna-XM_004017273.4	119	68	26	19
LOC101122752	NC_040275.1	27342210	27342510	peak_13917	301	-	3.07847	2.15703e-05	0.0002346	peak_21495|NA	utr5	rna-XM_027961534.1	49	10	25	10
MMP19	NC_040254.1	175333580	175334027	peak_1236	448	+	-1.67632	0.0401671	0.103041	peak_4667|peak_4222	utr3	rna-XM_004006603.4	70	26	46	8
DIS3	NC_040261.1	51257809	51258049	peak_11676	241	-	-3.09532	2.03252e-05	0.000278211	NA|peak_10046	utr3	rna-XM_004012179.4	20	11	42	16
SLC30A4	NC_040258.1	67194750	67194961	peak_8597	212	+	-2.22162	4.75285e-05	0.000188721	NA|peak_8174	utr3	rna-XM_004010647.4	17	18	34	15
LOC101117299	NC_040275.1	35256891	35257101	peak_14028	211	+	-2.32828	2.05677e-05	0.000266296	NA|peak_19178	utr3	rna-XM_027961207.1	16	33	24	7
MTA2	NC_040272.1	42802427	42802607	peak_5764	181	-	2.02158	3.0012e-05	0.000171614	peak_19877|NA	utr3	rna-XM_027959366.1	643	465	425	390
SEMA3B	NC_040270.1	52080784	52083378	peak_7825	2595	-	-2.12159	9.10747e-05	0.000289803	NA|peak_16938	utr5	rna-XM_027957601.1	219	228	494	372
LOC105612497	NC_040252.1	189613895	189614134	peak_15982	240	+	-4.02158	4.98504e-05	0.000193806	NA|peak_674	NP_exon	gene-LOC105612497.trans	61	44	103	85
ZBTB32	NC_040265.1	49157641	49157821	peak_17027	181	+	2.13698	7.0922e-05	0.000241305	peak_14398|NA	utr5	rna-XM_027977451.1	28	5	16	8
RPS6KB2	NC_040272.1	47076497	47076962	peak_5926	466	+	3.02158	5.95238e-05	0.000213609	peak_19669|NA	cds	rna-XM_027960093.1	1217	875	764	721
LOC114108769	NC_040258.1	36679631	36679777	peak_8371	147	-	2.01062	1.74398e-05	0.000939507	peak_9393|NA	NP_exon	rna-XR_003589889.1	1146	3780	942	3974
SPTB	NC_040258.1	80333314	80334656	peak_8689	1343	-	-2.02159	1.9516e-05	0.000328668	NA|peak_8650	cds	rna-XM_027971928.1	152	127	203	137
ZNF394	NC_040275.1	37605355	37605742	peak_14115	388	+	4.13696	3.1407e-05	0.00017049	peak_21171|NA	cds	rna-XM_004021046.4	108	30	41	35
FCHO2	NC_040267.1	9015173	9015294	peak_6677	122	-	3.07844	2.02922e-05	0.00027942	peak_16424|NA	utr3	rna-XM_027980217.1	174	105	51	93
LOC114115615	NC_040258.1	56933706	56933857	peak_8538	152	+	3.07844	3.52113e-05	0.000170809	peak_8940|NA	NP_exon	gene-LOC114115615.trans	121	93	136	138
NPPC	NC_040253.1	249201272	249201627	peak_3334	356	-	4.11066	3.86399e-05	0.000173381	peak_3702|NA	utr3	rna-XM_027963891.1	114	34	78	69
SAP30L	NC_040256.1	68453874	68453995	peak_4962	122	+	-2.06311	1.75193e-05	0.000856167	NA|peak_6660	utr3	rna-XM_027970439.1	96	53	183	80
HNMT	NC_040253.1	185110431	185110552	peak_3097	122	-	-4.0386	2.13402e-05	0.000240619	NA|peak_3229	cds	rna-XM_004004724.4	26	5	28	6
DDX24	NC_040269.1	59030286	59030495	peak_10304	210	-	-2.08009	1.72058e-05	0.00129918	NA|peak_16348	utr3	rna-XM_027957351.1	155	119	139	86
USP48	NC_040253.1	260619289	260619350	peak_3563	62	+	-4.09531	2.50501e-05	0.00018723	NA|peak_2739	utr3	rna-XM_027965549.1	74	35	81	28
RNF217	NC_040259.1	14865196	14865347	peak_3675	152	-	4.11066	2.55493e-05	0.000184091	peak_9977|NA	utr3	rna-XM_027972333.1	34	10	10	0
CSRNP3	NC_040253.1	155510241	155510451	peak_3019	211	-	-4.15381	3.5014e-05	0.000170887	NA|peak_3193	cds	rna-XM_027964898.1	12	8	17	6
ZFYVE19	NC_040258.1	36344422	36344920	peak_8359	499	+	3.02158	7.89889e-05	0.000260665	peak_8821|NA	cds	rna-XM_004010450.4	38	28	106	95
CAPN5	NC_040266.1	59864025	59864325	peak_7310	301	+	-4.10644	2.53293e-05	0.000185332	NA|peak_14443	utr3	rna-XM_027979567.1	16	5	46	10
PHF1	NC_040271.1	9294822	9295137	peak_6105	316	+	4.07844	5.66251e-05	0.000207284	peak_18752|NA	NP_exon	rna-XR_003586184.1	135	79	159	185
LOC105605475	NC_040278.1	58700892	58701070	peak_10702	179	+	-2.02158	2.51762e-05	0.000186209	NA|peak_20312	NP_exon	rna-XR_001025191.3	35	13	112	46
PPFIA1	NC_040272.1	49315203	49315354	peak_5958	152	+	-3.02158	3.58423e-05	0.000171344	NA|peak_17925	cds	rna-XM_027959871.1	577	429	660	502
TEKT2	NC_040252.1	11376360	11376862	peak_14942	503	+	2.21064	0.000128866	0.000384366	peak_89|NA	utr3	rna-XM_012096691.3	79	26	14	14
IL17D	NC_040261.1	37824327	37824507	peak_11653	181	-	-4.12161	4.36681e-05	0.000181162	NA|peak_10035	utr5	rna-XM_027973673.1	7	4	21	9
BLOC1S3	NC_040265.1	56323398	56323489	peak_17292	92	+	2.09531	4.36681e-05	0.000181162	peak_14583|NA	cds	rna-XM_012190538.2	20	10	30	10
MECR	NC_040253.1	253885063	253890349	peak_3394	5287	+	3.02159	7.88644e-05	0.000260347	peak_2905|NA	cds	rna-XM_027965393.1	168	188	203	205
LOC105607491	NC_040253.1	150116922	150117757	peak_2998	836	+	-1.89573	0.00744504	0.0192868	peak_2627|peak_2416	NP_exon	rna-XR_003588204.1	18	6	151	18
GTF2E2	NC_040277.1	29171327	29171508	peak_9864	182	-	2.02158	0.000222222	0.000621939	peak_22203|NA	utr5	rna-XM_015104588.2	427	202	313	196
ANKRD40	NC_040262.1	27286931	27287802	peak_12726	872	-	-3.12161	9.5057e-05	0.000299731	NA|peak_11097	utr3	rna-XM_012185883.2	64	37	117	49
FGFR1OP2	NC_040254.1	201514415	201524163	peak_1369	9749	-	-2.02158	1.78699e-05	0.000639292	NA|peak_5303	utr5	rna-XM_004006768.3	225	111	506	290
EVC2	NC_040257.1	114006373	114009754	peak_5425	3382	+	3.02158	2.32019e-05	0.000204532	peak_8244|NA	cds	rna-XM_027971178.1	144	90	195	192
TTLL7	NC_040252.1	65493365	65499936	peak_15260	6572	-	-4.08009	0.000232558	0.000648796	NA|peak_1249	cds	rna-XM_027971467.1	254	176	194	113
IWS1	NC_040253.1	127665573	127683790	peak_2902	18218	+	4.13695	0.000177305	0.000505989	peak_2547|NA	cds	rna-XM_027964678.1	190	97	175	182
JCAD	NC_040264.1	36175790	36176210	peak_17927	421	-	2.05215	2.81849e-05	0.000175136	peak_13770|NA	cds	rna-XM_027976699.1	81	25	70	45
DNAJC28	NC_040252.1	130111396	130111666	peak_15831	271	+	-3.59517	3.66838e-05	0.000171757	NA|peak_570	utr3	rna-XM_027978137.1	7	6	27	1
ARID1B	NC_040259.1	88571614	88571855	peak_3975	242	+	2.07844	0.00416667	0.0108382	peak_9897|NA	utr3	rna-XM_027972615.1	463	289	266	306
SQOR	NC_040258.1	67032784	67034219	peak_8594	1436	-	3.13695	4.75737e-05	0.000188819	peak_9514|NA	utr3	rna-XM_004010645.4	168	77	322	418
CATSPERZ	NC_040272.1	44401171	44401352	peak_5807	182	+	2.1901	3.66569e-05	0.000171849	peak_19583|NA	cds	rna-XM_027959630.1	16	2	21	12
MANEAL	NC_040252.1	13057619	13058007	peak_14977	389	+	2.15923	6.15006e-05	0.000218321	peak_107|NA	utr3	rna-XM_004001815.3	46	10	7	5
PLEKHA5	NC_040254.1	210164171	210168055	peak_1393	3885	+	-3.10232	4.20875e-05	0.000178874	NA|peak_4317	cds	rna-XM_027967833.1	30	126	97	248
OMA1	NC_040252.1	34877144	34877382	peak_15193	239	-	-4.02158	1.92678e-05	0.000356059	NA|peak_1208	cds	rna-XM_012155871.3	13	4	27	10
CAPN10	NC_040252.1	976154	976725	peak_14861	572	-	4.13695	2.64971e-05	0.000180407	peak_1087|NA	utr3	rna-XM_027967009.1	238	118	153	170
ITGA1	NC_040267.1	27632088	27632239	peak_6778	152	-	2.02158	2.56016e-05	0.000184108	peak_16513|NA	utr5	rna-XM_027980075.1	15	6	19	8
CEP78	NC_040253.1	62250011	62250251	peak_2671	241	-	4.01993	1.68464e-05	0.00304292	peak_3299|NA	cds	rna-XM_012122292.3	88	37	49	26
ALDH6A1	NC_040258.1	89187033	89190639	peak_8771	3607	-	-4.22162	2.0008e-05	0.000296086	NA|peak_8699	cds	rna-XM_027972014.1	71	69	186	87
C15H11orf65	NC_040266.1	19703122	19732879	peak_6981	29758	-	-2.03693	2.21043e-05	0.000222056	NA|peak_14572	cds	rna-XM_027979170.1	42	21	68	49
CEP350	NC_040263.1	65532040	65532221	peak_14670	182	+	-2.09532	3.20307e-05	0.000170117	NA|peak_11608	cds	rna-XM_015099343.2	58	31	114	42
IFT74	NC_040253.1	103131907	103154405	peak_2796	22499	+	-2.08009	2.77316e-05	0.000175697	NA|peak_2304	cds	rna-XM_012127655.3	411	287	489	312
SUCO	NC_040263.1	43381651	43381981	peak_14432	331	+	4.07845	1.74703e-05	0.000906684	peak_12621|NA	cds	rna-XM_027975620.1	117	41	131	95
KCNB1	NC_040264.1	80854145	80854356	peak_18379	212	-	-3.53503	0.00125	0.00328578	NA|peak_12781	cds	rna-XM_004014630.4	9	0	18	1
GABARAP	NC_040262.1	36400119	36400179	peak_12915	61	+	-4.02158	5.05051e-05	0.00019487	NA|peak_10558	utr3	rna-XM_004012641.4	3024	2159	2448	1795
CPSF2	NC_040269.1	57115850	57116754	peak_10284	905	+	2.13695	0.000147493	0.000430173	peak_17581|NA	utr5	rna-XM_004017954.4	200	90	60	78
LOC114110474	NC_040274.1	39444689	39445197	peak_13364	509	+	2.03693	1.90549e-05	0.000381595	peak_20517|NA	NP_exon	rna-XR_003586726.1	415	195	145	134
LOC105614551	NC_040256.1	40932329	40932569	peak_4618	241	-	-4.29043	0.000157233	0.00045498	NA|peak_7068	utr3	rna-XM_012178353.3	0	1	30	9
LOC114110571	NC_040275.1	37483519	37483759	peak_14102	241	-	-4.13166	2.06697e-05	0.000262633	NA|peak_19599	NP_exon	rna-XR_003586836.1	31	7	71	9
CMYA5	NC_040258.1	11576840	11577080	peak_8124	241	+	4.03693	0.000847458	0.00224365	peak_8646|NA	cds	rna-XM_015096799.2	120	53	68	59
PDIK1L	NC_040253.1	256498168	256498408	peak_3489	241	-	4.03093	2.3596e-05	0.00019951	peak_3782|NA	cds	rna-XM_027965490.1	102	11	83	10
RUNX2	NC_040271.1	20506882	20507062	peak_6263	181	+	2.32449	2.00562e-05	0.000293499	peak_18873|NA	utr3	rna-XM_027959124.1	26	4	37	47
CSF2RB	NC_040254.1	193401169	193401498	peak_1339	330	+	2.03693	1.72473e-05	0.00121284	peak_4735|NA	utr3	rna-XM_027967755.1	100	44	199	179
LOC101122210	NC_040265.1	50068977	50079317	peak_17071	10341	+	4.07842	4.66418e-05	0.000187054	peak_14432|NA	cds	rna-XM_027977919.1	149	110	123	123
LOC114114483	NC_040255.1	12196429	12196639	peak_1751	211	-	-4.00474	3.89408e-05	0.000173842	NA|peak_5815	NP_exon	rna-XR_003589137.1	15	2	90	17
MYO5C	NC_040258.1	59893504	59894968	peak_8544	1465	+	4.03693	2.86041e-05	0.000174216	peak_8950|NA	cds	rna-XM_027971822.1	128	58	165	115
ARMCX5	NC_040278.1	142906122	142907388	peak_11030	1267	+	-4.02158	1.99681e-05	0.000298371	NA|peak_20508	cds	rna-XM_012107842.2	284	128	306	158
LOC105609426	NC_040256.1	12656180	12656629	peak_4247	450	-	-3.35391	3.88802e-05	0.00017374	NA|peak_6849	utr3	rna-XM_027969589.1	13	0	33	6
POLR3B	NC_040254.1	187636401	187641990	peak_1294	5590	+	4.03693	2.81215e-05	0.000175215	peak_4712|NA	utr3	rna-XM_004006694.4	141	72	191	173
LOC114110132	NC_040272.1	30878255	30880644	peak_5685	2390	+	-3.14388	3.59195e-05	0.000171446	NA|peak_17781	NP_exon	rna-XR_003586482.1	50	24	25	7
KIAA1549L	NC_040266.1	69344817	69344968	peak_7337	152	+	-2.18013	2.84738e-05	0.000174634	NA|peak_14462	utr3	rna-XM_004016388.4	9	6	21	6
METTL21A	NC_040253.1	223837459	223838061	peak_3215	603	-	2.13695	5.78035e-05	0.000209805	peak_3623|NA	utr5	rna-XM_015093514.2	228	107	103	108
LOC105605808	NC_040265.1	62464891	62465251	peak_17519	361	+	-3.22162	9.04159e-05	0.000288205	NA|peak_13463	utr3	rna-XM_027978666.1	53	49	100	41
CCDC13	NC_040270.1	15747551	15747792	peak_7584	242	-	-2.02158	7.14286e-05	0.000242491	NA|peak_16816	utr3	rna-XM_027958063.1	6	3	22	0
TMEM125	NC_040252.1	18528529	18528890	peak_15068	362	+	3.21067	3.18269e-05	0.000170211	peak_168|NA	utr3	rna-XM_012116468.3	60	18	35	51
MTRF1L	NC_040259.1	84185093	84187287	peak_3962	2195	-	4.02158	9.14077e-05	0.000290461	peak_10136|NA	cds	rna-XM_004011417.4	540	391	276	248
SYNJ1	NC_040252.1	131032024	131032205	peak_15842	182	+	-3.09531	3.5461e-05	0.000171209	NA|peak_575	utr3	rna-XM_027978236.1	15	7	21	8
TMEM260	NC_040258.1	71340902	71341082	peak_8630	181	+	4.15221	6.03865e-05	0.000215445	peak_9009|NA	utr3	rna-XM_004010675.4	18	3	35	19
ZNF514	NC_040254.1	110728041	110728339	peak_804	299	+	4.28461	2.33645e-05	0.000201624	peak_4386|NA	utr3	rna-XM_027967111.1	30	2	22	14
SASH3	NC_040278.1	121487739	121488099	peak_10948	361	+	-3.00739	3.95883e-05	0.00017512	NA|peak_20456	utr3	rna-XM_027963129.1	14	2	64	14
LOC114110311	NC_040252.1	280674180	280674421	peak_16403	242	-	-2.3611	3.72578e-05	0.000172212	NA|peak_1942	cds	rna-XM_027960452.1	21	15	32	3
TACSTD2	NC_040252.1	34908952	34909161	peak_15195	210	-	4.02158	1.82815e-05	0.000510332	peak_1305|NA	cds	rna-XM_004023556.4	778	450	953	940
SPHK2	NC_040265.1	58727633	58727814	peak_17388	182	+	-2.08009	0.000127877	0.000381911	NA|peak_13375	cds	rna-XM_027978569.1	103	66	131	84
PPP1R12A	NC_040254.1	123324758	123326640	peak_847	1883	-	4.02159	0.000304878	0.000836123	peak_5554|NA	utr3	rna-XM_027967166.1	703	308	633	315
ZNF787	NC_040265.1	68500190	68500601	peak_17629	412	-	-2.01993	2.10438e-05	0.000249331	NA|peak_14148	utr5	rna-XM_027978897.1	156	65	171	100
FAM104A	NC_040262.1	5272611	5272792	peak_12180	182	-	2.07844	2.29043e-05	0.000208492	peak_11877|NA	cds	rna-XM_004013142.4	249	156	213	220
FZD8	NC_040264.1	27754622	27754862	peak_17875	241	-	2.11064	2.04918e-05	0.000271222	peak_13743|NA	cds	rna-XM_027976634.1	24	8	18	14
RALGAPB	NC_040264.1	70221178	70221239	peak_18282	62	+	2.07845	5.78704e-05	0.000209883	peak_13602|NA	cds	rna-XM_012189189.3	40	15	67	62
PFDN5	NC_040254.1	142742737	142744120	peak_940	1384	-	-4.02159	2.40038e-05	0.000195945	NA|peak_5076	utr3	rna-XM_004006305.4	1365	1065	1829	1458
ARHGAP35	NC_040265.1	57463051	57463381	peak_17343	331	+	3.03693	9.63391e-05	0.000302996	peak_14609|NA	cds	rna-XM_004015332.4	695	363	545	462
LOC101120599	NC_040265.1	48098914	48099271	peak_17003	358	-	3.02157	1.81028e-05	0.000561492	peak_15131|NA	utr3	rna-XM_027978212.1	1972	2605	194	222
SYDE2	NC_040252.1	66799617	66799827	peak_15264	211	-	-1.91763	0.014409	0.0371912	peak_1354|peak_1255	cds	rna-XM_004002146.4	22	0	27	4
EPB41L3	NC_040274.1	44055732	44064559	peak_13391	8828	-	4.02159	0.000124069	0.000372714	peak_20714|NA	cds	rna-XM_012103549.3	81	45	135	85
CIC	NC_040265.1	54171095	54171306	peak_17216	212	-	2.25924	5.07614e-05	0.000195246	peak_15235|NA	cds	rna-XM_027978353.1	43	10	22	26
LOC106990997	NC_040254.1	149823601	149823717	peak_1081	117	-	4.08011	4.54133e-05	0.000184578	peak_5698|NA	NP_exon	rna-XR_003588814.1	26	9	21	6
GON4L	NC_040252.1	112001122	112001333	peak_15676	212	-	-4.01993	1.84026e-05	0.000473534	NA|peak_1505	cds	rna-XM_015092295.2	74	30	119	77
LOC105608603	NC_040254.1	223339384	223346994	peak_1442	7611	-	-4.40836	2.04248e-05	0.000273082	NA|peak_5341	cds	rna-XM_027965992.1	1	0	14	0
LOC101104528	NC_040268.1	41357388	41358794	peak_9027	1407	-	-3.01994	1.68067e-05	0.00364291	NA|peak_15595	cds	rna-XM_027956323.1	67	27	126	71
LOC101105495	NC_040256.1	54837831	54838132	peak_4839	302	+	2.02157	5.2521e-05	0.000198941	peak_7221|NA	cds	rna-XM_027970334.1	45	41	34	41
THADA	NC_040254.1	86289606	86289937	peak_619	332	+	3.07845	6.4433e-05	0.000224917	peak_4252|NA	utr3	rna-XM_027966889.1	80	31	113	78
HIGD1B	NC_040262.1	18500049	18500286	peak_12455	238	-	-4.0631	2.85388e-05	0.000174452	NA|peak_10961	utr5	rna-XM_012186219.2	52	24	79	38
NSL1	NC_040268.1	38151916	38152096	peak_9009	181	+	2.07844	1.77683e-05	0.000687738	peak_16690|NA	cds	rna-XM_004013896.4	118	50	73	59
MMAA	NC_040268.1	13934697	13934936	peak_8932	240	-	3.07844	2.87191e-05	0.000173482	peak_17022|NA	utr3	rna-XM_027956252.1	107	73	90	94
LOC101115729	NC_040265.1	59790748	59791345	peak_17445	598	-	-3.3024	6.16523e-05	0.000218649	NA|peak_14034	cds	rna-XM_012190730.3	12	13	59	15
LOC105602957	NC_040268.1	80764097	80764426	peak_9431	330	-	3.07845	4.86855e-05	0.000191376	peak_17332|NA	NP_exon	rna-XR_003585597.1	81	31	48	37
PHACTR2	NC_040259.1	74650001	74840633	peak_3895	190633	+	3.12159	3.35796e-05	0.000171234	peak_9831|NA	cds	rna-XM_027972513.1	165	142	117	109
LOC101107122	NC_040264.1	11259224	11259434	peak_17784	211	+	-4.15381	9.29368e-05	0.000294356	NA|peak_12077	cds	rna-XM_027976465.1	26	15	20	7
ZSWIM3	NC_040264.1	78002570	78002750	peak_18341	181	+	-4.42828	2.75938e-05	0.000176035	NA|peak_12399	cds	rna-XM_012189483.3	2	0	17	5
ARHGAP39	NC_040260.1	14616797	14617097	peak_11075	301	+	-4.08009	1.96618e-05	0.000314453	NA|peak_9256	cds	rna-XM_027973335.1	133	89	298	151
LOC101104313	NC_040256.1	3562450	3562719	peak_4085	270	+	3.11998	2.49501e-05	0.000187395	peak_6762|NA	cds	rna-XM_012177654.3	33	7	37	23
NES	NC_040252.1	112786415	112786745	peak_15710	331	-	-3.02158	3.90016e-05	0.000173818	NA|peak_1529	cds	rna-XM_012183429.3	100	63	85	60
DONSON	NC_040252.1	130033032	130034845	peak_15821	1814	+	3.07845	2.69542e-05	0.000177358	peak_612|NA	utr3	rna-XM_015092365.2	138	54	83	70
WIZ	NC_040252.1	175275252	175275612	peak_15915	361	+	2.03693	2.43546e-05	0.000192745	peak_673|NA	utr3	rna-XM_027979096.1	146	69	91	77
ZNF280B	NC_040268.1	80403524	80404062	peak_9419	539	-	-3.22178	2.78862e-05	0.00017523	NA|peak_15803	cds	rna-XM_015101730.2	11	4	60	7
ARMC12	NC_040271.1	11407010	11407430	peak_6150	421	+	-2.74231	4.82495e-05	0.000190435	peak_18787|peak_17111	utr5	rna-XM_027958431.1	72	28	48	4
LRP4	NC_040266.1	83062095	83062186	peak_7400	92	-	-4.3024	9.82318e-05	0.000307688	NA|peak_14781	utr3	rna-XM_027979704.1	31	35	12	3
IGFBP3	NC_040255.1	83702653	83702833	peak_1959	181	+	3.07844	1.66722e-05	0.00830187	peak_6235|NA	utr3	rna-XM_027968353.1	391	265	215	258
IQSEC1	NC_040270.1	60741367	60741637	peak_8016	271	+	-4.0216	5.19211e-05	0.000197684	NA|peak_16761	utr3	rna-XM_027957839.1	106	82	154	102
NAALADL1	NC_040272.1	45063492	45065710	peak_5829	2219	-	3.07844	0.000213675	0.000599566	peak_19925|NA	cds	rna-XM_012102117.3	67	46	13	16
SMC1A	NC_040278.1	54983504	54983685	peak_10640	182	+	4.07016	2.53807e-05	0.000185194	peak_22359|NA	utr3	rna-XM_012106660.2	31	9	8	2
KIF13B	NC_040253.1	111903479	111905744	peak_2832	2266	-	-2.12159	4.0783e-05	0.000176589	NA|peak_3109	cds	rna-XM_027964609.1	361	324	309	219
EXOC4	NC_040255.1	106550387	106550628	peak_2083	242	+	-4.0631	6.23441e-05	0.000220044	NA|peak_5682	utr3	rna-XM_027968812.1	59	27	51	22
FAM217B	NC_040264.1	58959305	58959605	peak_18123	301	-	3.03694	9.4518e-05	0.000298287	peak_13891|NA	cds	rna-XM_012188903.2	61	16	50	22
YY1AP1	NC_040252.1	112055885	112056065	peak_15678	181	-	-2.02158	2.2007e-05	0.000224134	NA|peak_1507	cds	rna-XM_015092296.2	68	30	59	37
VWC2	NC_040255.1	7308105	7308256	peak_1726	152	-	-2.41248	1.81488e-05	0.000549054	NA|peak_5800	cds	rna-XM_004008194.4	2	2	16	2
STOML1	NC_040269.1	32540884	32541184	peak_10179	301	+	2.13694	4.39754e-05	0.00018166	peak_17534|NA	utr3	rna-XM_004017862.4	81	44	53	69
ZNF446	NC_040265.1	70992607	70992757	peak_17728	151	+	-3.28015	0.000171821	0.000491787	NA|peak_13577	utr3	rna-XM_027978942.1	10	13	10	3
HIPK3	NC_040266.1	68962114	68962355	peak_7334	242	+	2.13694	4.20875e-05	0.000178874	peak_15840|NA	cds	rna-XM_027979607.1	196	107	283	307
LOC114118416	NC_040266.1	51160472	51160921	peak_7237	450	-	3.17847	5.12295e-05	0.000196064	peak_16098|NA	utr3	rna-XM_027979443.1	106	38	52	74
LOC105610499	NC_040256.1	9934647	9934978	peak_4190	332	-	-2.0631	0.000105485	0.000325156	NA|peak_6815	NP_exon	rna-XR_001040267.3	98	49	183	85
EFEMP1	NC_040254.1	73071368	73071519	peak_557	152	+	2.03693	7.77605e-05	0.000257951	peak_4217|NA	cds	rna-XM_027966817.1	215	106	314	292
PPP1R10	NC_040271.1	30173508	30173778	peak_6393	271	+	1.36945	0.0115189	0.0297734	peak_18972|peak_17269	utr3	rna-XM_012100978.2	174	109	1084	2154
LOC106991429	NC_040262.1	20254671	20254852	peak_12509	182	-	-4.1801	2.09205e-05	0.000252581	NA|peak_10996	NP_exon	gene-LOC106991429.trans	39	34	27	14
SRBD1	NC_040254.1	84229386	84232842	peak_612	3457	+	-2.08009	3.27011e-05	0.000170772	NA|peak_3853	cds	rna-XM_004005979.3	115	68	164	100
SLC44A1	NC_040253.1	18309858	18310069	peak_2415	212	-	-4.08009	8.80282e-05	0.000282254	NA|peak_2867	utr3	rna-XM_027964156.1	444	322	545	295
KAT2B	NC_040252.1	301084855	301085036	peak_16561	182	+	-4.12161	3.64166e-05	0.000171596	NA|peak_1012	utr3	rna-XM_027962109.1	126	81	241	105
THEG	NC_040256.1	45186441	45187443	peak_4669	1003	-	4.11064	7.50751e-05	0.000251351	peak_7792|NA	cds	rna-XM_027970615.1	36	12	67	54
SOLD1	NC_040272.1	30097586	30097766	peak_5673	181	+	-2.06311	1.90259e-05	0.000384778	NA|peak_17775	utr3	rna-XM_027959248.1	11	6	24	10
B3GAT1	NC_040266.1	90010672	90010882	peak_7472	211	-	-2.09532	2.02184e-05	0.000281559	NA|peak_14831	utr3	rna-XM_027979837.1	32	17	46	16
ERCC5	NC_040261.1	88925840	88926020	peak_11751	181	+	3.28736	3.95257e-05	0.000175053	peak_10874|NA	utr5	rna-XM_004012350.4	20	2	12	11
MARF1	NC_040275.1	14271442	14271593	peak_13776	152	-	-4.02159	0.0016129	0.00422464	NA|peak_19414	utr3	rna-XM_015104093.2	53	42	143	111
DNALI1	NC_040252.1	12844935	12845026	peak_14970	92	+	-2.1801	0.000125	0.000375204	NA|peak_89	utr3	rna-XM_004001809.4	5	5	15	8
PTPN11	NC_040268.1	70977625	70977870	peak_9241	246	-	-2.0801	0.000171233	0.000490408	NA|peak_15717	cds	rna-XM_012097888.3	519	404	580	382
LOC114118362	NC_040266.1	19846326	19846599	peak_6982	274	-	-4.02158	8.02568e-05	0.000263621	NA|peak_14573	cds	rna-XM_027979110.1	89	40	103	59
LMNB2	NC_040256.1	19638262	19638443	peak_4481	182	+	3.07844	2.5025e-05	0.000187271	peak_6997|NA	utr3	rna-XM_015095916.2	144	86	126	146
LRRC66	NC_040257.1	74428724	74429024	peak_5288	301	-	-2.44498	2.34192e-05	0.000201248	NA|peak_7697	cds	rna-XM_027970994.1	4	0	19	4
SMG7	NC_040263.1	69156373	69161828	peak_14697	5456	+	3.03693	1.82482e-05	0.00052044	peak_12792|NA	cds	rna-XM_027975940.1	1080	500	584	488
EVC	NC_040257.1	113860510	113860750	peak_5423	241	-	4.07845	2.3596e-05	0.00019951	peak_8527|NA	utr5	rna-XM_027971177.1	55	22	66	52
LOC114113037	NC_040253.1	120926342	120932507	peak_2865	6166	+	-4.02158	0.00047619	0.0012804	NA|peak_2337	cds	rna-XM_027964643.1	348	260	247	217
LOC114116900	NC_040262.1	44331900	44332290	peak_13120	391	-	3.13695	2.47036e-05	0.000189641	peak_12411|NA	NP_exon	rna-XR_003590744.1	171	87	128	132
CASKIN2	NC_040262.1	7227755	7227995	peak_12219	241	-	2.07844	6.77507e-05	0.000233141	peak_11895|NA	cds	rna-XM_027974072.1	104	43	112	75
LGALS7	NC_040265.1	51412121	51412298	peak_17122	178	-	3.07843	2.63713e-05	0.000181225	peak_15185|NA	utr3	rna-XM_004015233.4	9117	7662	6865	7671
AKAP7	NC_040259.1	62497623	62514746	peak_3840	17124	+	3.07845	3.74813e-05	0.000172294	peak_9808|NA	cds	rna-XM_015097414.2	80	31	94	76
SCML1	NC_040278.1	16753352	16753975	peak_10515	624	+	3.0592	1.90186e-05	0.000385902	peak_22301|NA	cds	rna-XM_012106307.3	40	9	39	16
DUSP18	NC_040268.1	78858167	78858497	peak_9377	331	-	2.15923	3.93701e-05	0.000174658	peak_17301|NA	utr3	rna-XM_027956780.1	64	14	21	16
TET1	NC_040276.1	25858713	25934525	peak_9607	75813	+	4.02157	2.93772e-05	0.000173032	peak_21741|NA	cds	rna-XM_004021627.4	170	174	82	112
C24H16orf54	NC_040275.1	27016361	27017018	peak_13900	658	+	-2.22162	1.98807e-05	0.000302213	NA|peak_19094	utr3	rna-XM_027961649.1	18	19	92	38
RPS6KA3	NC_040278.1	19273889	19288449	peak_10532	14561	-	4.02159	0.000162338	0.000467988	peak_22705|NA	utr5	rna-XM_027963125.1	450	185	808	337
CSNK2B	NC_040271.1	29466598	29466838	peak_6355	241	-	-3.02159	6.03865e-05	0.000215445	NA|peak_17529,peak_20934	utr5	rna-XM_027958334.1	514	426	374	289
RIOK1	NC_040271.1	51415166	51415527	peak_6572	362	-	-4.02159	2.39006e-05	0.000196934	NA|peak_17666	utr3	rna-XM_004019142.3	384	318	383	257
ZKSCAN2	NC_040275.1	23488079	23490355	peak_13847	2277	-	2.03693	4.20875e-05	0.000178874	peak_21434|NA	cds	rna-XM_027961435.1	82	37	70	63
VGLL4	NC_040270.1	57556622	57556862	peak_7967	241	-	3.17847	4.2517e-05	0.000179953	peak_18653|NA	utr5	rna-XM_027957771.1	143	54	51	86
LOC101106719	NC_040270.1	52876669	52876760	peak_7858	92	+	2.02158	0.000161812	0.000466692	peak_18271|NA	utr3	rna-XM_027957647.1	441	278	282	220
CHD3	NC_040262.1	35847027	35848312	peak_12871	1286	-	2.02158	8.99281e-05	0.000287047	peak_12282|NA	cds	rna-XM_027974941.1	1171	779	1557	1257
HOMEZ	NC_040258.1	22936178	22936299	peak_8264	122	+	-4.10236	1.76429e-05	0.000763035	NA|peak_7965	cds	rna-XM_027971628.1	30	12	68	19
MMRN1	NC_040257.1	39475179	39477004	peak_5188	1826	-	3.11066	0.000352113	0.000957397	peak_8390|NA	cds	rna-XM_012179683.3	31	10	40	27
SRRM2	NC_040275.1	2232810	2232931	peak_13641	122	-	3.03692	0.000102249	0.000317413	peak_21321|NA	NP_exon	rna-XR_003586793.1	249	140	231	197
KLHL21	NC_040263.1	50463063	50463333	peak_14506	271	+	4.02158	1.91571e-05	0.000369969	peak_12660|NA	utr3	rna-XM_004013754.4	178	106	172	123
CAPS	NC_040256.1	16981331	16981481	peak_4370	151	-	-4.13696	1.95771e-05	0.000320328	NA|peak_6918	cds	rna-XM_027969799.1	25	7	13	12
C5AR1	NC_040265.1	57792115	57792296	peak_17359	182	+	-2.18015	0.00010917	0.000334223	NA|peak_13346	utr3	rna-XM_004015336.3	19	15	21	6
SHROOM2	NC_040278.1	6818274	6823211	peak_10477	4938	-	4.07842	1.8315e-05	0.000501391	peak_22668|NA	cds	rna-XM_027963344.1	563	377	439	442
TTC17	NC_040266.1	79759762	79760002	peak_7367	241	+	3.07845	3.1407e-05	0.00017049	peak_15862|NA	utr3	rna-XM_027979637.1	43	15	33	27
PPP1R10	NC_040271.1	30172506	30172776	peak_6392	271	+	3.18242	6.5445e-05	0.000227202	peak_18971|NA	cds	rna-XM_012100978.2	188	86	1028	2131
SEMA6B	NC_040256.1	18063869	18064079	peak_4413	211	+	-4.1801	1.75871e-05	0.00081006	NA|peak_6341	utr3	rna-XM_027969844.1	20	27	85	55
SLC22A17	NC_040258.1	22882661	22882901	peak_8255	241	+	4.13695	3.37838e-05	0.000171186	peak_8743|NA	utr5	rna-XM_027971624.1	75	34	42	43
LOC114117256	NC_040263.1	79061944	79062124	peak_14756	181	+	4.05215	4.56621e-05	0.0001851	peak_12818|NA	NP_exon	rna-XR_003590991.1	29	9	15	9
ZNF438	NC_040264.1	35494798	35494919	peak_17919	122	+	4.07845	3.38066e-05	0.00017102	peak_13375|NA	cds	rna-XM_027976680.1	14	5	6	5
EFCAB2	NC_040263.1	34996679	34996858	peak_14380	180	-	-2.33055	1.76991e-05	0.000734434	NA|peak_11796	utr3	rna-XM_015099188.2	11	0	18	2
ABHD16B	NC_040264.1	56258481	56258601	peak_18082	121	-	4.25924	0.00010101	0.000314307	peak_13869|NA	cds	rna-XM_015099772.2	13	3	5	7
RTN4	NC_040254.1	73841172	73841471	peak_572	300	+	4.17847	2.29674e-05	0.000206819	peak_4233|NA	cds	rna-XM_027965717.1	113	40	76	136
KNL1	NC_040258.1	36207089	36209099	peak_8351	2011	+	3.17847	2.12404e-05	0.000244126	peak_8815|NA	cds	rna-XM_012181202.3	73	26	53	65
LOC101120681	NC_040263.1	67996478	67996687	peak_14686	210	-	-3.03536	3.0303e-05	0.000171416	NA|peak_11976	NP_exon	rna-XR_003590975.1	6	1	18	3
LOC101113317	NC_040254.1	202378371	202378612	peak_1372	242	+	4.02159	0.00015015	0.00043668	peak_4762|NA	utr3	rna-XM_004006770.4	138	75	104	61
CC2D1B	NC_040252.1	28368205	28368444	peak_15157	240	-	-2.02158	2.11595e-05	0.000246113	NA|peak_1184	utr5	rna-XM_027970148.1	220	99	299	177
LOC101102059	NC_040256.1	54557406	54557585	peak_4817	180	+	-2.11064	1.79276e-05	0.000617379	NA|peak_6548	cds	rna-XM_012178638.3	6	2	11	0
ZKSCAN4	NC_040271.1	32856318	32856588	peak_6446	271	-	4.1956	1.77179e-05	0.0007143	peak_19291|NA	cds	rna-XM_027959045.1	22	2	15	7
CSMD2	NC_040252.1	8618532	8618772	peak_14912	241	-	4.02159	4.20168e-05	0.000178945	peak_1116|NA	utr3	rna-XM_027967572.1	35	8	8	2
HMMR	NC_040256.1	78406857	78410499	peak_5002	3643	+	-2.12159	1.96232e-05	0.000317417	NA|peak_6674	cds	rna-XM_012178900.3	72	63	177	122
LOC114110649	NC_040275.1	26835555	26835705	peak_13887	151	+	-3.02437	9.72763e-05	0.000305422	NA|peak_19090	NP_exon	gene-LOC114110649.trans	41	60	22	49
CDK14	NC_040255.1	10129105	10129406	peak_1728	302	+	4.01994	2.06186e-05	0.000263986	peak_6070|NA	utr3	rna-XM_015095181.2	48	17	49	31
NUDT7	NC_040265.1	4882490	4882667	peak_16614	178	+	-2.3024	2.14225e-05	0.000238482	NA|peak_12837	cds	rna-XM_004014920.4	5	7	12	3
PPP4R3A	NC_040269.1	56523245	56523455	peak_10271	211	-	2.84606	8.43652e-05	0.000272788	peak_17895|peak_16328	utr3	rna-XM_012098936.3	74	5	46	28
LOC105604726	NC_040275.1	26481612	26484472	peak_13863	2861	+	3.07844	2.01776e-05	0.000284867	peak_21015|NA	NP_exon	rna-XR_001024292.3	44	18	17	14
CIITA	NC_040275.1	9839946	9841225	peak_13737	1280	+	-4.11482	6.03865e-05	0.000215445	NA|peak_19002	cds	rna-XM_015104076.2	22	2	168	45
OSBPL10	NC_040270.1	6634993	6635264	peak_7493	272	-	-4.08944	2.53936e-05	0.000184995	NA|peak_16794	cds	rna-XM_027957942.1	34	10	33	8
PLEKHG3	NC_040258.1	80315076	80315196	peak_8688	121	+	3.02158	4.83092e-05	0.000190385	peak_9056|NA	utr3	rna-XM_027971927.1	156	97	45	40
WNK3	NC_040278.1	53829384	53829595	peak_10621	212	+	-2.28015	2.40269e-05	0.000195613	NA|peak_20251	cds	rna-XM_027963100.1	3	4	19	6
CEP85	NC_040253.1	256370115	256378629	peak_3483	8515	-	-3.02159	6.25782e-05	0.000220448	NA|peak_3432	cds	rna-XM_004005096.4	160	89	377	231
SPAG4	NC_040264.1	67639175	67639563	peak_18239	389	+	2.137	2.52781e-05	0.000185473	peak_13576|NA	utr3	rna-XM_027977135.1	60	11	44	24
ZKSCAN5	NC_040275.1	37593076	37593256	peak_14113	181	-	2.13695	1.78571e-05	0.000643836	peak_21602|NA	utr5	rna-XM_027961395.1	91	42	56	58
CCDC148	NC_040253.1	163266380	163366036	peak_3050	99657	+	-3.15381	2.56542e-05	0.000183983	NA|peak_2444	cds	rna-XM_012136609.2	69	45	98	34
UBQLN2	NC_040278.1	51117215	51117425	peak_10610	211	-	3.02158	2.40269e-05	0.000195613	peak_22762|NA	cds	rna-XM_004022044.3	145	83	128	117
FREM2	NC_040261.1	25832312	25832493	peak_11574	182	-	3.1659	0.000442478	0.00119202	peak_10957|NA	cds	rna-XM_027973602.1	14	0	1	2
TNRC6A	NC_040275.1	23084407	23111334	peak_13840	26928	+	-3.22162	2.94291e-05	0.000172731	NA|peak_19061	cds	rna-XM_012104280.3	996	946	761	366
PER1	NC_040262.1	35647593	35648291	peak_12860	699	+	3.02158	0.000193798	0.00054721	peak_11583|NA	cds	rna-XM_027974929.1	2788	1845	533	508
STIM2	NC_040257.1	51671347	51671498	peak_5227	152	+	2.25235	2.81532e-05	0.000175116	peak_8104|NA	cds	rna-XM_027970914.1	24	2	26	14
AGTR1	NC_040252.1	260936582	260976838	peak_16336	40257	-	-4.1801	4.0783e-05	0.000176589	NA|peak_1892	utr5	rna-NM_001009744.1	31	33	47	28
MAP3K9	NC_040258.1	85922239	85922629	peak_8740	391	-	2.07844	3.10174e-05	0.000171148	peak_9577|NA	utr3	rna-XM_027971970.1	123	50	161	112
LOC101112109	NC_040252.1	114051519	114064013	peak_15728	12495	+	-3.02157	3.4153e-05	0.00017122	NA|peak_511	cds	rna-XM_012183742.3	6	8	39	40
RPAP2	NC_040252.1	73700122	73700542	peak_15313	421	+	-4.15381	0.000169492	0.00048595	NA|peak_287	cds	rna-XM_012176151.2	38	23	72	24
DYRK1B	NC_040265.1	53317962	53319375	peak_17176	1414	+	-3.02158	3.02663e-05	0.000171683	NA|peak_13233	cds	rna-XM_027978336.1	277	138	378	218
LRRC10B	NC_040272.1	41861875	41862172	peak_5724	298	+	1.44886	0.0273407	0.0703429	peak_19544|peak_17801	utr3	rna-XM_027959351.1	23	2	19	6
LOC114116411	NC_040260.1	104549633	104549784	peak_11467	152	-	2.09543	0.000423729	0.00114385	peak_10697|NA	NP_exon	rna-XR_003590348.1	38	35	23	55
GPSM3	NC_040271.1	29028213	29028420	peak_6306	208	+	3.11066	2.79018e-05	0.000175268	peak_18908|NA	NP_exon	rna-XR_001023046.3	40	12	45	32
MSANTD2	NC_040272.1	29241375	29241644	peak_5660	270	-	-3.22162	2.86862e-05	0.000173568	NA|peak_18014	utr3	rna-XM_015103102.2	40	40	74	35
ILDR1	NC_040252.1	204553205	204553386	peak_16059	182	-	4.11066	3.84025e-05	0.000173116	peak_1853|NA	cds	rna-XM_027956307.1	41	13	29	23
LOC101102403	NC_040262.1	38651099	38652938	peak_12974	1840	-	3.02158	1.72354e-05	0.00124041	peak_12341|NA	cds	rna-XM_027975116.1	243	169	167	163
LOC105605551	NC_040252.1	109875060	109875270	peak_15608	211	-	4.10739	4.06174e-05	0.000176577	peak_1561|NA	utr5	rna-XM_015091693.2	155	116	45	90
ST8SIA2	NC_040269.1	14701572	14701753	peak_10003	182	-	-2.25383	2.51636e-05	0.000186415	NA|peak_16163	utr3	rna-XM_027957048.1	13	16	13	5
IRF2	NC_040277.1	15771764	15772034	peak_9793	271	-	-2.0631	1.80701e-05	0.000570075	NA|peak_20069	utr3	rna-XM_027962476.1	67	30	116	49
SLC25A1	NC_040268.1	82074688	82074959	peak_9487	272	-	-2.20234	3.0012e-05	0.000171614	NA|peak_15853	utr3	rna-XM_027956914.1	50	97	154	107
GLMP	NC_040252.1	112455971	112456181	peak_15705	211	-	-2.08009	1.72592e-05	0.00119543	NA|peak_1525	utr5	rna-XM_004002611.4	41	25	28	18
STYK1	NC_040254.1	219252933	219253144	peak_1427	212	+	4.03694	3.23206e-05	0.000170233	peak_4804|NA	utr3	rna-XM_012175353.3	23	6	16	7
FAM131B	NC_040255.1	115578616	115578797	peak_2143	182	-	-3.34663	0.000134409	0.000398126	NA|peak_6051	cds	rna-XM_027968892.1	9	6	20	2
DIXDC1	NC_040266.1	24812930	24817434	peak_7000	4505	+	3.07845	3.55366e-05	0.00017117	peak_15607|NA	cds	rna-XM_027979192.1	74	27	207	164
ZFHX3	NC_040265.1	41209157	41209547	peak_16935	391	+	-4.02159	2.93945e-05	0.000172913	NA|peak_13059	cds	rna-XM_015100188.2	22	4	29	6
PPP1R3B	NC_040277.1	27569675	27570094	peak_9853	420	-	-2.09531	4.29553e-05	0.000180646	NA|peak_20112	utr3	rna-XM_012105852.3	100	48	98	35
DENND2A	NC_040255.1	112885709	112885950	peak_2131	242	-	2.01994	3.78215e-05	0.000172481	peak_6683|NA	utr5	rna-XM_027968875.1	49	18	20	12
ZBED5	NC_040266.1	44877384	44877563	peak_7153	180	+	-2.12161	0.00131579	0.00345575	NA|peak_14330	cds	rna-XM_027979394.1	28	17	47	21
LOC101105860	NC_040271.1	28643856	28644036	peak_6299	181	+	-3.5592	2.42836e-05	0.000193262	NA|peak_17200	utr5	rna-XM_027958759.1	1	8	21	5
H6PD	NC_040263.1	47631601	47631782	peak_14482	182	-	2.11064	2.2779e-05	0.000210472	peak_13029|NA	cds	rna-XM_027975664.1	96	30	59	39
CFAP126	NC_040252.1	119838034	119838827	peak_15770	794	-	3.17847	7.02247e-05	0.000239419	peak_1684|NA	NP_exon	rna-XR_001043231.3	72	25	53	63
DIO2	NC_040258.1	95880440	95881099	peak_8837	660	-	-3.08011	2.14777e-05	0.00023766	NA|peak_8736	utr3	rna-XM_027972090.1	41	14	265	78
TCP11L2	NC_040254.1	187516266	187516655	peak_1292	390	+	2.13695	4.12882e-05	0.000177566	peak_4711|NA	utr3	rna-XM_004006693.4	327	169	361	443
RNF6	NC_040261.1	35053653	35054042	peak_11622	390	+	3.07845	1.93274e-05	0.000349792	peak_10787|NA	cds	rna-XM_027973648.1	155	62	82	61
GAS2L1	NC_040268.1	77831814	77832294	peak_9353	481	+	-2.02159	2.2604e-05	0.00021313	NA|peak_15419	cds	rna-XM_027956712.1	286	228	283	238
FEZ2	NC_040254.1	93038343	93038494	peak_656	152	+	4.0631	2.02184e-05	0.000281559	peak_4284|NA	cds	rna-XM_027966935.1	118	56	109	53
ERCC5	NC_040261.1	88926347	88926497	peak_11752	151	+	4.01994	1.70126e-05	0.00184376	peak_10875|NA	utr5	rna-XM_004012350.4	59	23	86	44
ARNTL	NC_040266.1	42405051	42432120	peak_7141	27070	-	4.02157	2.86205e-05	0.000174085	peak_16044|NA	utr5	rna-XM_027978984.1	421	383	108	172
COL21A1	NC_040271.1	5406354	5526213	peak_6065	119860	+	4.02158	2.66525e-05	0.000179804	peak_18728|NA	utr5	rna-XM_027958362.1	302	192	188	148
KIAA0040	NC_040263.1	60498638	60498877	peak_14641	240	-	3.07844	5.25762e-05	0.000198945	peak_13138|NA	utr3	rna-XM_027975893.1	484	346	318	378
FOXN3	NC_040258.1	105137997	105138268	peak_8864	272	-	4.03693	2.06697e-05	0.000262633	peak_9649|NA	utr3	rna-XM_027972117.1	145	66	93	65
MTSS1	NC_040260.1	30876847	30877087	peak_11203	241	+	2.03692	0.000347222	0.000945495	peak_10286|NA	cds	rna-XM_027972912.1	406	216	397	305
DST	NC_040271.1	4872044	4872135	peak_6058	92	+	-2.02159	2.92056e-05	0.000172851	NA|peak_17059	cds	rna-XM_027958742.1	298	163	397	256
LOC114108820	NC_040252.1	207147736	207154610	peak_16087	6875	+	3.07842	4.43262e-05	0.000182495	peak_792|NA	cds	rna-XM_027956548.1	222	134	124	124
MRPL46	NC_040269.1	16722000	16722237	peak_10009	238	-	3.0631	2.46063e-05	0.000190242	peak_17728|NA	utr3	rna-XM_004017737.3	109	52	49	24
MTFR1L	NC_040253.1	256777386	256777656	peak_3498	271	-	2.17847	1.78891e-05	0.000628986	peak_3783|NA	utr3	rna-XM_004005105.4	34	12	14	16
GPLD1	NC_040271.1	35857803	35858014	peak_6488	212	+	-2.14389	2.58398e-05	0.000182964	NA|peak_17327	utr3	rna-XM_015102811.2	16	9	43	12
ZGRF1	NC_040257.1	16179166	16179317	peak_5116	152	+	-4.09531	3.0581e-05	0.000171358	NA|peak_7320	cds	rna-XM_012179473.3	14	6	28	11
LOC101106542	NC_040265.1	68097408	68097589	peak_17610	182	+	3.07843	2.26552e-05	0.000212633	peak_14806|NA	utr3	rna-XM_027978837.1	20	16	13	22
TTN	NC_040253.1	141964727	141966252	peak_2951	1526	+	4.30351	4.31406e-05	0.000180642	peak_2580|NA	cds	rna-XM_027964793.1	40	7	0	0
LOC101120208	NC_040252.1	107806574	107806693	peak_15575	120	-	2.12158	0.000227273	0.000634724	peak_1529|NA	utr3	rna-XM_015092248.2	512	1323	571	937
SPTBN2	NC_040272.1	46481900	46482021	peak_5907	122	-	4.13695	0.000364964	0.000991022	peak_19964|NA	utr3	rna-XM_027959696.1	316	142	181	185
ASCL2	NC_040272.1	51141315	51141435	peak_5985	121	+	3.12166	2.83126e-05	0.000174809	peak_19710|NA	cds	rna-XM_027959728.1	90	37	58	14
TRMT9B	NC_040277.1	26224189	26224369	peak_9840	181	-	4.28023	2.47158e-05	0.00018934	peak_22183|NA	utr3	rna-XM_004021745.4	14	8	13	2
PPP2R5B	NC_040272.1	44956372	44956523	peak_5825	152	+	-4.12161	2.16826e-05	0.000232121	NA|peak_17842	utr3	rna-XM_027959469.1	82	51	117	55
MAPK1	NC_040268.1	81518044	81518194	peak_9455	151	+	4.13694	3.41763e-05	0.000171291	peak_16966|NA	utr3	rna-XM_027956867.1	119	66	75	90
ZNF268	NC_040268.1	52171340	52171581	peak_9064	242	+	-2.07846	1.68067e-05	0.00364291	NA|peak_15254	cds	rna-XM_012097619.2	16	4	33	17
WBP1L	NC_040273.1	25994378	25994558	peak_11977	181	+	4.02158	8.65052e-05	0.000278485	peak_20173|NA	utr3	rna-XM_027960546.1	365	208	405	304
ZNF703	NC_040277.1	35956718	35956898	peak_9875	181	+	2.11069	1.73491e-05	0.00104117	peak_22079|NA	cds	rna-XM_027962580.1	45	7	17	8
PLXNA4	NC_040255.1	104591387	104591598	peak_2080	212	-	-4.08011	2.16732e-05	0.000232696	NA|peak_6005	utr3	rna-XM_012177152.3	33	13	27	8
THAP9	NC_040257.1	108052184	108052455	peak_5394	272	+	4.23699	3.663e-05	0.000171942	peak_8227|NA	cds	rna-XM_015096597.2	37	10	18	24
TTF2	NC_040252.1	99326859	99327249	peak_15462	391	+	3.03693	3.51617e-05	0.000170929	peak_423|NA	cds	rna-XM_012179375.3	138	62	140	115
TMEM42	NC_040270.1	56203048	56203258	peak_7959	211	-	2.07845	3.45543e-05	0.000171182	peak_18646|NA	cds	rna-XM_027957749.1	36	14	11	8
HTR1B	NC_040259.1	5254848	5255658	peak_3637	811	-	-4.44896	4.1632e-05	0.000178545	NA|peak_9043	utr3	rna-XM_015097299.2	6	0	144	49
C14H19orf12	NC_040265.1	43109373	43109702	peak_16967	330	-	4.31308	1.95313e-05	0.000325062	peak_15119|NA	utr3	rna-XM_015100540.2	36	10	8	25
LOC105604880	NC_040275.1	42276043	42276281	peak_14210	239	-	-3.48868	0.000161812	0.000466692	NA|peak_19648	utr3	rna-XM_012104899.3	4	0	18	2
LOC114113180	NC_040253.1	161813163	161816289	peak_3035	3127	-	-2.02159	1.94856e-05	0.000332102	NA|peak_3199	NP_exon	rna-XR_003588218.1	41	51	129	130
CTF1	NC_040275.1	27580508	27580685	peak_13937	178	+	-2.02157	7.18391e-05	0.000243302	NA|peak_19113	utr3	rna-XM_015103902.2	28	30	62	68
LOC105605744	NC_040275.1	42724597	42724955	peak_14220	359	+	-3.22162	5.35906e-05	0.000201336	NA|peak_19294	NP_exon	rna-XR_003586816.1	32	30	77	32
SNCA	NC_040257.1	39618822	39619030	peak_5189	209	+	3.15388	1.98807e-05	0.000302213	peak_8078|NA	utr5	rna-XM_012179344.3	20	0	16	3
LOC101106873	NC_040265.1	49892632	49892845	peak_17064	214	-	3.137	2.06782e-05	0.000261839	peak_15166|NA	cds	rna-XM_027977918.1	33	6	19	11
OTOR	NC_040264.1	10996104	10997082	peak_17777	979	+	3.19936	2.33209e-05	0.000202385	peak_13269|NA	utr3	rna-XM_004014170.4	17	0	10	8
ERCC5	NC_040261.1	88931634	88940346	peak_11753	8713	+	-2.08009	0.000260417	0.000721166	NA|peak_9926	cds	rna-XM_004012350.4	215	126	684	400
PRR14L	NC_040268.1	79554960	79555200	peak_9405	241	-	4.21066	6.84932e-05	0.000235213	peak_17318|NA	cds	rna-XM_004017655.4	21	7	15	24
ARHGAP45	NC_040256.1	45671798	45671979	peak_4690	182	+	-4.25383	2.93427e-05	0.000172995	NA|peak_6471	utr5	rna-XM_027970164.1	7	9	67	23
TRERF1	NC_040271.1	17692775	17698817	peak_6203	6043	-	-4.02159	5.28541e-05	0.000199464	NA|peak_17462	cds	rna-XM_027958622.1	81	67	129	91
CD86	NC_040252.1	204672565	204672806	peak_16061	242	+	3.02158	2.07555e-05	0.000258553	peak_781|NA	utr3	rna-XM_012174287.3	46	21	82	49
SLAIN1	NC_040261.1	57072982	57073162	peak_11702	181	+	3.17847	1.92086e-05	0.000361122	peak_10848|NA	cds	rna-XM_015098227.2	30	11	83	86
LOC114109733	NC_040252.1	255466268	255466449	peak_16302	182	-	3.02159	5.88928e-05	0.000211964	peak_2006|NA	cds	rna-XM_027959224.1	118	94	146	111
GRK3	NC_040268.1	74748679	74748740	peak_9317	62	+	-4.23328	2.26244e-05	0.000212996	NA|peak_15403	utr3	rna-XM_027956670.1	7	3	28	4
LOC114109535	NC_040271.1	34487654	34490699	peak_6473	3046	-	4.27589	3.19081e-05	0.000170201	peak_19321|NA	NP_exon	rna-XR_003586204.1	13	4	8	21
ST6GAL1	NC_040252.1	218708630	218708811	peak_16163	182	-	2.07844	2.22519e-05	0.000219469	peak_1923|NA	utr3	rna-XM_027964968.1	103	73	73	82
TMEM206	NC_040268.1	38534743	38534893	peak_9012	151	+	-2.39333	1.66889e-05	0.00668427	NA|peak_15224	utr3	rna-XM_027956305.1	7	17	28	6
RBBP8NL	NC_040264.1	57205269	57207238	peak_18111	1970	+	3.1785	2.22519e-05	0.000219469	peak_13495|NA	cds	rna-XM_012188863.3	31	6	47	36
RFC2	NC_040275.1	33882129	33882249	peak_14003	121	+	3.07844	1.6835e-05	0.00319761	peak_21104|NA	utr3	rna-XM_027961131.1	24	15	8	10
VIPAS39	NC_040258.1	92622163	92622582	peak_8830	420	-	4.05215	5.54324e-05	0.000205242	peak_9625|NA	utr3	rna-XM_004010815.4	76	22	76	50
C17H22orf39	NC_040268.1	82154479	82154836	peak_9490	358	-	-2.08009	0.000114679	0.000348884	NA|peak_15855	utr3	rna-XM_027956917.1	151	114	209	137
CCDC18	NC_040252.1	74550543	74551841	peak_15322	1299	+	3.11066	3.10559e-05	0.000171105	peak_321|NA	cds	rna-XM_027972202.1	22	7	26	19
MAP4	NC_040270.1	53828664	53829024	peak_7901	361	+	-3.15495	3.60413e-10	9.48608e-07	peak_18312|peak_16696	cds	rna-XM_012100118.3	111	277	604	257
PCDH10	NC_040268.1	27834036	27834276	peak_8976	241	-	-3.36768	5.0813e-05	0.000195322	NA|peak_15553	utr5	rna-XM_015101514.2	6	0	24	4
MICU1	NC_040276.1	29655469	29663738	peak_9648	8270	-	-2.02159	3.1506e-05	0.000170375	NA|peak_19883	cds	rna-XM_015104423.2	300	239	277	204
CCDC158	NC_040257.1	101121325	101131544	peak_5361	10220	-	2.01994	2.42365e-05	0.000193724	peak_8483|NA	cds	rna-XM_012180203.3	53	20	105	64
PLEKHG2	NC_040265.1	52011649	52011912	peak_17139	264	+	2.21067	2.42601e-05	0.00019366	peak_14477|NA	cds	rna-XM_027978275.1	78	25	55	61
LOC114110307	NC_040273.1	50265443	50265623	peak_12120	181	+	-3.16309	0.000925926	0.00244682	NA|peak_18391	utr3	rna-XM_027960405.1	26	112	42	96
RAB32	NC_040259.1	77760883	77766047	peak_3910	5165	+	3.03692	8.83392e-05	0.000282956	peak_9845|NA	utr3	rna-XM_015097461.2	80	43	85	77
DAB2	NC_040267.1	36983802	36984012	peak_6803	211	+	2.03693	8.62069e-05	0.000277768	peak_16331|NA	cds	rna-XM_012097011.3	187	86	105	102
TNIK	NC_040252.1	235568501	235568621	peak_16251	121	+	3.03694	2.44618e-05	0.000191618	peak_881|NA	utr3	rna-XM_027958358.1	38	10	28	13
FASTKD5	NC_040264.1	54147534	54147714	peak_18050	181	+	2.02157	0.000409836	0.0011083	peak_13465|NA	cds	rna-XM_027976866.1	51	48	21	26
LOC114111667	NC_040278.1	112089023	112089353	peak_10926	331	-	-4.3024	0.000177936	0.000507554	NA|peak_20797	utr3	rna-XM_027963474.1	46	41	40	10
SERAC1	NC_040259.1	89384213	89384514	peak_3983	302	-	-2.0631	3.05437e-05	0.000171462	NA|peak_9224	utr3	rna-XM_004011430.4	41	19	112	54
KIAA1549	NC_040255.1	111500164	111500344	peak_2110	181	-	4.07846	7.14286e-05	0.000242491	peak_6664|NA	cds	rna-XM_004008294.4	24	6	20	13
ZNF638	NC_040254.1	99549017	99549228	peak_680	212	+	3.03692	2.08681e-05	0.000254787	peak_4293|NA	cds	rna-XM_027966975.1	101	54	180	139
ATG2A	NC_040272.1	44918278	44918607	peak_5824	330	-	2.03693	5.78035e-05	0.000209805	peak_19923|NA	utr3	rna-XM_027959308.1	263	123	148	116
TMEM192	NC_040268.1	603018	603229	peak_8889	212	-	2.10878	0.00137098	0.00359815	peak_16995|peak_15506	utr3	rna-XM_027980299.1	30	2	43	17
LOC105611345	NC_040252.1	70840794	70841005	peak_15294	212	-	4.27852	3.75375e-05	0.000172338	peak_1376|NA	NP_exon	rna-XR_003589926.1	30	6	24	26
LOC105602037	NC_040265.1	70234138	70234318	peak_17685	181	-	-2.02158	5.58659e-05	0.000205567	NA|peak_14188	utr5	rna-XM_027978919.1	37	25	28	21
LRRC71	NC_040252.1	113019626	113020042	peak_15720	417	+	-2.18013	2.73823e-05	0.000176395	NA|peak_504	cds	rna-XM_027976655.1	42	30	35	11
LOC105613208	NC_040257.1	129391667	129392730	peak_5534	1064	+	-3.0631	2.55624e-05	0.000183969	NA|peak_7555	NP_exon	rna-XR_003589751.1	31	14	194	84
HELZ	NC_040262.1	85564	92220	peak_12138	6657	+	3.02158	3.02663e-05	0.000171683	peak_11096|NA	utr5	rna-XM_027973968.1	208	143	159	145
PKIB	NC_040259.1	17400458	17455034	peak_3682	54577	-	3.03692	1.6909e-05	0.00234235	peak_9981|NA	utr5	rna-XM_012182500.3	315	174	742	517
FLT3LG	NC_040265.1	59368170	59368558	peak_17418	389	+	-3.1801	0.000138889	0.000408834	NA|peak_13391	cds	rna-XM_027977375.1	102	93	143	82
TSPAN32	NC_040272.1	51096846	51096937	peak_5981	92	-	-2.09531	2.57998e-05	0.000183386	NA|peak_18171	utr3	rna-XM_027959672.1	56	24	30	10
TMEM102	NC_040262.1	36239795	36240185	peak_12901	391	-	-2.08009	0.000139276	0.00040971	NA|peak_11189	utr5	rna-XM_012185654.3	105	77	209	134
LOC105606266	NC_040262.1	12081999	12082685	peak_12336	687	+	3.13696	0.000144509	0.000422541	peak_11222|NA	NP_exon	gene-LOC105606266.trans	138	39	74	52
LOC101103233	NC_040256.1	54639553	54639733	peak_4825	181	+	-3.30344	0.000111359	0.000340075	NA|peak_6557	cds	rna-XM_004008889.4	23	2	25	22
TRAK1	NC_040270.1	15479225	15481671	peak_7571	2447	+	2.07844	1.68124e-05	0.00360176	peak_18066|NA	cds	rna-XM_027958053.1	187	128	214	227
BAHCC1	NC_040262.1	11808701	11809090	peak_12321	390	+	1.90231	0.00203768	0.00532513	peak_11211|peak_10213	cds	rna-XM_027974267.1	79	5	64	19
HFE	NC_040271.1	34427341	34427521	peak_6471	181	-	-3.18013	4.17711e-05	0.000178435	NA|peak_17598	utr3	rna-XM_027959059.1	59	34	66	21
PCDH9	NC_040261.1	43072541	43072812	peak_11672	272	-	-2.14388	0.000199203	0.000561524	NA|peak_10043	utr5	rna-XM_004012174.4	8	4	32	9
DAG1	NC_040270.1	52599417	52600076	peak_7849	660	-	3.02158	2.30097e-05	0.000206091	peak_18606|NA	cds	rna-XM_004018458.4	2421	1497	2157	1886
ZFP69	NC_040252.1	15658469	15662688	peak_15028	4220	+	3.03693	2.71444e-05	0.000176967	peak_145|NA	cds	rna-XM_012105610.2	209	102	281	250
DDX59	NC_040263.1	82895615	82899979	peak_14778	4365	-	4.07843	2.20556e-05	0.000223148	peak_13219|NA	cds	rna-XM_004013934.4	200	161	203	227
C18H14orf132	NC_040269.1	61244449	61244599	peak_10323	151	+	-3.09531	1.97472e-05	0.000309373	NA|peak_16042	utr3	rna-XM_027957275.1	22	10	27	10
SLC35G1	NC_040273.1	17228412	17228740	peak_11856	329	+	3.17847	2.24517e-05	0.000215555	peak_20070|NA	cds	rna-XM_015103331.2	80	29	57	67
HMOX2	NC_040275.1	3683503	3708250	peak_13708	24748	+	4.02157	2.36855e-05	0.000198535	peak_20913|NA	utr5	rna-XM_027962067.1	1154	1097	801	859
RUBCN	NC_040252.1	208463004	208463214	peak_16104	211	+	3.11066	6.99301e-05	0.000238901	peak_799|NA	cds	rna-XM_027956801.1	96	28	166	112
ZKSCAN8	NC_040271.1	32942211	32943884	peak_6452	1674	-	-4.0801	2.27998e-05	0.000210137	NA|peak_17581	cds	rna-XM_015102549.2	230	181	257	153
SOX8	NC_040275.1	755475	756881	peak_13579	1407	+	2.3693	1.87688e-05	0.000420165	peak_20820|NA	cds	rna-XM_027961341.1	18	2	17	24
LOC101105041	NC_040273.1	17059936	17060146	peak_11855	211	-	2.03693	3.29381e-05	0.0001708	peak_20291|NA	NP_exon	rna-XR_003586552.1	221	114	502	417
TAOK3	NC_040268.1	65980936	65991737	peak_9212	10802	+	4.02158	2.24014e-05	0.000216426	peak_16806|NA	cds	rna-XM_027956527.1	152	106	113	108
PRPF4	NC_040253.1	10764583	10764823	peak_2363	241	-	4.07845	4.40529e-05	0.000181857	peak_3092|NA	utr3	rna-XM_012112920.3	82	33	30	21
LOC114113004	NC_040253.1	96742154	96742483	peak_2782	330	-	2.50543	5.06919e-07	0.000583717	peak_3365|peak_3077	utr3	rna-XM_027964574.1	216	8	177	47
CSDE1	NC_040252.1	96943326	96943507	peak_15444	182	-	2.02158	0.000146199	0.00042694	peak_1454|NA	utr3	rna-XM_004002362.3	356	261	228	188
ADAR	NC_040252.1	110998442	111003687	peak_15641	5246	-	-3.0631	3.16656e-05	0.000170437	NA|peak_1479	cds	rna-XM_012182519.3	333	153	311	140
CDC42BPA	NC_040263.1	32647815	32647995	peak_14367	181	-	4.01993	0.00021097	0.000592518	peak_12959|NA	utr3	rna-XM_012187158.3	51	21	63	38
LOC101106384	NC_040274.1	19053935	19054114	peak_13295	180	+	4.02158	1.84706e-05	0.000460491	peak_20472|NA	utr3	rna-XM_015103537.2	11228	7217	6473	5505
LOC101121602	NC_040256.1	54047122	54047242	peak_4802	121	+	2.21067	0.00042735	0.00115346	peak_7187|NA	cds	rna-XM_027970312.1	20	6	24	27
STOML2	NC_040253.1	56097359	56097419	peak_2664	61	+	2.07842	6.98324e-05	0.000238611	peak_2393|NA	cds	rna-XM_004004288.3	561	409	420	424
PGLYRP2	NC_040252.1	175230896	175232309	peak_15910	1414	+	3.0631	1.81818e-05	0.000538556	peak_668|NA	utr3	rna-XM_004008460.4	80	41	40	19
CSNK1D	NC_040262.1	12486991	12487111	peak_12357	121	-	-3.02158	0.000135501	0.00040059	NA|peak_10912	utr5	rna-XM_027974311.1	87	61	117	103
KCNH1	NC_040263.1	76100118	76100298	peak_14738	181	+	-2.02159	1.88466e-05	0.000411897	NA|peak_11651	cds	rna-XM_004013916.4	12	6	18	0
PPP1R3G	NC_040271.1	52973988	52974168	peak_6590	181	-	-2.45218	3.50631e-05	0.000170765	NA|peak_17675	utr3	rna-XM_027958614.1	3	6	16	2
CLCN2	NC_040252.1	221361577	221361917	peak_16193	341	-	-2.0216	0.000561798	0.00150117	NA|peak_788,peak_1806	utr3	rna-XM_027957569.1	85	68	151	101
IL16	NC_040269.1	24997280	25002346	peak_10094	5067	+	3.08009	1.73974e-05	0.000989287	peak_17475|NA	cds	rna-XM_012098584.3	70	43	60	38
KBTBD11	NC_040277.1	1459953	1460374	peak_9760	422	+	4.02158	2.15239e-05	0.000235625	peak_22012|NA	utr3	rna-XM_027962652.1	127	60	70	38
ZCWPW1	NC_040275.1	36794072	36794222	peak_14078	151	+	2.03693	2.06186e-05	0.000263986	peak_21148|NA	cds	rna-XM_015104236.2	20	9	22	15
PRPF38B	NC_040252.1	90601596	90601716	peak_15373	121	+	3.13694	1.95389e-05	0.000323436	peak_357|NA	cds	rna-XM_004002260.4	171	94	150	182
RRAS2	NC_040266.1	41382954	41383074	peak_7136	121	+	4.15919	5.75374e-05	0.000209376	peak_15709|NA	utr5	rna-XM_027979367.1	47	28	13	30
PARP11	NC_040254.1	226943519	226943669	peak_1496	151	+	-2.3024	1.77683e-05	0.000687738	NA|peak_4391	cds	rna-XM_027967991.1	9	8	36	9
NEB	NC_040253.1	169583222	169586110	peak_3067	2889	+	-4.32192	1.91644e-05	0.000368565	NA|peak_2454	cds	rna-XM_012137496.3	29	16	25	2
HES3	NC_040263.1	50746702	50747461	peak_14518	760	-	-3.10644	0.000581395	0.00155151	NA|peak_11878	cds	rna-XM_027976119.1	65	20	53	11
LOC105611409	NC_040262.1	20075571	20076306	peak_12504	736	-	2.31073	7.33138e-05	0.000247161	peak_12081|NA	NP_exon	gene-LOC105611409.trans	77	13	15	18
ZNF567	NC_040265.1	49629903	49630354	peak_17051	452	-	-3.12164	2.84576e-05	0.000174768	NA|peak_13824	cds	rna-XM_027977398.1	112	60	131	41
SH3TC2	NC_040256.1	63126586	63126827	peak_4894	242	-	-2.1801	3.50877e-05	0.000170749	NA|peak_7209	utr3	rna-XM_004008952.4	46	46	117	73
DAPK2	NC_040258.1	47125893	47126164	peak_8476	272	+	4.03692	5.35906e-05	0.000201336	peak_8901|NA	utr3	rna-XM_027971760.1	135	75	104	91
BTD	NC_040252.1	296294499	296294769	peak_16545	271	+	4.13694	2.58933e-05	0.000182641	peak_1056|NA	utr3	rna-XM_027961923.1	78	42	61	63
NLGN2	NC_040262.1	36257156	36257246	peak_12904	91	-	2.02158	0.000141643	0.00041548	peak_12312|NA	cds	rna-XM_027974976.1	82	53	66	48
LOC105616380	NC_040262.1	19788042	19788312	peak_12494	271	+	-2.15381	3.68732e-05	0.000172075	NA|peak_10313	NP_exon	rna-XR_003590642.1	31	18	92	31
TBC1D12	NC_040273.1	17829449	17830623	peak_11862	1175	+	-3.0631	4.70367e-05	0.000187739	NA|peak_18239	cds	rna-XM_027960565.1	88	41	109	48
ZBTB37	NC_040263.1	59307708	59308066	peak_14631	359	+	4.15923	1.69722e-05	0.00203049	peak_12735|NA	NP_exon	rna-XR_003590968.1	44	10	23	18
PDE10A	NC_040259.1	95163422	95163812	peak_4008	391	-	3.06758	3.88802e-05	0.00017374	peak_10152|NA	utr3	rna-XM_012183244.3	41	8	12	2
ZBTB32	NC_040265.1	49160071	49160492	peak_17029	422	+	3.0592	2.93427e-05	0.000172995	peak_14401|NA	cds	rna-XM_027977451.1	50	11	31	15
CNTLN	NC_040253.1	92371620	92371771	peak_2766	152	+	-4.15381	2.331e-05	0.000202769	NA|peak_2289	cds	rna-XM_027964566.1	26	15	25	9
NFIC	NC_040256.1	18905050	18905201	peak_4460	152	-	-4.0801	0.000387597	0.00104985	NA|peak_6963	utr3	rna-XM_027969894.1	134	107	111	68
RPL36	NC_040256.1	17118191	17118429	peak_4380	239	-	4.02158	4.19815e-05	0.000178919	peak_7596|NA	cds	rna-XM_004008585.4	1888	1172	1319	1150
LOC114113204	NC_040253.1	213690317	213690467	peak_3161	151	+	-4.12162	8.27815e-05	0.000269226	NA|peak_2511	NP_exon	rna-XR_003588246.1	4	2	36	11
GUCD1	NC_040268.1	80986308	80986548	peak_9439	241	+	-3.22162	1.76741e-05	0.000750294	NA|peak_15471	utr3	rna-XM_027956851.1	141	121	190	82
KNL1	NC_040258.1	36237871	36238022	peak_8352	152	+	3.27026	6.49351e-05	0.000225985	peak_8816|NA	utr3	rna-XM_012181202.3	16	4	2	4
MOB3B	NC_040253.1	103377531	103377831	peak_2798	301	-	2.16596	1.68577e-05	0.00290268	peak_3380|NA	utr3	rna-XM_004004422.4	46	7	42	22
CDH5	NC_040265.1	36910534	36910595	peak_16843	62	+	-2.14388	0.000132275	0.000392944	NA|peak_12982	utr5	rna-XM_027978028.1	79	35	124	35
LOC114108739	NC_040252.1	70052509	70053488	peak_15286	980	-	-2.02159	2.68097e-05	0.000178318	NA|peak_1271	cds	rna-XM_027971810.1	30	17	109	61
KIAA0556	NC_040275.1	25830739	25831129	peak_13856	391	+	3.13697	4.90196e-05	0.000191993	peak_21008|NA	cds	rna-XM_027961803.1	63	16	57	50
PTGER2	NC_040258.1	12678161	12678461	peak_8129	301	-	-2.0631	5.78035e-05	0.000209805	NA|peak_8392	utr3	rna-NM_001278560.1	39	18	35	14
TOGARAM1	NC_040269.1	55045000	55045180	peak_10234	181	+	-3.12168	0.000137363	0.000405442	NA|peak_16002	cds	rna-XM_027957299.1	19	5	31	5
THSD1	NC_040261.1	23960716	23960837	peak_11559	122	+	2.07846	3.5461e-05	0.000171209	peak_10743|NA	cds	rna-XM_027973587.1	60	15	71	38
RIMKLB	NC_040254.1	221981964	221982145	peak_1434	182	-	-4.10072	1.69837e-05	0.00194353	NA|peak_5335	utr3	rna-XM_027967899.1	17	4	20	11
LOC101118851	NC_040253.1	150901051	150901201	peak_3003	151	-	2.43587	0.000152905	0.000443921	peak_3497|NA	cds	rna-XM_012134347.3	14	2	2	0
STMN4	NC_040253.1	40602529	40603402	peak_2545	874	+	-4.22162	3.32889e-05	0.000170935	NA|peak_2165	cds	rna-XM_027964313.1	11	14	26	12
TRAPPC6B	NC_040269.1	48349493	48349792	peak_10221	300	-	2.07844	2.98151e-05	0.000172199	peak_17859|NA	cds	rna-XM_004017910.3	454	288	151	182
LOC114112048	NW_020996239.1	11562	11742	peak_6043	181	-	2.02158	2.4888e-05	0.000188079	peak_23010|NA	NP_exon	gene-LOC114112048.trans	1147	444	1395	603
EPG5	NC_040274.1	51159425	51159666	peak_13455	242	-	-3.08009	2.34962e-05	0.000200044	NA|peak_18837	cds	rna-XM_004020656.4	33	21	65	34
LOC114117225	NC_040263.1	45040580	45040760	peak_14442	181	+	-3.26766	6.43501e-05	0.000224798	NA|peak_11476	NP_exon	rna-XR_003590928.1	6	4	12	2
LOC114116608	NC_040261.1	30159251	30159431	peak_11584	181	-	-2.16596	0.000120773	0.000363998	NA|peak_10009	NP_exon	rna-XR_003590473.1	7	1	22	11
CLRN3	NC_040273.1	50875470	50882441	peak_12121	6972	-	-3.02158	8.23723e-05	0.000268369	NA|peak_18553	cds	rna-XM_004020266.4	62	38	200	164
PTX3	NC_040252.1	250847921	250848041	peak_16287	121	-	-4.18013	2.81849e-05	0.000175136	NA|peak_1863	cds	rna-XM_004003220.4	6	4	10	3
CDK5R1	NC_040262.1	45948827	45948948	peak_13151	122	+	2.27157	0.000142857	0.000418442	peak_11792|NA	utr3	rna-XM_027975285.1	18	5	3	7
LOC114112008	NW_020996079.1	21779	22192	peak_9957	414	+	3.13697	3.27654e-05	0.000170818	peak_23007|NA	NP_exon	rna-XR_003587623.1	45	11	11	8
WDR43	NC_040254.1	37478131	37479875	peak_414	1745	+	-2.12159	7.71605e-05	0.000256607	NA|peak_3735	cds	rna-XM_027965888.1	211	211	153	109
NFRKB	NC_040272.1	37113460	37113790	peak_5700	331	-	3.07845	6.45995e-05	0.0002252	peak_19824|NA	cds	rna-XM_027959906.1	136	52	67	47
LOC101123551	NC_040256.1	2452918	2453009	peak_4064	92	-	3.43108	1.81357e-05	0.000551372	peak_7398|NA	cds	rna-XM_027969286.1	14	1	10	15
WDR59	NC_040265.1	1864115	1864205	peak_16588	91	-	3.17847	5.46448e-05	0.000203554	peak_14916|NA	cds	rna-XM_015100370.2	123	43	57	70
PSD2	NC_040256.1	53382197	53382317	peak_4791	121	+	-3.05949	7.01262e-05	0.00023926	NA|peak_6525	utr3	rna-XM_027970304.1	6	1	14	2
PHACTR4	NC_040253.1	254536632	254536964	peak_3419	333	-	-4.0631	0.000304878	0.000836123	NA|peak_3403	utr5	rna-XM_012150644.2	89	46	138	60
LCOR	NC_040273.1	20751550	20751941	peak_11883	392	+	-3.02159	2.39808e-05	0.000196278	NA|peak_18254	cds	rna-XM_027960251.1	114	64	135	71
LOC114117869	NC_040265.1	17155534	17155773	peak_16755	240	-	3.04084	0.000138122	0.000407095	peak_15005|NA	utr3	rna-XM_027977810.1	435	951	374	860
TAB2	NC_040259.1	80446154	80446305	peak_3923	152	+	-4.0801	4.90196e-05	0.000191993	NA|peak_8959	utr3	rna-XM_015097463.2	47	37	82	43
TAF1B	NC_040254.1	19709536	19709715	peak_288	180	+	-2.16316	1.76991e-05	0.000734434	NA|peak_3662	utr3	rna-XM_015094217.2	72	31	47	11
INPP4B	NC_040268.1	16844239	16943780	peak_8947	99542	+	-3.02158	6.26566e-05	0.000220597	NA|peak_15185	cds	rna-XM_015101375.2	135	89	112	75
LOC106991429	NC_040262.1	20252991	20253382	peak_12508	392	-	4.05215	0.0166667	0.0429704	peak_12087|NA	NP_exon	gene-LOC106991429.trans	70	22	25	16
LOC101115808	NC_040262.1	1808297	1808688	peak_12161	392	-	-3.05379	3.72856e-05	0.000172254	NA|peak_10791	utr3	rna-XM_027974000.1	104	41	169	58
VASP	NC_040265.1	56596502	56596622	peak_17306	121	+	-3.02158	5.87544e-05	0.000211796	NA|peak_13313	utr5	rna-XM_012190550.3	202	101	234	125
LAMTOR1	NC_040266.1	54733146	54733385	peak_7255	240	-	4.07844	0.000110865	0.000338679	peak_16108|NA	utr3	rna-XM_027979489.1	1481	938	882	933
CCDC170	NC_040259.1	82708182	82718508	peak_3948	10327	+	-3.60282	3.45781e-05	0.000171071	NA|peak_8977	cds	rna-XM_027972606.1	6	16	17	1
LRRC57	NC_040258.1	37887694	37887875	peak_8411	182	-	-4.08009	1.66722e-05	0.00830187	NA|peak_8532	utr3	rna-XM_004010485.4	104	76	76	41
HIVEP3	NC_040252.1	16645834	16694610	peak_15044	48777	-	4.02158	1.68011e-05	0.00386929	peak_1200|NA	cds	rna-XM_027968494.1	1806	1157	277	268
HRK	NC_040268.1	67160916	67161126	peak_9221	211	+	-2.12159	0.000160772	0.000464054	NA|peak_15337	utr3	rna-XM_015101650.2	7	6	14	0
ZNF521	NC_040274.1	36288871	36289171	peak_13345	301	+	3.03693	2.29568e-05	0.000207433	peak_20508|NA	cds	rna-XM_027960760.1	63	27	71	64
CCNJ	NC_040273.1	19917947	19918158	peak_11870	212	+	3.13695	1.94477e-05	0.000335177	peak_20079|NA	cds	rna-XM_027960265.1	127	60	92	103
VWF	NC_040254.1	225091397	225091488	peak_1485	92	+	-3.02158	0.000125628	0.000376537	NA|peak_4388	cds	rna-XM_027967983.1	50	19	70	31
FANCG	NC_040253.1	56111610	56111790	peak_2666	181	+	-2.0631	8.27815e-05	0.000269226	NA|peak_2232	utr5	rna-XM_027964458.1	28	14	20	8
ARHGEF9	NC_040278.1	47924541	47924692	peak_10592	152	-	-2.18013	5.11247e-05	0.000195948	NA|peak_20615	utr3	rna-XM_012106570.3	13	8	35	11
TNPO1	NC_040267.1	9183426	9183667	peak_6680	242	-	3.03693	7.76398e-05	0.000257736	peak_16427|NA	utr3	rna-XM_012096778.3	379	200	333	272
PHACTR1	NC_040271.1	46702907	46737205	peak_6540	34299	-	-3.12159	0.000241546	0.000671937	NA|peak_17640	cds	rna-XM_027959200.1	180	182	317	280
DNAJC28	NC_040252.1	130110349	130110798	peak_15829	450	+	-2.14389	2.77162e-05	0.000175781	NA|peak_568	cds	rna-XM_027978137.1	65	35	204	52
LAMP3	NC_040252.1	222474373	222474554	peak_16225	182	+	-3.06327	2.23314e-05	0.000217805	NA|peak_801	cds	rna-XM_004003109.4	11	2	71	24
ZNF280B	NC_040268.1	80403165	80403256	peak_9418	92	-	-2.39037	2.48016e-05	0.000189054	NA|peak_15802	cds	rna-XM_015101730.2	1	2	21	4
LOC106991816	NC_040271.1	54113507	54113687	peak_6609	181	+	-2.7342	8.16179e-11	2.50621e-07	peak_19085|peak_17387	NP_exon	rna-XR_001436422.2	45	0	116	4
LOC114114094	NC_040252.1	14281585	14281854	peak_14989	270	+	-4.02158	3.30907e-05	0.000170917	NA|peak_94	NP_exon	gene-LOC114114094.trans	12	3	24	7
NR2C2AP	NC_040256.1	4110947	4111036	peak_4097	90	+	-4.12159	1.82949e-05	0.000509162	NA|peak_6147	utr3	rna-XM_004008406.4	136	188	216	213
FBXO3	NC_040266.1	69419053	69424329	peak_7338	5277	-	2.12159	0.000239234	0.000666212	peak_16163|NA	cds	rna-XM_004016392.4	1395	1227	1274	1247
ZDHHC5	NC_040266.1	87215552	87215672	peak_7439	121	+	4.03693	0.000215517	0.000604459	peak_15908|NA	cds	rna-XM_027979801.1	157	67	96	85
MOB3B	NC_040253.1	103378698	103378878	peak_2800	181	-	3.05215	2.34082e-05	0.000201248	peak_3382|NA	utr3	rna-XM_004004422.4	27	8	9	5
TBC1D12	NC_040273.1	17810699	17812808	peak_11861	2110	+	-2.02158	3.89712e-05	0.000173767	NA|peak_18238	cds	rna-XM_027960565.1	304	224	325	250
LOC105614781	NC_040254.1	180613225	180613436	peak_1259	212	+	-2.20234	2.04918e-05	0.000271222	NA|peak_4235	NP_exon	rna-XR_001434211.2	4	0	15	0
LOC106991574	NC_040265.1	1064772	1064948	peak_16573	177	-	3.02157	2.08507e-05	0.000255421	peak_14903|NA	NP_exon	gene-LOC106991574.trans	29	31	46	76
LOC101102414	NC_040265.1	50262206	50274928	peak_17082	12723	-	-2.05379	2.68817e-05	0.000177834	NA|peak_13840	cds	rna-XM_004015199.4	46	18	35	13
WWC1	NC_040256.1	84069250	84069341	peak_5010	92	+	2.03692	2.46792e-05	0.000189849	peak_7323|NA	cds	rna-XM_027970481.1	34	15	24	16
LOC114113042	NC_040253.1	126816686	126816925	peak_2883	240	-	-2.22162	5.42888e-05	0.000202843	NA|peak_3128	NP_exon	rna-XR_003588161.1	14	17	61	29
ZFHX3	NC_040265.1	41054859	41055069	peak_16928	211	+	-4.25383	3.36474e-05	0.000171154	NA|peak_13051	cds	rna-XM_015100188.2	22	20	50	17
CTNNB1	NC_040270.1	14452952	14453072	peak_7558	121	+	3.02158	1.91131e-05	0.000375017	peak_18051|NA	utr3	rna-XM_015102081.2	909	562	750	668
APC	NC_040258.1	1050952	1051192	peak_8063	241	-	3.16926	0.000526316	0.00140942	peak_9194|NA	cds	rna-XM_027971441.1	28	3	53	22
LOC114118098	NC_040265.1	69990722	69991110	peak_17678	389	+	-2.08009	6.27353e-05	0.00022079	NA|peak_13542	cds	rna-XM_027978914.1	111	81	103	56
CDK17	NC_040254.1	178258436	178259106	peak_1248	671	-	2.01994	3.19489e-05	0.000170025	peak_5801|NA	utr3	rna-XM_027967633.1	46	16	72	45
EAF1	NC_040252.1	296066198	296066259	peak_16543	62	+	-3.12159	8.18331e-05	0.000267132	NA|peak_998	utr3	rna-XM_027961866.1	708	609	839	584
LOC114118468	NC_040266.1	89105566	89105835	peak_7456	270	-	-2.30528	0.00161149	0.00422213	peak_16242|peak_14818	NP_exon	rna-XR_003591815.1	28	11	27	3
CLDND1	NC_040252.1	178666458	178667678	peak_15942	1221	-	4.07843	2.7027e-05	0.000177394	peak_1766|NA	cds	rna-XM_012188470.3	237	183	364	412
KLF12	NC_040261.1	52537571	52537811	peak_11682	241	-	4.03694	2.15796e-05	0.000234424	peak_11014|NA	utr3	rna-XM_027973694.1	30	8	39	16
PCIF1	NC_040264.1	78050188	78050368	peak_18344	181	+	4.23699	3.74532e-05	0.00017238	peak_13637|NA	utr5	rna-XM_027977261.1	49	12	10	15
KIAA1217	NC_040264.1	26340894	26341813	peak_17860	920	+	-2.08009	0.000111857	0.00034154	NA|peak_12123	cds	rna-XM_012188366.3	270	182	469	268
DNAJC9	NC_040276.1	30348582	30348792	peak_9650	211	-	2.02158	4.20521e-05	0.000178848	peak_21928|NA	utr5	rna-XM_027962208.1	22	10	38	20
WIPF3	NC_040255.1	73216292	73220044	peak_1920	3753	-	3.02158	1.82615e-05	0.00051682	peak_6557|NA	cds	rna-XM_027968646.1	262	196	75	70
DIS3	NC_040261.1	51272603	51274770	peak_11677	2168	-	-4.12159	1.87758e-05	0.00041829	NA|peak_10047	cds	rna-XM_004012179.4	209	189	309	214
PANX1	NC_040272.1	166020	166231	peak_5559	212	-	4.07844	3.62582e-05	0.000171639	peak_19743|NA	utr5	rna-XM_012101551.3	125	91	47	69
ARIH2OS	NC_040270.1	53015228	53015700	peak_7869	473	+	3.07846	2.39464e-05	0.000196783	peak_18282|NA	utr3	rna-XM_015102151.2	134	33	33	20
RTN4RL1	NC_040262.1	40407934	40408415	peak_13018	482	+	2.38737	1.83352e-05	0.000493149	peak_11695|NA	utr3	rna-XM_027975525.1	40	4	13	15
IGSF10	NC_040252.1	257894371	257900444	peak_16320	6074	+	-2.09531	2.88517e-05	0.00017343	NA|peak_863	cds	rna-XM_004003247.4	17	8	65	24
EPHB3	NC_040252.1	221131075	221131584	peak_16186	510	-	-3.02158	5.78035e-05	0.000209805	NA|peak_1802	utr3	rna-XM_004003826.4	992	716	1424	998
LOC114109645	NC_040271.1	29651910	29652031	peak_6369	122	-	-4.02157	0.000121951	0.000367189	NA|peak_17538	NP_exon	rna-XR_003586258.1	372	496	294	328
MYO1D	NC_040262.1	45952680	45952950	peak_13152	271	-	3.03692	2.26655e-05	0.000212189	peak_12426|NA	utr3	rna-XM_015098505.2	475	254	349	270
TSEN2	NC_040270.1	58543951	58547878	peak_7986	3928	-	-4.15381	9.19118e-05	0.000291711	NA|peak_17007	utr5	rna-XM_012100247.3	129	74	143	51
CCDC97	NC_040265.1	53714388	53717021	peak_17186	2634	+	4.03693	9.43396e-05	0.000297877	peak_14515|NA	cds	rna-XM_004015277.4	777	406	877	677
CRYBG3	NC_040252.1	178006840	178006961	peak_15936	122	+	-2.39745	9.88142e-05	0.000309092	NA|peak_645	cds	rna-XM_004002856.4	3	2	28	2
POLQ	NC_040252.1	204003922	204004103	peak_16041	182	-	-2.28015	1.83083e-05	0.000504204	NA|peak_1714	cds	rna-XM_015092468.2	8	9	20	6
CDCP1	NC_040270.1	56072800	56073101	peak_7954	302	+	2.03693	6.21891e-05	0.000219875	peak_18351|NA	utr3	rna-XM_027957743.1	385	196	159	142
LOC105608771	NC_040261.1	23217839	23218076	peak_11553	238	-	-2.13694	8.05153e-05	0.000264235	NA|peak_9991	NP_exon	gene-LOC105608771.trans	26	14	24	37
CAND2	NC_040270.1	58262615	58265133	peak_7978	2519	-	2.07844	3.50385e-05	0.000170871	peak_18658|NA	cds	rna-XM_027957794.1	199	130	113	132
SOWAHB	NC_040257.1	101590682	101591010	peak_5370	329	-	1.1396	0.049751	0.127184	peak_8485|peak_7740	utr3	rna-XM_027971108.1	28	2	35	7
SYTL4	NC_040278.1	141477280	141479682	peak_11008	2403	-	-2.12159	2.14133e-05	0.000238668	NA|peak_20844	NP_exon	rna-XR_001025354.3	49	50	153	103
LOC101103612	NC_040274.1	68032100	68032337	peak_13540	238	-	4.07845	1.79019e-05	0.000624668	peak_20793|NA	utr3	rna-XM_027960881.1	78	31	14	10
EPM2A	NC_040259.1	76813262	76813471	peak_3907	210	-	3.18017	4.79386e-05	0.000189655	peak_10102|NA	utr3	rna-XM_015097458.2	16	0	10	2
TMEM268	NC_040253.1	9477098	9477456	peak_2333	359	-	-4.12161	3.01932e-05	0.000171638	NA|peak_2810	utr3	rna-XM_027964084.1	133	97	127	52
SAP30L	NC_040256.1	68450365	68450576	peak_4961	212	+	3.2785	1.83284e-05	0.000497324	peak_7298|NA	utr3	rna-XM_027970439.1	19	5	14	33
TRIM24	NC_040255.1	111152260	111156337	peak_2103	4078	+	-2.01994	9.76563e-05	0.000306459	NA|peak_5690	cds	rna-XM_027968854.1	85	32	82	50
HOXC5	NC_040254.1	142021204	142021505	peak_913	302	-	-3.0801	9.92063e-05	0.000310003	NA|peak_5064	cds	rna-XM_004006281.4	62	50	115	58
TUT7	NC_040253.1	35167900	35168510	peak_2489	611	+	4.11064	2.65393e-05	0.000180295	peak_2276|NA	cds	rna-XM_027964250.1	93	31	203	178
DHX58	NC_040262.1	20899450	20900922	peak_12535	1473	+	-2.1216	2.3855e-05	0.000197441	NA|peak_10335	cds	rna-XM_027974515.1	27	41	57	52
TRIP11	NC_040269.1	57015025	57015236	peak_10281	212	-	-2.02158	3.49895e-05	0.000170903	NA|peak_16338	cds	rna-XM_012098940.3	52	35	224	153
ENKUR	NC_040264.1	26792952	26798428	peak_17870	5477	-	-3.0801	3.30251e-05	0.00017101	NA|peak_12494	cds	rna-XM_004014226.4	29	19	40	20
TRIM35	NC_040253.1	40560240	40560511	peak_2544	272	+	3.02158	1.8018e-05	0.000588589	peak_2323|NA	utr3	rna-XM_015092773.2	161	109	141	112
CGNL1	NC_040258.1	54176355	54176506	peak_8517	152	-	3.21067	7.82473e-05	0.000259146	peak_9489|NA	cds	rna-XM_015097009.2	63	20	58	63
ASH1L	NC_040252.1	111664826	111667054	peak_15661	2229	-	3.07844	1.96928e-05	0.000312776	peak_1602|NA	cds	rna-XM_027976134.1	899	620	787	930
KMT2A	NC_040266.1	31993430	31993581	peak_7050	152	+	-3.02159	2.40964e-05	0.00019446	NA|peak_14285	cds	rna-XM_027979250.1	46	25	57	32
MEIS2	NC_040258.1	32382401	32382671	peak_8311	271	-	2.1956	0.000314465	0.000861262	peak_9363|NA	utr3	rna-XM_012181166.2	44	4	50	20
CEP192	NC_040274.1	48711127	48711278	peak_13440	152	+	-4.09531	1.97785e-05	0.000306475	NA|peak_18680	cds	rna-XM_027960937.1	31	15	78	27
MYH1	NC_040262.1	33958428	33959109	peak_12836	682	+	2.17846	4.69484e-05	0.00018759	peak_11556|NA	cds	rna-XM_004012706.4	142	67	2	4
PIKFYVE	NC_040253.1	224509105	224509286	peak_3221	182	+	2.39327	2.57732e-05	0.000183764	peak_2788|NA	utr3	rna-XM_027965135.1	22	3	6	15
STARD3NL	NC_040255.1	56266032	56266272	peak_1872	241	+	2.75207	1.0242e-06	0.00111	peak_6163|peak_5563	utr3	rna-XM_004007868.3	46	2	80	29
LOC114109394	NC_040270.1	15301445	15301655	peak_7565	211	+	3.1308	1.69722e-05	0.00203049	peak_18060|NA	utr3	rna-XM_027958041.1	229	165	100	240
EEF1AKNMT	NC_040263.1	42486314	42490342	peak_14428	4029	+	4.07845	3.39213e-05	0.00017113	peak_12617|NA	cds	rna-XM_004013696.4	467	168	243	217
LOC101102223	NC_040254.1	230457875	230457936	peak_1560	62	+	3.02158	3.25521e-05	0.000170477	peak_4905|NA	cds	rna-XM_004006980.3	2186	1434	1534	1145
DEF6	NC_040271.1	10974428	10974756	peak_6140	329	+	4.03693	2.35294e-05	0.000199957	peak_18781|NA	utr3	rna-XM_004018767.4	221	103	127	105
SLC5A8	NC_040254.1	182729113	182729263	peak_1265	151	-	-2.19346	0.000116009	0.000352292	NA|peak_5241	utr3	rna-XM_004006660.3	9	2	24	2
BMP1	NC_040253.1	45621193	45621343	peak_2578	151	-	2.07845	2.07383e-05	0.000259567	peak_3234|NA	utr3	rna-XM_015093111.2	116	45	62	48
LOC114111469	NC_040278.1	92796373	92796643	peak_10879	271	+	2.07844	5.41712e-05	0.00020265	peak_22520|NA	NP_exon	gene-LOC114111469.trans	57	39	19	23
MORN3	NC_040268.1	62568837	62569652	peak_9174	816	+	2.11999	6.08273e-05	0.00021664	peak_16782|NA	cds	rna-XM_027956480.1	50	10	48	29
RDH12	NC_040258.1	83108512	83108663	peak_8711	152	+	2.02158	4.75285e-05	0.000188721	peak_9067|NA	utr3	rna-XM_004010741.4	484	300	692	534
ZNF215	NC_040266.1	48856048	48856379	peak_7196	332	-	2.13697	2.72777e-05	0.000176772	peak_16093|NA	cds	rna-XM_004016192.4	75	20	74	50
LOC114116600	NC_040261.1	21213334	21213477	peak_11540	144	+	-4.02159	1.70765e-05	0.00160519	NA|peak_9793	NP_exon	gene-LOC114116600.trans	122	101	114	95
SEMA3G	NC_040270.1	50419523	50419674	peak_7783	152	+	2.07842	0.000242718	0.000674995	peak_18222|NA	utr3	rna-XM_027958326.1	171	124	240	242
RTN2	NC_040265.1	56587276	56587395	peak_17305	120	-	-2.02158	0.00015625	0.000452491	NA|peak_13949	utr5	rna-XM_027978488.1	38	18	34	19
CDKL1	NC_040258.1	44180202	44180413	peak_8443	212	-	-4.43082	0.000104603	0.000323084	NA|peak_8554	utr3	rna-XM_015096973.2	16	10	35	2
DMRT2	NC_040253.1	74575402	74576373	peak_2714	972	+	3.02159	5.12295e-05	0.000196064	peak_2431|NA	cds	rna-XM_027964525.1	29	5	5	1
CHD7	NC_040260.1	42020899	42021079	peak_11260	181	+	-2.07844	2.33645e-05	0.000201624	NA|peak_9398	utr5	rna-XM_027972981.1	109	75	76	86
LOC105605507	NC_040278.1	75967474	75988492	peak_10819	21019	-	-3.08009	4.08163e-05	0.000176609	NA|peak_20726	NP_exon	rna-XR_003587504.1	315	184	194	120
CCNJL	NC_040256.1	74737449	74737688	peak_4989	240	-	-3.04852	5.25762e-05	0.000198945	NA|peak_7256	utr3	rna-XM_004009544.4	16	2	18	4
MACF1	NC_040252.1	14624640	14625139	peak_15004	500	+	2.03693	2.14316e-05	0.000238152	peak_123|NA	cds	rna-XM_027968297.1	605	314	708	482
ZCCHC3	NC_040264.1	63046374	63046643	peak_18174	270	-	4.31096	0.00012987	0.000386797	peak_13918|NA	cds	rna-XM_027977045.1	18	1	8	4
NUFIP1	NC_040261.1	17365272	17366934	peak_11511	1663	-	4.25924	2.69397e-05	0.000177517	peak_10927|NA	cds	rna-XM_027973546.1	32	7	9	11
TAF5	NC_040273.1	26523525	26523615	peak_11986	91	+	3.15921	3.95883e-05	0.00017512	peak_20183|NA	cds	rna-XM_004020157.4	13	3	3	2
ZIC1	NC_040252.1	262538655	262538892	peak_16339	238	-	2.16598	4.97018e-05	0.000193759	peak_2023|NA	cds	rna-XM_027959508.1	28	4	21	13
C24H16orf71	NC_040275.1	3872969	3873523	peak_13716	555	+	3.11069	2.42718e-05	0.000193503	peak_20919|NA	utr5	rna-XM_012104062.3	108	18	69	28
NFIC	NC_040256.1	18905320	18905471	peak_4461	152	-	4.02158	2.67094e-05	0.000179139	peak_7643|NA	utr3	rna-XM_027969894.1	524	339	328	284
NOL12	NC_040254.1	230358887	230359097	peak_1554	211	+	-4.07845	3.57143e-05	0.00017122	NA|peak_4432	utr5	rna-XM_012175625.3	974	269	1079	558
LOC114109077	NC_040252.1	217670629	217671094	peak_16157	466	+	3.02158	5.4407e-05	0.000203037	peak_829|NA	NP_exon	rna-XR_003585766.1	153	58	128	62
APC2	NC_040256.1	45977594	45977985	peak_4701	392	+	3.01994	4.03226e-05	0.00017596	peak_7127|NA	cds	rna-XM_027970200.1	45	17	26	14
LOC114117972	NC_040265.1	47703034	47703125	peak_16996	92	+	3.1216	3.13676e-05	0.000170578	peak_14379|NA	utr5	rna-XM_027978208.1	163	260	73	49
RBM38	NC_040264.1	61098649	61098770	peak_18142	122	-	-3.22162	2.77162e-05	0.000175781	NA|peak_12646	utr5	rna-XM_004023341.4	24	22	23	10
PSD	NC_040273.1	25665267	25665596	peak_11958	330	-	3.35398	2.12675e-05	0.000243224	peak_20349|NA	utr5	rna-XM_027960468.1	58	18	2	9
PROC	NC_040253.1	127752264	127755496	peak_2905	3233	-	3.17845	2.04666e-05	0.000271865	peak_3438|NA	cds	rna-XM_015093311.2	27	11	47	70
LOC105603310	NC_040269.1	68521689	68522206	peak_10390	518	-	3.08011	0.000139276	0.00040971	peak_17969|NA	NP_exon	rna-XR_003585820.1	14	5	7	2
SIAE	NC_040272.1	29114264	29114475	peak_5657	212	-	-4.12166	0.000126582	0.000378965	NA|peak_18013	utr3	rna-XM_027959848.1	19	6	41	8
PRDM5	NC_040257.1	5458150	5475850	peak_5091	17701	+	-2.02157	2.27066e-05	0.000211607	NA|peak_7310	cds	rna-XM_027970782.1	108	142	69	95
ZNF365	NC_040276.1	18273761	18280903	peak_9582	7143	+	4.02158	0.000295858	0.000813687	peak_21729|NA	utr3	rna-XM_004021394.3	171	116	296	275
LOC101115435	NC_040253.1	250930513	250930856	peak_3375	344	+	-2.1801	2.12675e-05	0.000243224	NA|peak_2640	utr3	rna-XM_027965347.1	89	80	141	88
FAM221B	NC_040253.1	55442068	55442368	peak_2649	301	+	4.02158	5.42888e-05	0.000202843	peak_2381|NA	cds	rna-XM_012121234.3	49	19	42	17
FGD5	NC_040270.1	59277616	59278006	peak_7994	391	-	-2.15381	1.83083e-05	0.000504204	NA|peak_17010	utr3	rna-XM_027957812.1	61	38	58	22
CASP8AP2	NC_040259.1	53301064	53301334	peak_3802	271	-	4.15923	1.93874e-05	0.000344116	peak_10035|NA	cds	rna-XM_012182768.2	26	6	30	21
MICALL1	NC_040254.1	230565728	230565879	peak_1567	152	+	3.13695	3.30688e-05	0.000170948	peak_4910|NA	cds	rna-XM_027968096.1	226	114	101	170
SHROOM4	NC_040278.1	56981513	56982627	peak_10661	1115	+	-4.0631	1.92086e-05	0.000361122	NA|peak_20278	cds	rna-XM_012106694.3	49	22	103	44
TBC1D14	NC_040257.1	125419390	125444804	peak_5465	25415	+	2.02158	2.09908e-05	0.000251452	peak_8268|NA	cds	rna-XM_027971233.1	428	326	274	233
TMOD1	NC_040253.1	52721281	52721592	peak_2616	312	-	4.13695	4.1841e-05	0.00017861	peak_2361,peak_3255|NA	utr3	rna-XM_004004235.4	196	85	35	60
GAPT	NC_040267.1	22057234	22057534	peak_6752	301	-	-3.59297	2.10615e-05	0.000248901	NA|peak_15045	cds	rna-XM_012096893.3	0	0	27	1
SPRED3	NC_040265.1	51089368	51089638	peak_17113	271	+	-2.9179	0.00276657	0.00721156	peak_14461|peak_13186	utr3	rna-XM_027978238.1	27	17	33	5
ATRX	NC_040278.1	73564398	73593255	peak_10806	28858	+	3.07844	8.99281e-05	0.000287047	peak_22467|NA	cds	rna-XM_012106950.3	293	168	211	218
IQCN	NC_040256.1	4964347	4964617	peak_4127	271	+	4.17845	3.94011e-05	0.000174627	peak_6788|NA	cds	rna-XM_027969219.1	21	8	5	5
DRAM2	NC_040252.1	93096152	93096391	peak_15415	240	-	4.13696	0.000176056	0.000502971	peak_1432|NA	utr3	rna-XM_004002311.4	45	12	12	8
PATL1	NC_040266.1	89184001	89184212	peak_7460	212	-	-3.02159	1.92382e-05	0.000359477	NA|peak_14823	utr5	rna-XM_012096472.3	71	100	83	154
LOC105605861	NC_040265.1	16868479	16868809	peak_16746	331	+	-2.0801	2.24719e-05	0.0002153	NA|peak_12920	utr5	rna-XM_027977806.1	71	54	94	47
GAL3ST2	NC_040252.1	143875	144173	peak_14832	299	-	4.29563	2.08768e-05	0.000254556	peak_1071|NA	utr3	rna-XM_027962318.1	54	5	4	3
TBC1D10A	NC_040268.1	78543149	78543330	peak_9364	182	-	3.02158	3.44828e-05	0.000171104	peak_17290|NA	utr3	rna-XM_027956762.1	147	109	139	116
FAT2	NC_040256.1	65444739	65444862	peak_4946	124	-	-2.08011	0.000175439	0.000501284	NA|peak_7231	cds	rna-XM_027970435.1	26	10	47	15
CEP250	NC_040264.1	67542911	67543121	peak_18238	211	+	-3.28014	3.27439e-05	0.000170899	NA|peak_12335	utr3	rna-XM_027977127.1	18	31	52	19
LOC114113095	NC_040252.1	75206779	75206838	peak_15332	60	+	3.02158	1.81291e-05	0.000553914	peak_329|NA	NP_exon	gene-LOC114113095.trans	220	155	205	191
PCNT	NC_040252.1	289426636	289428458	peak_16488	1823	+	-3.02159	1.82282e-05	0.000527216	NA|peak_966	cds	rna-XM_027961382.1	207	165	399	293
ZNF335	NC_040264.1	78082281	78082669	peak_18348	389	-	4.07844	3.65497e-05	0.000171827	peak_14012|NA	cds	rna-XM_027977256.1	401	247	343	403
MFSD13A	NC_040273.1	25710637	25710875	peak_11963	239	+	3.21067	2.079e-05	0.000257416	peak_20158|NA	utr3	rna-XM_027960274.1	50	15	16	18
SPTBN5	NC_040258.1	37270059	37271245	peak_8390	1187	-	-2.15381	3.52113e-05	0.000170809	NA|peak_8515	cds	rna-XM_027971705.1	17	10	41	15
CCDC88A	NC_040254.1	73544211	73555256	peak_564	11046	+	4.13695	5.54939e-05	0.000205223	peak_4223|NA	cds	rna-XM_012171256.3	111	58	152	190
TMEM44	NC_040252.1	211053313	211053463	peak_16144	151	+	-2.02158	2.28938e-05	0.000208809	NA|peak_759	NP_exon	rna-XR_003585728.1	15	6	21	10
DNAJC18	NC_040256.1	53068998	53070851	peak_4782	1854	-	3.02158	3.74813e-05	0.000172294	peak_7857|NA	cds	rna-XM_027970295.1	236	158	241	210
LOC101102942	NC_040272.1	27701272	27701448	peak_5654	177	+	-2.53253	3.28084e-05	0.000170559	NA|peak_17759	cds	rna-XM_027959822.1	1	0	14	4
HIPK1	NC_040252.1	96074894	96075315	peak_15437	422	+	4.03692	1.74095e-05	0.00097493	peak_411|NA	cds	rna-XM_015092182.2	232	131	251	230
LOC105610484	NC_040256.1	11270511	11270781	peak_4235	271	-	-4.07017	8.14332e-05	0.000266346	NA|peak_6841	cds	rna-XM_015095807.2	6	2	22	6
GNGT2	NC_040262.1	25968979	25969279	peak_12684	301	-	2.24591	0.0013123	0.00344758	peak_12184|peak_11079	utr5	rna-XM_027974683.1	26	2	129	57
ACADVL	NC_040262.1	36419095	36419186	peak_12920	92	-	-4.0801	3.28084e-05	0.000170559	NA|peak_11200	cds	rna-XM_004012636.3	233	192	397	250
AOC1	NC_040255.1	123520639	123520907	peak_2216	269	+	-4.35831	2.15332e-05	0.000235167	NA|peak_5763	cds	rna-XM_027968999.1	0	0	32	6
NUP98	NC_040266.1	54369182	54377192	peak_7248	8011	+	4.07844	2.62055e-05	0.000181712	peak_15785|NA	cds	rna-XM_015101065.2	332	216	203	257
HMCN1	NC_040263.1	72259366	72259517	peak_14712	152	+	3.02158	4.06174e-05	0.000176577	peak_12800|NA	cds	rna-XM_027975960.1	30	12	22	10
PCDH7	NC_040257.1	55870484	55870635	peak_5236	152	+	-2.25383	2.45098e-05	0.000191019	NA|peak_7391	cds	rna-XM_027970916.1	5	0	23	9
NARS2	NC_040272.1	19301140	19301290	peak_5615	151	+	-2.12166	2.0202e-05	0.000283043	NA|peak_17732	utr3	rna-XM_015103080.2	12	5	21	5
RAD51B	NC_040258.1	83815624	83820734	peak_8714	5111	+	2.02157	0.000416667	0.00112594	peak_9069|NA	utr3	rna-XM_027971941.1	39	37	66	70
GPR151	NC_040256.1	60143717	60143957	peak_4884	241	-	-3.3787	7.77605e-05	0.000257951	NA|peak_7204	cds	rna-XM_012178694.3	4	8	29	6
LOC101111419	NC_040275.1	37081995	37082295	peak_14091	301	-	2.07844	3.39905e-05	0.000171011	peak_21588|NA	cds	rna-XM_027961544.1	299	201	254	287
HDAC11	NC_040270.1	60297118	60297358	peak_8011	241	-	2.01994	5.19751e-05	0.000197767	peak_18681|NA	utr3	rna-XM_027957834.1	72	29	81	52
RIC8A	NC_040272.1	52806315	52807115	peak_6038	801	-	2.02158	0.000105485	0.000325156	peak_20027|NA	cds	rna-XM_027959956.1	456	289	899	775
BUD31	NC_040275.1	37670531	37671043	peak_14122	513	-	2.02158	5.26316e-05	0.00019891	peak_21603|NA	cds	rna-XM_027961176.1	932	652	979	778
SIGIRR	NC_040272.1	52588400	52588578	peak_6028	179	+	-2.12161	2.32775e-05	0.000202965	NA|peak_17968	utr3	rna-XM_015103259.2	100	75	101	49
PDYN	NC_040264.1	55462377	55462587	peak_18065	211	+	-3.17419	3.68022e-07	0.000452029	peak_13469|peak_12238	cds	rna-NM_001280677.1	21	0	16	1
CPNE9	NC_040270.1	17996890	17997160	peak_7646	271	-	3.21788	2.3855e-05	0.000197441	peak_18487|NA	utr5	rna-XM_027958114.1	25	2	5	2
SMPD3	NC_040265.1	38496224	38496285	peak_16892	62	-	-4.09531	1.82615e-05	0.00051682	NA|peak_13767	utr3	rna-XM_027978114.1	14	7	45	15
TRA2B	NC_040252.1	219804547	219804698	peak_16173	152	+	2.13692	1.95313e-05	0.000325062	peak_846|NA	utr5	rna-XM_012097668.2	1010	547	619	620
LOC105606370	NC_040265.1	37866788	37876171	peak_16863	9384	+	-3.12159	3.10752e-05	0.000171058	NA|peak_13000	NP_exon	rna-XR_001435686.2	27	29	87	78
PTPN23	NC_040270.1	54211151	54211482	peak_7910	332	-	-2.04791	1.68805e-05	0.0026135	NA|peak_16973	cds	rna-XM_027957710.1	57	19	87	25
NLRX1	NC_040266.1	32560393	32560694	peak_7075	302	+	4.07844	2.19684e-05	0.000225109	peak_15669|NA	cds	rna-XM_027979294.1	112	66	132	218
SNX13	NC_040255.1	29913154	29913335	peak_1786	182	-	3.07844	1.91498e-05	0.000370604	peak_6465|NA	cds	rna-XM_027968499.1	197	124	133	234
LOC105605626	NC_040278.1	135691824	135691974	peak_10979	151	-	-5.38689	2.1815e-05	0.000228234	NA|peak_20827	NP_exon	rna-XR_001025331.2	0	2	13	2
RESF1	NC_040254.1	196240142	196240442	peak_1349	301	-	-3.15381	3.0656e-05	0.000171309	NA|peak_5293	cds	rna-XM_012175064.3	10	6	37	13
TGFBR1	NC_040253.1	51381450	51381601	peak_2601	152	-	-3.07017	1.98098e-05	0.000303641	NA|peak_2979	utr3	rna-XM_012120354.3	33	11	26	7
PIK3R2	NC_040256.1	5064628	5066007	peak_4133	1380	-	2.02158	2.63992e-05	0.000180944	peak_7433|NA	cds	rna-XM_027969417.1	1810	1209	1707	1464
XIRP2	NC_040253.1	153563256	153563587	peak_3013	332	-	2.35584	2.69542e-05	0.000177358	peak_3509|NA	cds	rna-XM_012135021.3	29	4	1	2
CXCR6	NC_040270.1	55323781	55324142	peak_7939	362	-	-3.14789	1.78571e-05	0.000643836	NA|peak_16989	utr3	rna-XM_004018516.4	39	130	82	134
C11H17orf100	NC_040262.1	38131175	38131353	peak_12961	179	+	2.21067	2.27687e-05	0.000210482	peak_11646|NA	utr3	rna-XM_027975101.1	14	4	5	9
PPT2	NC_040271.1	29061801	29062010	peak_6319	210	-	-3.0801	2.08247e-05	0.000256466	NA|peak_17518	utr5	rna-XM_027958776.1	52	41	88	54
SERPINB13	NC_040274.1	68018536	68018597	peak_13539	62	+	-4.0785	0.000116279	0.00035282	NA|peak_18729	utr3	rna-XM_012103836.3	15	2	21	6
FAM222B	NC_040262.1	43199863	43200133	peak_13091	271	+	4.12159	2.40385e-05	0.000195103	peak_11746|NA	cds	rna-XM_027975224.1	30	27	21	20
STX4	NC_040275.1	27934088	27934327	peak_13950	240	+	3.11066	0.00030303	0.000831674	peak_21065|NA	utr3	rna-XM_027961302.1	37	12	42	29
AHDC1	NC_040253.1	255277807	255278047	peak_3443	241	+	2.23699	5.48246e-05	0.000203935	peak_2925|NA	cds	rna-XM_027965440.1	33	9	25	26
FOXD1	NC_040267.1	8639120	8639390	peak_6676	271	+	-2.3024	2.57069e-05	0.000183932	NA|peak_14863	utr3	rna-XM_027979947.1	6	7	23	6
LARP1B	NC_040268.1	32970887	32971007	peak_8981	121	-	-3.09006	3.84615e-05	0.000173129	NA|peak_15557	utr3	rna-XM_004017256.4	16	2	21	6
ZDHHC15	NC_040278.1	74671029	74671210	peak_10809	182	+	-4.02158	3.47705e-05	0.000170967	NA|peak_20368	utr3	rna-XM_004022206.4	24	12	50	31
PHLPP1	NC_040274.1	67399490	67399611	peak_13528	122	+	4.11066	2.89352e-05	0.000173366	peak_20619|NA	cds	rna-XM_027960855.1	48	14	50	38
LOC101108374	NC_040278.1	46634159	46634340	peak_10589	182	+	-2.20239	1.92678e-05	0.000356059	NA|peak_20242	utr5	rna-XM_027963420.1	13	8	29	8
TMEM53	NC_040252.1	19919106	19919346	peak_15094	241	-	3.03692	3.53357e-05	0.000171007	peak_1222|NA	utr3	rna-XM_027969131.1	100	56	119	89
GIN1	NC_040256.1	108874770	108875406	peak_5066	637	-	-3.02158	1.68919e-05	0.00253021	NA|peak_7296	cds	rna-XM_012179021.3	71	52	47	33
MYO18A	NC_040262.1	42854198	42854319	peak_13078	122	+	-3.02158	0.00017301	0.000494883	NA|peak_10666	cds	rna-XM_027975193.1	337	233	428	363
TMEM39A	NC_040252.1	202241171	202241470	peak_16030	300	-	2.03692	2.28728e-05	0.000209032	peak_1825|NA	utr3	rna-XM_004002942.4	177	96	96	65
CFAP410	NC_040252.1	287690640	287693071	peak_16453	2432	-	3.02157	4.75737e-05	0.000188819	peak_2115|NA	utr3	rna-XM_027961062.1	209	256	143	258
ECHDC1	NC_040259.1	12732223	12743668	peak_3665	11446	+	-3.02157	2.95159e-05	0.000172635	NA|peak_8802	cds	rna-XM_027972325.1	382	356	413	431
MPND	NC_040256.1	18213280	18214338	peak_4423	1059	-	-3.12159	2.06697e-05	0.000262633	NA|peak_6950	utr3	rna-XM_027970576.1	189	208	315	261
PAIP2B	NC_040254.1	99395209	99395540	peak_676	332	-	-4.08009	2.51889e-05	0.000186153	NA|peak_4923	utr3	rna-XM_004006056.4	107	82	118	73
FAM13A	NC_040257.1	40754208	40754298	peak_5194	91	+	-2.0631	6.88705e-05	0.000235981	NA|peak_7362	cds	rna-XM_027970873.1	72	38	105	49
PAXBP1	NC_040252.1	130895716	130897454	peak_15839	1739	+	2.03692	1.70882e-05	0.0015509	peak_617|NA	cds	rna-XM_015092372.2	330	187	238	222
PRRC2C	NC_040263.1	42350212	42350396	peak_14422	185	+	-4.08009	2.95858e-05	0.000172496	NA|peak_11466	cds	rna-XM_027975606.1	179	109	263	161
CASP8AP2	NC_040259.1	53299681	53300011	peak_3801	331	-	-3.02158	3.78788e-05	0.000172486	NA|peak_9124	cds	rna-XM_012182768.2	64	32	121	61
ZNF304	NC_040265.1	69655475	69655745	peak_17663	271	+	2.17847	3.8432e-05	0.000173122	peak_14836|NA	utr3	rna-XM_027978866.1	192	75	30	41
SYNE1	NC_040259.1	83436195	83437963	peak_3953	1769	-	4.03693	4.88759e-05	0.000191838	peak_10125|NA	cds	rna-XM_027972570.1	195	100	205	175
ZNF462	NC_040253.1	16703527	16704037	peak_2412	511	-	2.39349	1.81951e-05	0.000535504	peak_3131|NA	cds	rna-XM_027964142.1	46	11	7	31
LOC101110904	NC_040252.1	294937691	294938081	peak_16527	391	+	2.07843	4.10846e-05	0.000177229	peak_1048|NA	NP_exon	gene-LOC101110904.trans	206	161	55	80
DUS2	NC_040265.1	38254147	38256214	peak_16885	2068	+	4.01993	2.62605e-05	0.000181343	peak_14285|NA	utr5	rna-XM_004015083.4	109	45	81	49
TULP4	NC_040259.1	89675354	89675595	peak_3986	242	+	2.02158	3.0248e-05	0.000171844	peak_9908|NA	cds	rna-XM_027972621.1	19	6	18	6
TRAK1	NC_040270.1	15411046	15423281	peak_7568	12236	+	4.02158	5.82072e-05	0.000210731	peak_18063|NA	utr5	rna-XM_027958053.1	287	219	188	176
ALKBH2	NC_040268.1	73215095	73215365	peak_9289	271	+	-3.10238	1.72058e-05	0.00129918	NA|peak_15377	utr3	rna-XM_012097948.3	26	11	32	8
CBX5	NC_040254.1	141835372	141835523	peak_907	152	+	-3.08009	1.83756e-05	0.000482956	NA|peak_4022	utr3	rna-XM_012159004.2	473	295	569	360
TNNT2	NC_040263.1	84501865	84510095	peak_14826	8231	+	3.13695	0.000301205	0.000827404	peak_12865|NA	cds	rna-XM_027976057.1	2966	1454	38	44
SLC38A2	NC_040254.1	150318607	150318788	peak_1083	182	+	4.03692	2.86205e-05	0.000174085	peak_4579|NA	utr3	rna-XM_015094717.2	617	344	502	489
GJB4	NC_040252.1	10082004	10082363	peak_14913	360	+	-4.08009	2.43072e-05	0.00019295	NA|peak_60	utr3	rna-XM_027964300.1	108	68	213	111
FOSB	NC_040265.1	56570276	56570874	peak_17303	599	+	4.3693	1.7325e-05	0.00107837	peak_14593|NA	utr3	rna-XM_012190549.3	159	17	18	22
MAN1B1	NC_040254.1	817496	819594	peak_22	2099	-	-2.12159	0.000189394	0.00053617	NA|peak_4544	cds	rna-XM_027966078.1	659	586	1257	1055
AHRR	NC_040267.1	78168007	78168187	peak_6925	181	-	3.13699	6.13497e-05	0.000218038	peak_16617|NA	utr3	rna-XM_027979965.1	16	3	17	9
LOC106990101	NC_040254.1	147024168	147024468	peak_1032	301	+	2.02158	9.76563e-05	0.000306459	peak_4533|NA	utr3	rna-XM_027967380.1	54189	24801	35371	22896
PELO	NC_040267.1	27619352	27619413	peak_6776	62	-	3.0631	4.53721e-05	0.000184615	peak_16516|NA	cds	rna-XM_012096946.2	44	19	79	32
TMEM132C	NC_040268.1	56484949	56610625	peak_9104	125677	-	2.02157	3.77644e-05	0.000172519	peak_17149|NA	cds	rna-XM_027980249.1	170	145	166	203
GNG8	NC_040265.1	57246435	57246613	peak_17334	179	-	-3.12166	8.10373e-05	0.000265522	NA|peak_13975	cds	rna-XM_027978519.1	50	16	61	12
ZNF513	NC_040254.1	35966924	35967195	peak_390	272	-	4.02158	0.00277778	0.00723872	peak_5273|NA	utr3	rna-XM_027966624.1	38	17	41	27
FIGN	NC_040253.1	157872111	157872321	peak_3026	211	+	-4.16316	2.67237e-05	0.000178844	NA|peak_2430	utr3	rna-XM_004004652.4	4	2	29	7
FAM210A	NC_040274.1	48940371	48945287	peak_13443	4917	-	-2.02158	0.000123762	0.000371913	NA|peak_18834	NP_exon	rna-XR_001024035.2	104	79	95	69
ZC3H11A	NC_040263.1	1168037	1168248	peak_14240	212	+	-2.12159	3.99042e-05	0.000175632	NA|peak_11366	NP_exon	rna-XR_003591028.1	62	62	308	208
PAK6	NC_040258.1	35877612	35877823	peak_8328	212	+	-2.15383	2.11595e-05	0.000246113	NA|peak_8006	cds	rna-XM_027971673.1	53	44	79	28
LPAR1	NC_040253.1	12819643	12819943	peak_2382	301	+	1.69256	0.0361687	0.0928482	peak_2219|peak_2072	cds	rna-NM_001009332.1	45	5	46	21
TFAM	NC_040276.1	47493650	47493830	peak_9746	181	-	2.29553	5.40541e-05	0.000202541	peak_21996|NA	utr3	rna-XM_027962472.1	33	6	16	23
RNF135	NC_040262.1	45662813	45663053	peak_13143	241	+	-4.08009	2.61233e-05	0.000182033	NA|peak_10713	cds	rna-XM_027975274.1	150	101	138	79
CRACR2B	NC_040272.1	52258367	52258800	peak_6010	434	-	-4.02158	0.00208333	0.0054429	NA|peak_18182	cds	rna-XM_027959972.1	118	88	134	107
LOC114118756	NC_040267.1	69613942	69617442	peak_6885	3501	-	4.07844	2.76855e-05	0.000175889	peak_16592|NA	NP_exon	rna-XR_003591931.1	99	67	69	75
RIOK1	NC_040271.1	51418311	51418671	peak_6573	361	-	4.02158	1.6835e-05	0.00319761	peak_19392|NA	utr3	rna-XM_004019142.3	381	241	354	323
PXK	NC_040270.1	44921855	44922006	peak_7725	152	-	2.03693	1.85322e-05	0.000452836	peak_18532|NA	utr3	rna-XM_015102347.2	104	46	77	52
TTC9	NC_040258.1	85832900	85833021	peak_8738	122	+	2.02158	2.01369e-05	0.00028671	peak_9081|NA	cds	rna-XM_015097152.2	159	91	144	140
LOC105610863	NC_040252.1	82148184	82148573	peak_15351	390	+	4.02158	9.14077e-05	0.000290461	peak_342|NA	NP_exon	gene-LOC105610863.trans	176	55	15	5
ARID4A	NC_040258.1	73158833	73159523	peak_8641	691	+	-4.02159	1.79469e-05	0.000610061	NA|peak_8203	cds	rna-XM_012181721.3	66	36	86	45
STARD9	NC_040258.1	38013504	38013625	peak_8417	122	+	2.03693	0.00138889	0.00364358	peak_8859|NA	cds	rna-XM_027971713.1	54	15	25	11
ARAP2	NC_040257.1	61156198	61157150	peak_5238	953	-	4.07844	2.02429e-05	0.000281264	peak_8419|NA	cds	rna-XM_015096434.2	117	81	53	89
ZNF672	NC_040256.1	44799764	44800094	peak_4663	331	+	4.25924	0.000471698	0.0012687	peak_7095|NA	cds	rna-XM_004009449.3	57	13	29	30
ENGASE	NC_040262.1	9936777	9936897	peak_12286	121	+	-2.02159	2.21533e-05	0.000221101	NA|peak_10189	utr3	rna-XM_027974219.1	9	5	30	16
MYLK2	NC_040264.1	63710091	63710449	peak_18184	359	+	4.07844	5.06586e-05	0.000195095	peak_13536|NA	utr3	rna-XM_027977054.1	50	19	18	12
WDR47	NC_040252.1	90902214	90902454	peak_15378	241	-	-2.08009	2.57467e-05	0.000183788	NA|peak_1317	cds	rna-XM_012177669.3	87	53	102	59
CHTF18	NC_040275.1	640022	640172	peak_13573	151	+	-3.03694	7.0922e-05	0.000241305	NA|peak_18908	cds	rna-XM_027961324.1	16	4	45	20
PRRX1	NC_040263.1	41510295	41510475	peak_14408	181	+	-3.18015	1.74948e-05	0.000875879	NA|peak_11452	utr5	rna-XM_015099201.2	13	11	20	6
KCNC3	NC_040265.1	59935101	59935941	peak_17448	841	-	2.1007	3.39905e-05	0.000171011	peak_15362|NA	utr3	rna-XM_027977465.1	186	45	43	26
PTPRF	NC_040252.1	18783165	18797244	peak_15080	14080	+	4.02159	2.15054e-05	0.000236405	peak_175|NA	utr5	rna-XM_027968838.1	2114	1724	2044	1938
SREK1IP1	NC_040267.1	15190004	15190244	peak_6737	241	+	2.07845	4.81232e-05	0.000190099	peak_16300|NA	NP_exon	rna-XR_003591899.1	62	25	173	147
GZF1	NC_040264.1	43453629	43453870	peak_17985	242	+	4.11066	0.000240385	0.000669212	peak_13411|NA	utr3	rna-XM_027976775.1	87	26	64	52
POMT2	NC_040258.1	92477543	92477752	peak_8823	210	-	4.02158	1.98807e-05	0.000302213	peak_9621|NA	utr3	rna-XM_015097206.2	95	37	39	18
HOXD11	NC_040253.1	144627206	144627414	peak_2972	209	-	2.07844	2.17202e-05	0.000231314	peak_3472|NA	NP_exon	rna-XR_003588196.1	20	0	13	0
NCOA7	NC_040259.1	14115027	14115177	peak_3670	151	-	3.02158	5.02008e-05	0.000194347	peak_9972|NA	utr5	rna-XM_004011141.4	61	29	65	39
LDB3	NC_040276.1	43216652	43221973	peak_9707	5322	+	4.21066	3.19898e-05	0.000169997	peak_21810|NA	cds	rna-XM_027962162.1	71	24	16	24
H6PD	NC_040263.1	47611129	47611249	peak_14479	121	-	-3.14799	4.12882e-05	0.000177566	NA|peak_11850	utr3	rna-XM_027975664.1	37	12	26	4
SLC45A4	NC_040260.1	16903673	16938518	peak_11161	34846	+	-2.02159	1.96696e-05	0.000313759	NA|peak_9339	utr5	rna-XM_027972827.1	228	342	92	144
MYCN	NC_040254.1	25441864	25442044	peak_307	181	+	3.02158	2.0842e-05	0.000255996	peak_4057|NA	cds	rna-XM_027966531.1	1196	704	887	743
WDR87	NC_040265.1	50565042	50570817	peak_17095	5776	-	3.02158	2.03832e-05	0.00027492	peak_15179|NA	utr5	rna-XM_012190364.3	157	67	162	100
CFAP58	NC_040273.1	27473591	27474728	peak_12010	1138	+	-4.06588	9.68992e-05	0.000304498	NA|peak_18327	cds	rna-XM_004020330.4	2	3	18	0
CCDC57	NC_040262.1	12336647	12336797	peak_12350	151	-	2.13695	3.003e-05	0.000171611	peak_11999|NA	utr3	rna-XM_027974305.1	33	15	29	30
ATRIP	NC_040270.1	53369392	53369722	peak_7887	331	-	4.2955	1.88964e-05	0.000406241	peak_18617|NA	cds	rna-XM_027957677.1	43	8	23	23
NR1H2	NC_040265.1	59987947	59988098	peak_17456	152	+	-2.08009	1.75193e-05	0.000856167	NA|peak_13415	utr3	rna-XM_012190735.3	115	73	134	81
REM1	NC_040264.1	63422218	63422368	peak_18175	151	+	-2.56131	2.13767e-05	0.000239564	NA|peak_12294	utr3	rna-XM_012188065.2	3	6	34	2
PARP14	NC_040252.1	205103774	205104223	peak_16071	450	+	-2.14388	2.82965e-05	0.000174827	NA|peak_724	cds	rna-XM_004002978.4	33	17	143	40
NDN	NC_040269.1	520478	520656	peak_9959	179	-	-3.3257	0.000116279	0.00035282	NA|peak_16127	utr3	rna-XM_004017705.4	41	12	42	2
ZNF8	NC_040265.1	70882556	70882797	peak_17718	242	+	3.03693	1.91939e-05	0.000363814	peak_14877|NA	utr3	rna-XM_027978939.1	83	38	65	57
MON1A	NC_040270.1	52333385	52333595	peak_7837	211	+	2.22449	0.000806452	0.00213662	peak_18254|NA	cds	rna-XM_004018449.4	21	3	26	20
HOXC10	NC_040254.1	142065060	142068545	peak_919	3486	-	3.08009	3.31785e-05	0.000170844	peak_5619|NA	cds	rna-XM_004006284.4	125	80	41	23
CDC42EP5	NC_040265.1	67987069	67987398	peak_17609	330	-	3.29004	1.70416e-05	0.00172513	peak_15478|NA	utr5	rna-XM_027978830.1	31	10	11	34
APC2	NC_040256.1	45982597	45982748	peak_4704	152	+	-2.0801	0.000446429	0.00120231	NA|peak_6486	utr3	rna-XM_027970200.1	27	18	24	12
CHI3L1	NC_040263.1	413020	414975	peak_14228	1956	-	2.03693	1.73792e-05	0.00101649	peak_12867|NA	utr3	rna-XM_004013541.3	86	38	35	28
THPO	NC_040252.1	221338272	221338393	peak_16189	122	+	-4.15381	4.25532e-05	0.00017994	NA|peak_785	utr3	rna-XM_027957641.1	8	6	26	10
FAM210A	NC_040274.1	48945555	48945766	peak_13444	212	-	3.02159	3.83142e-05	0.000172972	peak_20734|NA	utr5	rna-XM_012103620.2	34	8	19	5
KBTBD12	NC_040270.1	61528998	61529268	peak_8037	271	-	2.13696	2.78087e-05	0.000175401	peak_18693|NA	utr3	rna-XM_027957865.1	53	15	43	33
LOC101110773	NC_040261.1	30963496	30963617	peak_11588	122	+	2.02158	1.94553e-05	0.000334681	peak_10762|NA	utr3	rna-XM_027973623.1	7053	3584	7004	4093
GRK3	NC_040268.1	74745291	74746585	peak_9315	1295	+	-2.08009	4.55789e-05	0.000185047	NA|peak_15402	cds	rna-XM_027956670.1	152	95	125	72
BDH1	NC_040252.1	210052573	210052812	peak_16134	240	-	-2.25384	0.000126904	0.00037968	NA|peak_1780	utr5	rna-XM_004003025.4	7	10	37	14
LOC114117957	NC_040265.1	34730932	34732100	peak_16830	1169	-	4.07844	2.27998e-05	0.000210137	peak_15041|NA	cds	rna-XM_027978019.1	276	115	80	78
AKAP5	NC_040258.1	80050348	80050588	peak_8680	241	+	-2.39391	2.12675e-05	0.000243224	NA|peak_8233	cds	rna-XM_012181816.3	1	3	37	11
LOC105604541	NC_040274.1	61797564	61797712	peak_13501	149	-	2.07844	3.56633e-05	0.000171199	peak_20769|NA	NP_exon	rna-XR_001436605.2	19	8	33	25
LOC114116173	NC_040259.1	96944274	96944815	peak_4020	542	-	-2.5355	2.44618e-05	0.000191618	NA|peak_9243	NP_exon	rna-XR_003590200.1	2	5	32	3
RCCD1	NC_040269.1	19122649	19123009	peak_10040	361	-	-4.1216	0.00192308	0.00502707	NA|peak_16185	utr3	rna-XM_027957077.1	38	56	90	73
LOC105604146	NC_040272.1	51093630	51094419	peak_5980	790	+	4.07844	0.00010989	0.00033598	peak_19705|NA	NP_exon	rna-XR_003586405.1	62	26	22	20
PHF20	NC_040264.1	67841860	67860323	peak_18245	18464	+	-4.1216	4.32152e-05	0.000180625	NA|peak_12339	cds	rna-XM_027977138.1	401	361	409	272
CCDC162P	NC_040259.1	31132027	31132297	peak_3740	271	-	-4.01063	2.86369e-05	0.000173783	NA|peak_9091	utr3	rna-XM_012182637.3	31	9	42	18
SYT14	NC_040263.1	76701719	76701989	peak_14742	271	-	4.26197	2.0842e-05	0.000255996	peak_13193|NA	cds	rna-XM_027975976.1	30	7	0	2
PPFIA1	NC_040272.1	49275552	49276353	peak_5955	802	+	-3.02159	2.06612e-05	0.000263251	NA|peak_17922	cds	rna-XM_027959871.1	850	675	980	688
MYO6	NC_040259.1	3067308	3124940	peak_3634	57633	+	-3.02159	8.15661e-05	0.000266591	NA|peak_8776	cds	rna-XM_012182413.3	609	494	625	513
KIF2A	NC_040267.1	18019811	18020142	peak_6742	332	-	4.07844	2.21926e-05	0.000221134	peak_16489|NA	utr3	rna-XM_015101280.2	145	97	134	173
CREB3L2	NC_040255.1	110522771	110522981	peak_2102	211	-	-2.12161	2.29674e-05	0.000206819	NA|peak_6024	utr3	rna-XM_027968851.1	22	16	54	24
RFC2	NC_040275.1	33868668	33871887	peak_14002	3220	+	2.03693	2.67953e-05	0.00017848	peak_21103|NA	cds	rna-XM_027961131.1	631	311	516	426
LOC114117352	NC_040252.1	112168126	112168300	peak_15687	175	+	-4.30642	2.95159e-05	0.000172635	NA|peak_490	NP_exon	rna-XR_003591051.1	3	10	26	14
PIF1	NC_040258.1	46350026	46351106	peak_8459	1081	+	-3.00473	7.91139e-05	0.000260844	NA|peak_8091	cds	rna-XM_027971747.1	74	20	111	38
LOC101103836	NC_040265.1	61694115	61694206	peak_17498	92	+	-2.12162	4.83092e-05	0.000190385	NA|peak_13436	cds	rna-XM_012094697.3	6	5	10	0
MTREX	NC_040267.1	25197334	25197484	peak_6765	151	-	-2.02158	3.67647e-05	0.000171873	NA|peak_15054	cds	rna-XM_004016983.4	568	395	651	445
RGS7BP	NC_040267.1	15295607	15295757	peak_6739	151	-	4.15923	3.90016e-05	0.000173818	peak_16485|NA	utr3	rna-XM_004016942.4	18	4	26	19
ADAM17	NC_040254.1	19436442	19437731	peak_287	1290	-	-4.12159	2.09293e-05	0.000252522	NA|peak_4693	cds	rna-XM_004005676.4	724	619	659	562
KCTD5	NC_040275.1	2067069	2067308	peak_13637	240	+	3.13695	2.55885e-05	0.000184086	peak_20872|NA	utr3	rna-XM_004020720.4	186	81	108	148
LOC101113619	NC_040265.1	65474472	65474651	peak_17571	180	+	-3.07844	2.54194e-05	0.000184817	NA|peak_13481	utr3	rna-XM_027978719.1	5	3	16	18
ZNF48	NC_040275.1	27185837	27186017	peak_13909	181	+	4.01994	4.28449e-05	0.000180428	peak_21035|NA	cds	rna-XM_027961528.1	55	19	75	41
SLC28A3	NC_040253.1	37278371	37311618	peak_2501	33248	+	-3.08009	3.39443e-05	0.000171059	NA|peak_2131	cds	rna-XM_004004106.4	63	45	35	18
IGFALS	NC_040275.1	1324186	1324397	peak_13606	212	-	-3.02158	2.49377e-05	0.000187455	NA|peak_19322	cds	rna-XM_027961737.1	27	13	26	16
SLC16A6	NC_040262.1	1480538	1480808	peak_12151	271	-	-2.0801	2.67237e-05	0.000178844	NA|peak_10781	utr3	rna-XM_015098988.2	144	111	192	102
NAIP	NC_040267.1	10580805	10580986	peak_6698	182	-	-2.12159	7.34214e-05	0.000247388	NA|peak_15007	utr3	rna-XM_004017115.3	6	0	11	0
KLHDC8A	NC_040263.1	2753545	2753666	peak_14274	122	-	2.04625	2.44499e-05	0.000192014	peak_12892|NA	cds	rna-XM_027976212.1	38	8	56	22
KIAA1958	NC_040253.1	11339113	11339444	peak_2376	332	-	3.11066	2.11238e-05	0.000247258	peak_3099|NA	cds	rna-XM_027964112.1	71	22	23	18
ADAMTS9	NC_040270.1	38712027	38712088	peak_7710	62	+	4.07844	9.29368e-05	0.000294356	peak_18167|NA	cds	rna-XM_027958200.1	121	73	62	72
LOC105605313	NC_040278.1	814581	815121	peak_10445	541	-	-4.30243	2.936e-05	0.000172986	NA|peak_20528	utr5	rna-XM_027963321.1	41	59	101	25
NOX5	NC_040258.1	17010104	17010284	peak_8172	181	+	2.11066	1.91205e-05	0.000374363	peak_8682|NA	utr3	rna-XM_027971527.1	24	7	91	72
ZNF8	NC_040265.1	70880339	70880580	peak_17717	242	+	-2.0538	2.31481e-05	0.000205039	NA|peak_13567	utr3	rna-XM_027978938.1	31	13	49	17
LOC101103400	NC_040258.1	440015	440315	peak_8054	301	+	2.02157	2.18245e-05	0.000228074	peak_8606|NA	NP_exon	gene-LOC101103400.trans	400	388	231	318
LIN7C	NC_040266.1	61765845	61765936	peak_7319	92	-	4.13694	2.70856e-05	0.000177085	peak_16157|NA	cds	rna-XM_004016356.3	560	307	377	397
KANSL1L	NC_040253.1	226086681	226106655	peak_3232	19975	-	-4.02158	2.34962e-05	0.000200044	NA|peak_3300	utr5	rna-XM_012144913.3	244	125	320	177
EIF4E2	NC_040253.1	249815610	249815701	peak_3340	92	+	-3.12161	3.24044e-05	0.000170479	NA|peak_2624	utr3	rna-XM_027965324.1	40	24	54	25
PPP2CA	NC_040256.1	47914606	47915887	peak_4734	1282	-	-4.02159	1.82548e-05	0.000519023	NA|peak_7133	utr3	rna-XM_015096041.2	1458	1213	1252	956
LOC114117231	NC_040263.1	50144027	50144328	peak_14498	302	-	-3.23868	3.861e-05	0.000173416	NA|peak_11868	NP_exon	rna-XR_003590947.1	12	8	46	10
HEYL	NC_040252.1	14815578	14821310	peak_15012	5733	-	4.02159	1.79404e-05	0.000613237	peak_1181|NA	cds	rna-XM_012102566.3	393	333	543	532
TRAK1	NC_040270.1	15483885	15484065	peak_7573	181	+	-3.02158	1.74886e-05	0.00089255	NA|peak_16477	utr3	rna-XM_027958053.1	110	78	111	77
RTN1	NC_040258.1	74832699	74833058	peak_8649	360	-	1.46372	0.0477527	0.122109	peak_9537|peak_8637	cds	rna-XM_027971902.1	78	8	121	41
LOC105614110	NC_040259.1	339603	352264	peak_3624	12662	+	2.02159	9.31099e-05	0.000294803	peak_9666|NA	NP_exon	rna-XR_001041994.3	134	206	128	233
LARP6	NC_040258.1	19163331	19179458	peak_8183	16128	-	4.02158	5.98802e-05	0.000214387	peak_9279|NA	cds	rna-XM_027971542.1	449	265	336	328
TNXB	NC_040271.1	29125575	29125695	peak_6328	121	+	-2.08009	2.28415e-05	0.000209473	NA|peak_17225	cds	rna-XM_027958788.1	125	88	126	72
ZNF793	NC_040265.1	49983905	49984234	peak_17068	330	-	-2.12164	2.7933e-05	0.000175285	NA|peak_13834	cds	rna-XM_015099980.2	47	26	64	19
CDR2L	NC_040262.1	6837370	6843684	peak_12202	6315	+	2.07844	2.94811e-05	0.000172596	peak_11130|NA	cds	rna-XM_004013134.4	160	92	172	198
PCGF3	NC_040257.1	129583854	129587265	peak_5541	3412	-	-4.12159	1.94704e-05	0.000332151	NA|peak_7840	cds	rna-XM_027971355.1	266	248	322	257
LOC105603612	NC_040270.1	11109230	11109440	peak_7507	211	+	4.03694	2.13129e-05	0.000241791	peak_18005|NA	cds	rna-XM_012100303.2	119	31	94	42
TPP1	NC_040266.1	49634816	49634996	peak_7217	181	+	3.05215	0.000179856	0.000512317	peak_15761|NA	utr3	rna-XM_004016206.4	31	10	40	25
LOC101103215	NC_040253.1	260330613	260330733	peak_3560	121	-	-3.02157	1.89394e-05	0.00040016	NA|peak_3474	NP_exon	rna-XR_003588306.1	803	691	549	572
SPTBN4	NC_040265.1	52852298	52857859	peak_17156	5562	-	-4.12162	3.42466e-05	0.000171224	NA|peak_13877	cds	rna-XM_027978308.1	27	21	93	43
LOC101118133	NC_040267.1	25689775	25690073	peak_6769	299	-	2.02158	4.04204e-05	0.000176178	peak_16505|NA	NP_exon	gene-LOC101118133.trans	9701	6234	5879	5592
LOC101110417	NC_040258.1	90710431	90710729	peak_8805	299	-	4.13695	3.16857e-05	0.000170446	peak_9611|NA	utr3	rna-XM_012182074.3	461	285	157	325
FAM204A	NC_040273.1	41747333	41756171	peak_12059	8839	-	-4.12159	7.66871e-05	0.000255263	NA|peak_18518	cds	rna-XM_027960672.1	814	734	422	323
DNAJA3	NC_040275.1	3661194	3661522	peak_13707	329	+	3.02158	2.079e-05	0.000257416	peak_20912|NA	utr3	rna-XM_015104059.2	263	196	309	229
FOXJ3	NC_040252.1	17381891	17420659	peak_15049	38769	-	2.02159	6.88705e-05	0.000235981	peak_1209|NA	cds	rna-XM_015091903.2	398	319	223	170
JMJD4	NC_040256.1	3489562	3489742	peak_4082	181	+	4.02158	5.28541e-05	0.000199464	peak_6760|NA	cds	rna-XM_012177651.3	96	43	65	37
ARHGAP31	NC_040252.1	202113733	202113884	peak_16027	152	+	4.03692	2.36295e-05	0.000199063	peak_765|NA	cds	rna-XM_004002941.4	98	55	80	61
ZNF684	NC_040252.1	15704087	15704386	peak_15032	300	+	4.23324	1.98098e-05	0.000303641	peak_150|NA	cds	rna-XM_015091893.2	21	1	16	5
PRR29	NC_040262.1	14765075	14765226	peak_12405	152	+	3.06327	2.58532e-05	0.000182778	peak_11270|NA	utr3	rna-XM_012186325.2	22	4	35	13
STC2	NC_040267.1	5270994	5271384	peak_6659	391	-	-2.09531	0.000316456	0.000866584	NA|peak_14981	utr3	rna-XM_027979996.1	32	14	204	69
LOC101120630	NC_040252.1	206962674	206964090	peak_16086	1417	+	-2.1801	0.000123153	0.000370322	NA|peak_730	cds	rna-XM_027962743.1	59	53	74	45
EGFL8	NC_040271.1	29053094	29053520	peak_6318	427	-	-2.0631	0.000322581	0.000882308	NA|peak_17517	utr5	rna-XM_027958782.1	51	23	183	85
LOC114114505	NC_040255.1	48856563	48856623	peak_1823	61	-	-2.53722	0.00030303	0.000831674	NA|peak_5857	NP_exon	rna-XR_003589155.1	1	3	9	1
RNF112	NC_040262.1	29241642	29241852	peak_12783	211	+	-4.0631	0.000396825	0.00107406	NA|peak_10498	utr3	rna-XM_027974820.1	79	38	62	25
ZNF784	NC_040265.1	66610212	66611642	peak_17582	1431	+	-3.01994	2.00884e-05	0.000290737	NA|peak_13488	cds	rna-XM_027978766.1	820	328	1634	839
LOC101122983	NC_040269.1	68434147	68434825	peak_10387	679	+	-4.20239	1.80766e-05	0.000569306	NA|peak_16096	cds	rna-XM_027957440.1	16	10	76	19
SRSF1	NC_040262.1	58549422	58549483	peak_13233	62	+	4.01994	1.77179e-05	0.0007143	peak_11831|NA	utr3	rna-XM_012185167.3	261	89	521	341
ADAM9	NC_040277.1	37178108	37178169	peak_9907	62	+	4.10072	0.00714286	0.0185065	peak_22106|NA	utr3	rna-XM_004021791.4	17	4	23	13
UBE2E2	NC_040277.1	46293170	46294343	peak_9954	1174	-	4.03695	8.69565e-05	0.000279645	peak_22257|NA	utr5	rna-XM_027962474.1	464	81	419	133
REPIN1	NC_040255.1	122344861	122344952	peak_2191	92	+	-4.08009	0.000252525	0.000700471	NA|peak_5741	utr5	rna-XM_027968958.1	83	52	175	106
FOXP3	NC_040278.1	58224404	58224794	peak_10677	391	+	2.36179	0.000326797	0.000893311	peak_22388|NA	utr5	rna-XM_027962746.1	98	29	4	0
KCTD18	NC_040253.1	216773655	216773836	peak_3170	182	-	-2.51002	2.23614e-05	0.000217407	NA|peak_3265	utr3	rna-XM_012142009.3	5	19	12	2
SHMT1	NC_040262.1	28962161	28962491	peak_12773	331	-	2.13695	0.000102881	0.000319103	peak_12230|NA	utr3	rna-XM_027973956.1	184	96	109	115
TBCE	NC_040276.1	7748739	7748979	peak_9541	241	+	3.13695	3.69822e-05	0.000172104	peak_21693|NA	utr5	rna-XM_012104994.3	66	29	19	25
ZMYND15	NC_040262.1	36753744	36753924	peak_12931	181	+	-4.18015	3.00481e-05	0.000171395	NA|peak_10568	utr3	rna-XM_027975047.1	25	20	22	7
NIT2	NC_040252.1	180668384	180668444	peak_15954	61	+	-2.15383	4.98008e-05	0.000193899	NA|peak_656	utr3	rna-XM_004002878.3	5	4	6	2
TUBGCP2	NC_040273.1	55287760	55288200	peak_12130	441	-	3.02158	3.427e-05	0.000171202	peak_20446|NA	cds	rna-XM_027960607.1	556	378	591	580
FLG	NC_040252.1	108076139	108076350	peak_15582	212	-	3.08009	3.8373e-05	0.000173068	peak_1538|NA	cds	rna-XM_012181429.3	18808	11702	14572	9369
FAT4	NC_040268.1	36072722	36073293	peak_8995	572	-	-2.18017	0.000174216	0.000498023	NA|peak_15570	cds	rna-XM_027956286.1	22	11	44	9
ZNF354C	NC_040256.1	2369936	2379267	peak_4062	9332	-	-4.12159	9.59693e-05	0.000302039	NA|peak_6743	utr5	rna-XM_015095481.2	24	24	39	35
MTERF2	NC_040254.1	188066727	188066877	peak_1298	151	-	-4.25383	8.01282e-05	0.000263434	NA|peak_5255	cds	rna-XM_004006702.4	30	26	55	21
ZBTB33	NC_040278.1	112125321	112125622	peak_10928	302	+	-2.01061	4.56204e-05	0.000185012	NA|peak_20443	cds	rna-XM_004022345.3	33	11	50	21
GFOD2	NC_040265.1	38020180	38035694	peak_16874	15515	-	3.02157	3.24886e-05	0.000170533	peak_15075|NA	utr5	rna-XM_012189975.2	391	341	358	409
SPEN	NC_040263.1	55404118	55404808	peak_14591	691	-	2.02158	9.19118e-05	0.000291711	peak_13091|NA	cds	rna-XM_027975860.1	432	248	382	334
LOC105606525	NC_040258.1	92162086	92162237	peak_8819	152	-	-2.15381	3.59971e-05	0.000171505	NA|peak_8722	NP_exon	rna-XR_001041932.2	12	8	11	4
SLC46A3	NC_040261.1	33277354	33277623	peak_11603	270	+	2.10827	0.003494	0.00909745	peak_10773|peak_9838	utr3	rna-XM_004012148.4	36	3	47	20
LOC105607533	NC_040255.1	103463040	103463220	peak_2076	181	+	3.0538	3.80228e-05	0.000172843	peak_6313|NA	NP_exon	rna-XR_001040065.3	24	10	22	8
TRMT5	NC_040258.1	76050089	76050627	peak_8656	539	-	2.00795	0.0256475	0.0660051	peak_9541|peak_8641	cds	rna-XM_004010700.3	141	17	84	47
SPIB	NC_040265.1	60013965	60014175	peak_17458	211	+	-4.18013	2.13311e-05	0.000241403	NA|peak_13417	utr5	rna-XM_027977522.1	5	0	22	11
LOC101112076	NC_040262.1	20309070	20309792	peak_12514	723	+	2.17847	2.67237e-05	0.000178844	peak_11341|NA	utr3	rna-XM_027974479.1	765	273	408	431
ADNP	NC_040264.1	82222258	82222558	peak_18400	301	-	4.13694	3.93082e-05	0.000174467	peak_14054|NA	cds	rna-XM_027977328.1	385	209	245	277
ITGB1	NC_040264.1	20250051	20250142	peak_17838	92	+	2.03693	0.000185185	0.00052579	peak_13317|NA	utr5	rna-XM_027976360.1	782	414	620	463
ZNF286A	NC_040262.1	30210136	30210376	peak_12804	241	-	4.02158	8.30565e-05	0.00026974	peak_12254|NA	utr3	rna-XM_027974850.1	157	92	102	89
MCM10	NC_040264.1	28871924	28877555	peak_17880	5632	+	-3.08009	2.25632e-05	0.000213291	NA|peak_12135	cds	rna-XM_027976637.1	238	150	250	162
MGAT3	NC_040254.1	231735679	231735859	peak_1595	181	+	3.35932	1.75685e-05	0.00082572	peak_4935|NA	cds	rna-XM_027968128.1	26	3	6	6
LTB	NC_040271.1	29550323	29550564	peak_6363	242	+	2.02158	8.41751e-05	0.000272316	peak_18945|NA	utr3	rna-XM_004018961.4	24	11	98	51
AFF4	NC_040256.1	46613437	46635670	peak_4726	22234	-	3.02157	5.10725e-05	0.000195911	peak_7825|NA	utr5	rna-XM_027970244.1	208	262	153	295
SFR1	NC_040273.1	27235152	27235447	peak_12004	296	+	4.1007	3.48675e-05	0.000171078	peak_20191|NA	cds	rna-XM_027960302.1	42	10	53	27
CHD7	NC_040260.1	42196416	42197811	peak_11265	1396	+	-2.08009	4.97018e-05	0.000193759	NA|peak_9403	cds	rna-XM_027972981.1	298	216	278	162
MAPK15	NC_040260.1	15291457	15291606	peak_11125	150	-	3.42443	5.45852e-05	0.000203496	peak_10514|NA	cds	rna-XM_027973451.1	15	0	1	8
LOC101105995	NC_040254.1	1070745	1071600	peak_36	856	-	2.0801	0.00046729	0.00125702	peak_5049|NA	cds	rna-XM_027966110.1	147	122	296	180
ZNF217	NC_040264.1	84569284	84569435	peak_18417	152	-	3.01063	1.85529e-05	0.00044858	peak_14069|NA	utr3	rna-XM_027976409.1	42	12	43	20
LOC105610031	NC_040263.1	84117016	84117255	peak_14808	240	+	2.27852	1.75994e-05	0.000800622	peak_12850|NA	NP_exon	rna-XR_003591006.1	39	8	7	11
CCDC136	NC_040255.1	101610743	101611830	peak_2041	1088	+	3.03693	3.1348e-05	0.000170773	peak_6283|NA	cds	rna-XM_015095373.2	33	15	28	19
KCNA6	NC_040254.1	226160896	226161197	peak_1491	302	-	-3.55207	7.98722e-05	0.000262686	NA|peak_5367	cds	rna-XM_012175539.3	2	0	44	11
FJX1	NC_040266.1	71288514	71288694	peak_7353	181	+	2.23699	2.00723e-05	0.000292572	peak_15853|NA	cds	rna-XM_004016732.4	34	9	6	10
ZBTB7B	NC_040252.1	111387143	111387623	peak_15651	481	+	2.07845	0.000177305	0.000505989	peak_516|NA	cds	rna-XM_027975926.1	1011	396	1130	1002
LOC114116708	NC_040261.1	96223688	96223927	peak_11786	240	-	3.5643	1.82349e-05	0.000522487	peak_11087|NA	NP_exon	rna-XR_003590553.1	41	12	1	0
MRPS28	NC_040260.1	61219843	61220020	peak_11336	178	-	-2.08009	1.89538e-05	0.000395474	NA|peak_9703	utr3	rna-XM_027973077.1	181	123	141	78
ADCY6	NC_040254.1	147308682	147309140	peak_1060	459	+	4.07845	1.70416e-05	0.00172513	peak_4561|NA	utr5	rna-XM_027967389.1	95	33	70	50
ZFR2	NC_040256.1	18649215	18649396	peak_4445	182	+	2.05215	1.67842e-05	0.0041788	peak_6974|NA	utr3	rna-XM_027970577.1	28	9	11	6
KCNC3	NC_040265.1	59937410	59939541	peak_17451	2132	-	3.02158	0.000210084	0.000590209	peak_15364|NA	utr3	rna-XM_027977465.1	392	147	118	49
LOC101106038	NC_040253.1	135770580	135770787	peak_2931	208	+	4.02158	0.000352113	0.000957397	peak_2567|NA	NP_exon	gene-LOC101106038.trans	360	180	347	190
PRICKLE4	NC_040271.1	17347945	17348305	peak_6187	361	+	-4.08009	7.78816e-05	0.000258306	NA|peak_17137	utr5	rna-XM_027958994.1	41	29	295	176
LOC105611720	NC_040252.1	42098702	42098971	peak_15217	270	+	-2.02159	4.09165e-05	0.000176876	NA|peak_230	cds	rna-XM_012166940.3	113	88	97	86
SLC44A2	NC_040256.1	13456946	13457186	peak_4278	241	+	4.07843	3.0012e-05	0.000171614	peak_6871|NA	utr3	rna-XM_027969643.1	802	652	751	900
HPCAL4	NC_040252.1	14867647	14867917	peak_15013	271	-	-3.15381	2.11685e-05	0.000245752	NA|peak_1111	utr3	rna-XM_004001831.3	63	36	47	17
SYT2	NC_040263.1	83693762	83695686	peak_14798	1925	+	4.07844	2.66667e-05	0.000179703	peak_12842|NA	cds	rna-XM_027976132.1	108	44	128	103
LRRN2	NC_040263.1	1989405	1989584	peak_14259	180	-	2.07844	2.66383e-05	0.000179774	peak_12879|NA	utr3	rna-XM_015099126.2	17	0	11	10
GALR2	NC_040262.1	7681492	7681673	peak_12243	182	+	2.1901	7.32064e-05	0.000246844	peak_11158|NA	cds	rna-XM_027975405.1	16	2	8	5
SPAG1	NC_040260.1	84969997	84994096	peak_11402	24100	-	2.02158	3.18878e-05	0.000170191	peak_10665|NA	cds	rna-XM_027973177.1	343	200	186	173
KANSL1L	NC_040253.1	226082686	226082807	peak_3230	122	-	-2.07848	2.62881e-05	0.000181262	NA|peak_3298	cds	rna-XM_027965145.1	19	3	14	5
NAA60	NC_040275.1	2898870	2899111	peak_13677	242	+	-2.28015	2.88517e-05	0.00017343	NA|peak_18977	utr5	rna-XM_012104033.3	17	15	48	14
LOC105602651	NC_040267.1	75778545	75778786	peak_6904	242	+	2.04627	4.29185e-05	0.000180573	peak_16376|NA	NP_exon	rna-XR_003591883.1	26	5	24	9
NAV1	NC_040263.1	84199314	84199495	peak_14815	182	-	-4.07017	4.26621e-05	0.00018007	NA|peak_12047	utr3	rna-XM_027976045.1	36	12	30	8
BID	NC_040254.1	229976332	229976541	peak_1537	210	-	2.03693	2.36967e-05	0.000198449	peak_5953|NA	utr3	rna-XM_027968066.1	266	128	158	156
WDR45	NC_040278.1	58361415	58361476	peak_10683	62	+	-4.02158	3.84025e-05	0.000173116	NA|peak_20292	utr5	rna-XM_012106724.2	308	163	398	258
LOC101123386	NC_040261.1	51288340	51288609	peak_11679	270	-	-4.12159	2.92056e-05	0.000172851	NA|peak_10049	NP_exon	gene-LOC101123386.trans	80	75	94	83
NDUFAF1	NC_040258.1	36831602	36831811	peak_8374	210	-	-4.02158	0.0001002	0.000312473	NA|peak_8512	cds	rna-XM_004010464.4	62	30	104	54
FBN2	NC_040256.1	24388164	24388314	peak_4514	151	+	2.44313	3.885e-05	0.000173731	peak_7021|NA	utr3	rna-XM_004008653.4	30	2	6	10
NFKBIZ	NC_040252.1	182177448	182177629	peak_15974	182	+	3.03693	2.62605e-05	0.000181343	peak_726|NA	cds	rna-XM_027965391.1	672	354	343	250
ZSCAN12	NC_040271.1	32757837	32758166	peak_6436	330	+	-4.23868	4.31034e-05	0.00018065	NA|peak_17305	cds	rna-XM_015102545.2	31	22	29	6
IRS2	NC_040261.1	94741159	94741430	peak_11768	272	-	4.07845	2.02102e-05	0.000282728	peak_11074|NA	cds	rna-XM_027973785.1	119	46	47	35
ORC6	NC_040265.1	15791240	15796430	peak_16736	5191	+	-4.02159	7.83699e-05	0.000259179	NA|peak_12915	cds	rna-XM_004014967.3	434	356	288	212
GLDN	NC_040258.1	60758631	60779246	peak_8562	20616	-	-4.02158	2.28938e-05	0.000208809	NA|peak_8603	cds	rna-XM_004010614.4	167	116	384	282
ZNF75D	NC_040278.1	108384670	108394122	peak_10911	9453	-	2.09364	2.66951e-05	0.000179435	peak_22930|NA	utr3	rna-XM_027963178.1	191	159	283	570
PREB	NC_040254.1	35746795	35747162	peak_384	368	-	4.02158	2.96209e-05	0.000172482	peak_5268|NA	cds	rna-XM_012166381.3	165	98	253	200
SINHCAF	NC_040254.1	196989752	196989963	peak_1351	212	+	2.12159	0.000344828	0.000939391	peak_4747|NA	utr3	rna-XM_004006749.4	290	256	326	301
CLCN6	NC_040263.1	45241459	45241610	peak_14446	152	-	3.02158	1.66667e-05	0.00959583	peak_13000|NA	utr3	rna-XM_004013715.4	98	72	91	73
LOC101121251	NC_040254.1	51900499	51900977	peak_482	479	-	-4.02157	3.26584e-05	0.000170743	NA|peak_4807	NP_exon	gene-LOC101121251.trans	150	165	176	218
PPP2R5C	NC_040269.1	67194064	67210944	peak_10362	16881	+	-2.02159	3.2175e-05	0.000169855	NA|peak_16070	cds	rna-XM_027957412.1	210	116	241	127
PACRGL	NC_040257.1	44929301	44929542	peak_5212	242	+	-3.0801	7.24638e-05	0.000244878	NA|peak_7373	utr5	rna-XM_027970896.1	35	28	110	64
FANCM	NC_040269.1	55212390	55212631	peak_10237	242	+	-3.25384	3.6523e-05	0.000171746	NA|peak_16004	cds	rna-XM_004017924.4	3	5	24	9
MYEF2	NC_040258.1	63971807	63977156	peak_8589	5350	+	4.02158	2.78087e-05	0.000175401	peak_8976|NA	cds	rna-XM_015097059.2	161	97	117	112
ARHGAP6	NC_040278.1	9783353	9783564	peak_10486	212	-	2.01994	2.7115e-05	0.000177151	peak_22679|NA	cds	rna-XM_027963558.1	20	7	29	16
CORO2B	NC_040258.1	16623160	16623369	peak_8170	210	+	2.05379	0.000132979	0.000394525	peak_8680|NA	utr3	rna-XM_004010265.4	81	29	42	15
GPR35	NC_040252.1	951617	951855	peak_14860	239	-	-1.43947	0.042228	0.108222	peak_1086|peak_1031	utr3	rna-XM_027966997.1	20	5	22	3
GRIA1	NC_040256.1	67480757	67481178	peak_4954	422	+	-2.0801	1.81752e-05	0.000539227	NA|peak_6654	NP_exon	rna-XR_003589468.1	42	31	129	64
CADM4	NC_040265.1	55359481	55359752	peak_17251	272	-	-4.09532	2.23814e-05	0.000216915	NA|peak_13922	utr3	rna-XM_027978419.1	78	42	36	13
WDR24	NC_040275.1	562228	562675	peak_13568	448	-	-3.18013	2.42014e-05	0.000194032	NA|peak_19302	utr5	rna-XM_015103842.2	32	22	61	20
MNT	NC_040262.1	39996469	39996649	peak_13002	181	+	4.03693	2.80899e-05	0.000175196	peak_11680|NA	utr5	rna-XM_027975131.1	109	57	81	67
LOC114110472	NC_040274.1	67829478	67829838	peak_13535	361	-	3.02157	2.457e-05	0.000190281	peak_20791|NA	utr3	rna-XM_027960951.1	279	269	140	219
HSD11B2	NC_040265.1	37820616	37820795	peak_16862	180	+	4.01993	0.000588235	0.00156931	peak_14274|NA	utr3	rna-NM_001009460.1	17	0	11	6
KLHL33	NC_040256.1	43620570	43620990	peak_4625	421	-	2.55359	1.42156e-05	0.00935385	peak_7753|peak_7075	cds	rna-XM_027970068.1	41	2	63	21
MAZ	NC_040275.1	26972493	26973500	peak_13899	1008	-	4.03693	2.15332e-05	0.000235167	peak_21479|NA	cds	rna-XM_027961913.1	232	113	190	134
IPO9	NC_040263.1	84161566	84161836	peak_14814	271	-	2.13695	4.41306e-05	0.000182056	peak_13234|NA	utr3	rna-XM_027976043.1	198	90	68	94
TMEM200B	NC_040253.1	253948877	253949388	peak_3400	512	+	1.34039	0.00148188	0.00388587	peak_2911|peak_2659	utr3	rna-XM_015092855.2	78	3	79	10
TMED5	NC_040252.1	74483227	74489134	peak_15320	5908	-	-3.02159	2.67523e-05	0.000178646	NA|peak_1287	cds	rna-XM_004002203.4	232	185	279	234
DDAH2	NC_040271.1	29418987	29419165	peak_6347	179	+	4.07844	3.10945e-05	0.000171062	peak_18935|NA	cds	rna-XM_027958831.1	344	220	539	565
PRICKLE3	NC_040278.1	58301977	58302365	peak_10679	389	+	2.03693	9.32836e-05	0.0002952	peak_22391|NA	cds	rna-XM_027962893.1	195	95	166	125
TXLNG	NC_040278.1	15777032	15797650	peak_10506	20619	+	2.02158	2.10526e-05	0.000249116	peak_22290|NA	cds	rna-XM_004021939.4	209	133	201	153
TEAD1	NC_040266.1	42873329	42976383	peak_7144	103055	-	3.12159	2.98686e-05	0.000171968	peak_16049|NA	cds	rna-XM_015101011.2	1240	1340	653	643
MTBP	NC_040260.1	104237370	104238490	peak_11465	1121	+	3.02157	5.69476e-05	0.000207928	peak_10467|NA	cds	rna-XM_027973275.1	224	209	77	137
RBM25	NC_040258.1	88367741	88367862	peak_8755	122	+	3.11066	1.9084e-05	0.000378475	peak_9094|NA	utr3	rna-XM_004010769.4	31	9	46	34
EHD3	NC_040254.1	39719527	39719767	peak_420	241	+	2.01994	4.96032e-05	0.000193457	peak_4129|NA	utr3	rna-XM_004005802.4	68	27	81	45
LOC105610122	NC_040275.1	39311707	39315971	peak_14154	4265	+	-4.12159	7.08215e-05	0.000241097	NA|peak_19248	NP_exon	rna-XR_003586841.1	132	135	263	213
MYO10	NC_040267.1	61694081	61694382	peak_6864	302	+	4.03693	6.25782e-05	0.000220448	peak_16360|NA	cds	rna-XM_027980154.1	1319	598	886	864
DPF1	NC_040265.1	50912737	50912886	peak_17103	150	-	2.10912	0.0005	0.00134168	peak_15180|NA	utr3	rna-XM_027978227.1	18	5	12	2
TRIM23	NC_040267.1	14404333	14404484	peak_6731	152	+	4.05215	8.27815e-05	0.000269226	peak_16296|NA	utr3	rna-XM_012096832.2	47	15	45	28
HOXA10	NC_040255.1	75752493	75753627	peak_1931	1135	+	3.22264	1.7934e-05	0.000616448	peak_6205|NA	utr3	rna-XM_004007939.3	855	262	0	6
S100PBP	NC_040253.1	250456210	250456420	peak_3358	211	-	-2.02158	2.13402e-05	0.000240619	NA|peak_3363	cds	rna-XM_012149242.3	81	48	358	251
ADGRF5	NC_040271.1	21742827	21743337	peak_6268	511	-	4.03693	3.87297e-05	0.000173572	peak_19206|NA	cds	rna-XM_027958951.1	158	78	133	120
MED14	NC_040278.1	41557726	41562268	peak_10576	4543	-	2.02158	0.000108932	0.000333661	peak_22736|NA	cds	rna-XM_015104695.2	259	195	231	223
LOC114115278	NC_040257.1	25728043	25730190	peak_5159	2148	-	3.02158	3.92773e-05	0.000174414	peak_8366|NA	NP_exon	rna-XR_003589658.1	240	151	153	135
MATN2	NC_040260.1	87130390	87130630	peak_11408	241	-	4.02158	3.66838e-05	0.000171757	peak_10671|NA	cds	rna-XM_027973190.1	143	67	104	67
LOC105604734	NC_040252.1	287888678	287888738	peak_16457	61	+	-2.02157	1.71409e-05	0.00140984	NA|peak_942	utr3	rna-XM_012104389.2	51	45	251	295
ZFP62	NC_040256.1	40284667	40285145	peak_4607	479	-	-2.12162	2.83768e-05	0.000174738	NA|peak_7055	cds	rna-XM_012178349.2	19	10	51	15
NMT1	NC_040262.1	18282650	18282890	peak_12450	241	-	-3.08009	4.03877e-05	0.000176077	NA|peak_10958	utr3	rna-XM_027974409.1	113	66	227	137
DENND5A	NC_040266.1	46566706	46567186	peak_7169	481	+	4.03693	2.63852e-05	0.000181118	peak_15726|NA	cds	rna-XM_015101040.2	219	105	107	85
PANK4	NC_040263.1	54117465	54117705	peak_14538	241	+	4.03693	7.45156e-05	0.000249796	peak_12691|NA	utr3	rna-XM_015099269.2	142	70	94	85
USP25	NC_040252.1	152477239	152484394	peak_15883	7156	-	2.13694	7.02247e-05	0.000239419	peak_1742|NA	cds	rna-XM_004002822.4	179	98	109	127
GLI1	NC_040254.1	173801966	173802176	peak_1175	211	-	4.01994	2.10084e-05	0.000250686	peak_5762|NA	cds	rna-XM_027967529.1	23	8	61	39
LOC101107761	NC_040252.1	289854440	289871307	peak_16497	16868	-	2.08009	6.7659e-05	0.000232956	peak_2128|NA	cds	rna-XM_004003934.3	105	75	124	74
LOC101105997	NC_040254.1	148426223	148426401	peak_1065	179	-	-2.22162	3.01205e-05	0.000171542	NA|peak_5132	cds	rna-XM_027965945.1	5	0	26	11
SMO	NC_040255.1	101964701	101964821	peak_2052	121	+	4.02158	4.17711e-05	0.000178435	peak_6292|NA	utr3	rna-XM_027968796.1	143	66	105	68
AHNAK	NC_040272.1	42749922	42750073	peak_5754	152	-	2.07843	2.1978e-05	0.000225082	peak_19865|NA	cds	rna-XM_027959916.1	813	683	1265	1397
TNFRSF6B	NC_040264.1	56354451	56354833	peak_18088	383	-	2.03693	1.97394e-05	0.000310042	peak_13873|NA	utr3	rna-XM_027976938.1	379	197	298	282
JAK1	NC_040252.1	42397231	42397292	peak_15220	62	-	3.01061	4.47227e-05	0.000183268	peak_1320|NA	cds	rna-XM_015092018.2	103	35	114	56
LOC105602072	NC_040265.1	53894406	53894555	peak_17197	150	-	4.02699	4.89716e-05	0.00019201	peak_15223|NA	NP_exon	gene-LOC105602072.trans	18	4	45	17
ADIG	NC_040264.1	70276303	70276573	peak_18285	271	+	-4.09531	0.000423729	0.00114385	NA|peak_12362	utr5	rna-XM_012188063.3	14	6	67	26
EME2	NC_040275.1	1312906	1313146	peak_13603	241	+	2.07844	3.11139e-05	0.000170964	peak_20847|NA	utr3	rna-XM_027961939.1	162	115	142	176
CRYBG3	NC_040252.1	177951656	177998385	peak_15933	46730	+	-3.12159	3.43879e-05	0.000171141	NA|peak_642	cds	rna-XM_004002856.4	215	190	276	262
LOC105602111	NC_040265.1	70982341	70982521	peak_17726	181	+	3.13695	0.000574713	0.00153434	peak_14884|NA	utr3	rna-XM_027978936.1	52	27	20	21
LOC106991039	NC_040254.1	32252346	32252677	peak_331	332	-	-2.04385	3.50631e-05	0.000170765	NA|peak_4720	NP_exon	rna-XR_003588650.1	25	7	52	14
METTL2A	NC_040262.1	16190988	16191227	peak_12430	240	-	-4.05379	3.45543e-05	0.000171182	NA|peak_10943	utr3	rna-XM_004013011.4	92	36	103	38
PPFIBP2	NC_040266.1	48222778	48226937	peak_7184	4160	-	4.02158	1.77936e-05	0.000677333	peak_16083|NA	cds	rna-XM_027979413.1	715	321	880	541
ZBTB3	NC_040272.1	42922127	42922518	peak_5779	392	-	-2.95538	7.52819e-05	0.000251952	peak_19892|peak_18093	cds	rna-XM_004023508.4	30	15	72	7
M6PR	NC_040254.1	221855608	221855818	peak_1433	211	+	2.16914	3.51617e-05	0.000170929	peak_4806|NA	utr3	rna-XM_004006897.4	134	76	59	139
SLC15A4	NC_040268.1	56238109	56242376	peak_9101	4268	+	4.06144	0.000100806	0.000314044	peak_16740|NA	utr3	rna-XM_015101570.2	151	158	109	235
SAR1B	NC_040256.1	48194945	48195155	peak_4739	211	-	3.13694	0.00010142	0.000315262	peak_7831|NA	utr3	rna-XM_004008805.4	158	87	84	107
MAP3K13	NC_040252.1	220214302	220214512	peak_16179	211	-	-3.15381	3.0303e-05	0.000171416	NA|peak_1798	utr3	rna-XM_027957536.1	34	20	36	12
FSTL4	NC_040256.1	46915909	46916210	peak_4731	302	-	-3.37396	3.14861e-05	0.000170367	NA|peak_7131	cds	rna-XM_027970246.1	2	0	18	0
LOC101117613	NC_040265.1	70529435	70529676	peak_17701	242	-	3.13697	0.00010846	0.000332711	peak_15543|NA	cds	rna-XM_027978921.1	85	21	43	33
SNED1	NC_040252.1	623379	623530	peak_14856	152	-	-2.23328	1.86081e-05	0.000438409	NA|peak_1027	utr3	rna-XM_027966895.1	21	10	35	5
ESS2	NC_040268.1	82055140	82055897	peak_9485	758	-	-3.08009	5.5991e-05	0.000205822	NA|peak_15851	utr3	rna-XM_027956913.1	214	147	234	154
NCR3LG1	NC_040266.1	38037952	38038163	peak_7124	212	-	2.41429	2.26449e-05	0.000212862	peak_16033|NA	utr5	rna-XM_012095666.3	29	6	5	22
AK2	NC_040253.1	250260609	250260789	peak_3351	181	+	-2.08009	3.43171e-05	0.000171112	NA|peak_2628	cds	rna-XM_004005007.3	559	381	607	359
NLRP13	NC_040265.1	68422904	68423083	peak_17626	180	-	-4.38024	1.85117e-05	0.000455352	NA|peak_14145	cds	rna-XM_027978000.1	4	5	13	2
YIPF5	NC_040256.1	57635632	57635932	peak_4873	301	-	2.11066	1.83959e-05	0.000475352	peak_7897|NA	utr3	rna-XM_004008915.4	292	84	189	146
LOC101121414	NC_040254.1	192763756	192764115	peak_1333	360	+	-2.3217	6.26566e-05	0.000220597	NA|peak_4277	utr3	rna-XM_012175009.3	5	8	78	18
LOC114116064	NC_040259.1	29091297	29091627	peak_3718	331	+	3.07844	5.13347e-05	0.000196222	peak_9734|NA	NP_exon	rna-XR_003590113.1	86	36	53	41
PCYOX1L	NC_040256.1	63487231	63487470	peak_4901	240	+	-3.02158	0.00060241	0.00160573	NA|peak_6627	utr3	rna-XM_004008956.4	27	16	71	48
RBM20	NC_040273.1	34538098	34538278	peak_12020	181	+	-4.35591	1.7337e-05	0.00105767	NA|peak_18337	utr3	rna-XM_027960456.1	4	9	40	11
SURF4	NC_040254.1	2720360	2720629	peak_62	270	-	-3.14389	8.41751e-05	0.000272316	NA|peak_4569	utr3	rna-XM_027966151.1	114	62	172	48
LOC101109388	NC_040266.1	49275028	49275149	peak_7199	122	+	-4.02159	3.20924e-05	0.000170199	NA|peak_14357	cds	rna-XM_027979849.1	6	0	16	13
ZFYVE16	NC_040256.1	84192078	84192319	peak_5013	242	+	-3.12162	2.44379e-05	0.000192248	NA|peak_6683	cds	rna-XM_027970483.1	34	27	50	21
FAM3C	NC_040255.1	93915161	93934134	peak_2012	18974	-	-3.08009	2.20946e-05	0.0002222	NA|peak_5968	utr5	rna-XM_027968760.1	870	627	974	588
CAMSAP2	NC_040263.1	83044541	83044692	peak_14781	152	+	2.07844	1.8875e-05	0.000407206	peak_12824|NA	cds	rna-XM_027976004.1	275	184	302	371
ADCY7	NC_040265.1	20056942	20071175	peak_16767	14234	+	3.02157	1.82415e-05	0.000521866	peak_14203|NA	utr5	rna-XM_027977820.1	198	221	274	412
ATAD2	NC_040260.1	31805190	31805548	peak_11215	359	+	3.38728	3.19898e-05	0.000169997	peak_10291|NA	cds	rna-XM_027972923.1	25	5	6	21
TEF	NC_040254.1	233380343	233380464	peak_1626	122	+	4.01063	0.00104167	0.00274598	peak_4963|NA	utr3	rna-XM_015093770.2	149	46	137	61
KIAA1958	NC_040253.1	11338573	11338754	peak_2375	182	-	2.08944	2.60417e-05	0.000182292	peak_3098|NA	utr3	rna-XM_027964112.1	46	15	21	5
KDR	NC_040257.1	77742424	77746373	peak_5300	3950	-	4.13694	5.68182e-05	0.000207702	peak_8452|NA	cds	rna-XM_012179355.3	176	97	183	217
LOC105607182	NC_040253.1	38409880	38409999	peak_2512	120	-	-3.47552	3.50631e-05	0.000170765	NA|peak_2932	NP_exon	rna-XR_003588071.1	0	2	12	1
CIART	NC_040252.1	106114245	106115049	peak_15523	805	+	4.02158	3.15856e-05	0.000170305	peak_456|NA	cds	rna-XM_027974329.1	440	292	269	187
CEP250	NC_040264.1	67507556	67507707	peak_18235	152	+	-4.02159	4.33276e-05	0.00018089	NA|peak_12331	cds	rna-XM_027977127.1	66	53	107	76
ZNF445	NC_040270.1	17321501	17321711	peak_7602	211	-	-2.1801	5.9952e-05	0.000214477	NA|peak_16823	cds	rna-XM_012099477.2	72	62	98	56
DAP	NC_040267.1	68539643	68539793	peak_6879	151	+	4.02158	3.07314e-05	0.000171367	peak_16369|NA	utr3	rna-XM_027980166.1	369	210	326	307
CACNA1G	NC_040262.1	27179987	27180108	peak_12722	122	+	-4.39167	2.05423e-05	0.000267471	NA|peak_10455	cds	rna-XM_027974730.1	2	9	10	5
IRF2BPL	NC_040258.1	92243745	92244135	peak_8821	391	-	4.13694	9.15751e-05	0.000290893	peak_9620|NA	cds	rna-XM_027972075.1	1191	670	951	1018
C5H19orf57	NC_040256.1	10133916	10134066	peak_4198	151	+	-4.59806	2.15703e-05	0.0002346	NA|peak_6206	cds	rna-XM_027969515.1	3	12	11	1
OLFM1	NC_040254.1	1417657	1418167	peak_42	511	-	-3.06312	0.000153846	0.000446302	NA|peak_4559	utr3	rna-XM_027966138.1	40	10	46	11
BMPER	NC_040255.1	69483692	69483872	peak_1898	181	-	-3.05213	1.81159e-05	0.000557209	NA|peak_5910	utr3	rna-XM_004007905.4	6	2	14	0
ARID5A	NC_040254.1	110131538	110132992	peak_784	1455	-	4.02158	1.74155e-05	0.000966457	peak_5518|NA	cds	rna-XM_027967099.1	220	149	103	82
LOC101105495	NC_040256.1	54792382	54792623	peak_4832	242	+	3.13695	1.85391e-05	0.000451208	peak_7213|NA	cds	rna-XM_027970333.1	23	10	9	10
LOC101111846	NC_040273.1	55446624	55446921	peak_12137	298	-	-2.3918	2.14869e-05	0.000236909	NA|peak_18564	cds	rna-XM_015103512.2	5	6	34	5
MAML1	NC_040256.1	1529248	1529399	peak_4050	152	-	4.04627	1.85117e-05	0.000455352	peak_7386|NA	utr5	rna-XM_012179064.3	151	30	109	42
CHD7	NC_040260.1	42204979	42205100	peak_11268	122	+	3.03693	3.88199e-05	0.000173723	peak_10324|NA	cds	rna-XM_027972981.1	237	120	137	126
SYNE2	NC_040258.1	79512000	79515964	peak_8668	3965	+	-3.18012	8.19672e-05	0.000267333	NA|peak_8219	cds	rna-XM_015097110.2	55	56	154	77
CBY1	NC_040254.1	231136580	231136879	peak_1581	300	+	4.02158	3.02663e-05	0.000171683	peak_4922|NA	utr3	rna-XM_015095021.2	524	340	430	307
VIRMA	NC_040260.1	90897734	90897855	peak_11425	122	+	4.03692	2.09908e-05	0.000251452	peak_10431|NA	cds	rna-XM_004011833.4	334	184	353	322
SSBP4	NC_040256.1	4800844	4800934	peak_4123	91	-	2.02158	7.82473e-05	0.000259146	peak_7428|NA	utr5	rna-XM_027969406.1	185	83	151	86
CAGE1	NC_040271.1	51443072	51443432	peak_6577	361	+	-2.80227	0.00505308	0.0131235	peak_19070|peak_17369	cds	rna-XM_027958466.1	21	15	85	14
SCNN1G	NC_040275.1	21573114	21573472	peak_13826	359	+	4.13694	2.48756e-05	0.000188217	peak_20991|NA	utr3	rna-XM_012104264.3	153	83	129	139
GFOD1	NC_040271.1	46526765	46527304	peak_6537	540	+	3.13695	2.22222e-05	0.000220001	peak_19052|NA	utr5	rna-XM_012101273.3	334	160	186	198
ATP2B2	NC_040270.1	56351770	56367606	peak_7962	15837	-	4.02158	1.9516e-05	0.000328668	peak_18651|NA	cds	rna-XM_027957757.1	579	337	207	167
SEC22B	NC_040252.1	102551363	102551543	peak_15482	181	-	-3.02158	3.09406e-05	0.000171032	NA|peak_1375	utr3	rna-XM_004002393.4	96	47	100	65
CMSS1	NC_040252.1	180432142	180473992	peak_15953	41851	+	4.02159	3.31565e-05	0.000170922	peak_710|NA	cds	rna-XM_004002874.4	237	197	262	205
ANK1	NC_040277.1	39936806	39943845	peak_9916	7040	-	4.21067	2.84091e-05	0.000174761	peak_22231|NA	utr3	rna-XM_027962536.1	60	19	13	14
VWA2	NC_040273.1	37917000	37917120	peak_12042	121	+	4.03693	2.145e-05	0.000237926	peak_20214|NA	cds	rna-XM_027960311.1	35	16	46	33
ADNP	NC_040264.1	82218576	82218846	peak_18398	271	-	-4.12159	3.4459e-05	0.000171125	NA|peak_12791	utr3	rna-XM_027977328.1	95	113	158	123
FCN3	NC_040253.1	255419321	255419619	peak_3449	299	+	2.07844	0.000306748	0.000840877	peak_2932|NA	utr5	rna-XM_027964876.1	267	161	52	56
NAPSA	NC_040265.1	59953267	59953594	peak_17454	328	-	3.08012	7.57576e-05	0.000253038	peak_15368|NA	cds	rna-XM_012190732.3	26	21	28	14
XKR6	NC_040253.1	113347096	113347276	peak_2841	181	+	-3.22167	0.000892857	0.00236147	NA|peak_2324	utr3	rna-XM_004005332.4	10	0	17	4
FDXACB1	NC_040266.1	24736958	24737258	peak_6998	301	-	4.26611	3.53607e-05	0.000171038	peak_15969|NA	cds	rna-XM_004016016.4	39	3	28	18
ACACA	NC_040262.1	50347401	50347671	peak_13175	271	+	-2.0801	1.91498e-05	0.000370604	NA|peak_10739	utr3	rna-NM_001009256.1	355	284	294	180
LOC101116597	NC_040265.1	70221644	70221794	peak_17682	151	-	3.01063	1.89466e-05	0.000397124	peak_15532|NA	cds	rna-XM_027978918.1	44	13	28	13
FBXO38	NC_040256.1	62544555	62559805	peak_4891	15251	+	2.02158	3.1211e-05	0.000170988	peak_7259|NA	cds	rna-XM_004008947.4	761	560	645	576
HERC5	NC_040257.1	41039652	41039773	peak_5201	122	-	2.1785	2.68817e-05	0.000177834	peak_8395|NA	cds	rna-XM_012179691.3	31	6	26	25
FAM167A	NC_040253.1	113551965	113552353	peak_2844	389	-	4.13694	5.03525e-05	0.000194607	peak_3413|NA	utr3	rna-XM_004004448.4	764	432	355	439
RPTOR	NC_040262.1	11433851	11433972	peak_12307	122	+	-2.16763	2.22124e-05	0.000220615	NA|peak_10206	utr3	rna-XM_012186449.3	13	5	29	5
CPED1	NC_040255.1	93505453	93505724	peak_2006	272	+	-2.25976	3.0656e-05	0.000171309	NA|peak_5643	utr5	rna-XM_012177019.3	14	4	27	2
LOC101109636	NC_040265.1	50475424	50475545	peak_17089	122	+	-3.12162	4.28449e-05	0.000180428	NA|peak_13171	NP_exon	gene-LOC101109636.trans	6	5	13	0
PGAM5	NC_040268.1	52390375	52390436	peak_9074	62	-	-3.1801	0.000109649	0.000335299	NA|peak_15620	cds	rna-XM_027956357.1	70	67	72	43
ATP1A2	NC_040252.1	118024833	118024894	peak_15743	62	+	-2.3387	4.69043e-05	0.000187536	NA|peak_522	utr3	rna-XM_004002661.3	7	11	5	1
STARD9	NC_040258.1	37920101	37927290	peak_8413	7190	+	4.01993	8.27815e-05	0.000269226	peak_8855|NA	cds	rna-XM_027971713.1	231	96	208	137
ST3GAL6	NC_040252.1	178955602	178955722	peak_15944	121	+	4.44864	2.11595e-05	0.000246113	peak_703|NA	NP_exon	rna-XR_003591756.1	23	3	2	7
SLC19A1	NC_040252.1	288675149	288675299	peak_16471	151	-	-3.2633	2.05002e-05	0.00027075	NA|peak_1982	cds	rna-XM_027961185.1	30	16	25	3
PHF5A	NC_040254.1	233420305	233420575	peak_1628	271	-	2.07844	5.78704e-05	0.000209883	peak_5993|NA	utr3	rna-XM_004007013.3	508	324	459	504
LOC101104231	NC_040255.1	94822452	94822632	peak_2018	181	-	-3.03693	5.05561e-05	0.000194986	NA|peak_5974	utr3	rna-XM_027968767.1	49	25	95	75
FOXM1	NC_040254.1	227718657	227718867	peak_1505	211	+	-4.12162	2.31696e-05	0.000204639	NA|peak_4396	utr3	rna-XM_015094995.2	107	55	52	17
LOC105612978	NC_040252.1	249796991	249797196	peak_16282	206	+	-3.12159	6.25782e-05	0.000220448	NA|peak_845	NP_exon	gene-LOC105612978.trans	569	644	723	582
SYNE2	NC_040258.1	79581818	79584134	peak_8675	2317	+	-3.08009	4.54133e-05	0.000184578	NA|peak_8227	cds	rna-XM_015097110.2	67	40	182	101
LOC114116987	NC_040262.1	43461210	43461419	peak_13110	210	+	5.14026	2.84414e-05	0.000174726	peak_11759|NA	NP_exon	rna-XR_003590815.1	15	0	0	5
NFIB	NC_040253.1	89490178	89490299	peak_2754	122	-	-2.08009	1.77305e-05	0.000711692	NA|peak_3060	cds	rna-NM_001267879.1	262	171	372	240
TNFAIP8L1	NC_040256.1	17971373	17971750	peak_4410	378	-	3.17847	3.5791e-05	0.000171187	peak_6956,peak_7614|NA	cds	rna-XM_012178063.2	211	72	73	113
LRRC31	NC_040252.1	236646991	236647199	peak_16258	209	+	-3.32971	2.05677e-05	0.000266296	NA|peak_824	cds	rna-XM_012099657.3	0	2	35	8
RPUSD2	NC_040258.1	36160542	36162951	peak_8347	2410	+	4.07844	2.42248e-05	0.000193967	peak_8811|NA	cds	rna-XM_004010982.4	331	139	175	158
USP8	NC_040258.1	61596022	61598254	peak_8570	2233	-	4.03693	1.71939e-05	0.00132544	peak_9503|NA	cds	rna-XM_004010617.4	862	430	592	553
PIGV	NC_040253.1	255913719	255913988	peak_3470	270	-	2.13695	0.00833333	0.0215667	peak_3765|NA	utr3	rna-XM_012151380.3	143	75	115	129
BRINP2	NC_040263.1	62602725	62725099	peak_14649	122375	+	3.07845	2.27583e-05	0.000210809	peak_12749|NA	utr5	rna-XM_015099331.2	51	18	28	19
PLA2G15	NC_040265.1	38410643	38410793	peak_16888	151	+	-4.02159	1.69722e-05	0.00203049	NA|peak_13015	utr3	rna-XM_015100502.2	10	2	17	4
BLCAP	NC_040264.1	69247927	69248108	peak_18269	182	-	4.02158	0.000243902	0.000678083	peak_13971|NA	NP_exon	rna-XR_003591274.1	95	62	78	65
LOC114109659	NC_040271.1	35149836	35150014	peak_6478	179	+	-2.21072	1.88041e-05	0.000414905	NA|peak_17317	NP_exon	rna-XR_003586271.1	12	2	11	0
CAP2	NC_040271.1	43181302	43186002	peak_6523	4701	-	-3.02158	1.79921e-05	0.000592998	NA|peak_17628	utr3	rna-XM_012101253.3	46	24	29	15
NRF1	NC_040255.1	102400493	102400614	peak_2054	122	+	-4.08016	6.9735e-05	0.000238323	NA|peak_5662	utr3	rna-XM_012177112.3	38	8	25	4
LOC101121216	NC_040272.1	26921627	26921716	peak_5653	90	+	-3.10236	2.15054e-05	0.000236405	NA|peak_17757	utr5	rna-XM_004019478.4	41	15	281	71
USH2A	NC_040263.1	20871524	20871975	peak_14309	452	-	4.05213	0.000280899	0.000774743	peak_12922|NA	utr3	rna-XM_027976267.1	286	96	109	71
FAM221B	NC_040253.1	55448057	55448237	peak_2650	181	+	-3.29167	2.23414e-05	0.000217672	NA|peak_2221	utr3	rna-XM_012121234.3	4	11	12	6
LOC101115117	NC_040255.1	13965913	13966122	peak_1754	210	+	-3.02157	0.000129534	0.000386107	NA|peak_5494	NP_exon	gene-LOC101115117.trans	339	411	284	441
ZNF331	NC_040265.1	65036884	65037154	peak_17567	271	-	-3.05379	5.26316e-05	0.00019891	NA|peak_14114	utr3	rna-XM_027978733.1	87	32	120	44
SYNE2	NC_040258.1	79549209	79549390	peak_8671	182	+	-2.3186	1.78253e-05	0.000658143	NA|peak_8222	cds	rna-XM_015097110.2	9	22	41	17
FAT4	NC_040268.1	36219967	36220178	peak_8998	212	-	-4.20239	3.1348e-05	0.000170773	NA|peak_15575	cds	rna-XM_027956286.1	8	6	16	4
MAP7D1	NC_040252.1	11443306	11446197	peak_14950	2892	+	-2.07845	2.45339e-05	0.000190883	NA|peak_78	cds	rna-XM_027967841.1	1463	552	759	694
VAV2	NC_040254.1	2400379	2400560	peak_57	182	+	4.02158	1.79211e-05	0.000620638	peak_3886|NA	utr3	rna-XM_027966131.1	384	286	361	344
FGF5	NC_040257.1	105922748	105935361	peak_5385	12614	+	2.07844	5.77367e-05	0.000209811	peak_8225|NA	cds	rna-NM_001246263.2	112	68	144	160
LOC101104051	NC_040265.1	55018056	55018176	peak_17234	121	-	-2.12161	2.25124e-05	0.000214019	NA|peak_13911	NP_exon	rna-XR_173489.4	171	101	221	103
BCL10	NC_040252.1	66869705	66869886	peak_15266	182	-	-4.15381	0.000137363	0.000405442	NA|peak_1257	utr3	rna-XM_004002149.4	19	13	32	12
CD207	NC_040254.1	99218131	99218491	peak_672	361	-	-2.1216	2.95334e-05	0.000172628	NA|peak_4922	utr3	rna-XM_004006052.4	15	22	205	138
ADGRA2	NC_040277.1	36081580	36081761	peak_9881	182	+	3.03693	2.78862e-05	0.00017523	peak_22085|NA	cds	rna-XM_027962706.1	99	51	98	81
DNAJC16	NC_040263.1	55746502	55746683	peak_14605	182	-	-4.08009	2.77316e-05	0.000175697	NA|peak_11933	cds	rna-XM_012187492.2	55	40	98	62
NRXN1	NC_040254.1	79627083	79627263	peak_586	181	+	3.04384	3.1407e-05	0.00017049	peak_4240|NA	utr3	rna-XM_027966856.1	16	4	18	5
TMEM151A	NC_040272.1	46129758	46129939	peak_5888	182	+	-3.10236	1.96464e-05	0.000316126	NA|peak_17885	utr3	rna-XM_027959753.1	30	12	36	9
TMEM161A	NC_040256.1	4169243	4169364	peak_4102	122	+	2.17847	3.04692e-05	0.000171566	peak_6773|NA	utr3	rna-XM_027969359.1	49	18	34	50
CDC42EP1	NC_040254.1	230266562	230266745	peak_1547	184	+	-2.12159	4.09836e-05	0.000177083	NA|peak_4426	utr5	rna-XM_027968079.1	105	94	233	167
STX7	NC_040259.1	63925844	63936095	peak_3843	10252	-	4.07844	3.36474e-05	0.000171154	peak_10063|NA	utr5	rna-XM_004011327.3	435	320	317	348
AKAP8	NC_040252.1	175309244	175309334	peak_15918	91	+	-3.02158	2.68673e-05	0.000178059	NA|peak_626	utr5	rna-XM_004008462.4	271	191	129	115
PAK3	NC_040278.1	132224749	132224960	peak_10973	212	-	2.01994	2.6137e-05	0.000181991	peak_22964|NA	utr3	rna-XM_027963550.1	51	20	52	30
JOSD1	NC_040254.1	231147600	231147810	peak_1583	211	-	2.07844	7.06215e-05	0.000240549	peak_5974|NA	utr3	rna-XM_015095023.2	328	207	222	266
ZNF614	NC_040265.1	61720864	61721044	peak_17501	181	+	4.15221	0.000102881	0.000319103	peak_14722|NA	cds	rna-XM_012094695.3	43	7	31	18
KMT2A	NC_040266.1	31992112	31992263	peak_7048	152	+	2.13697	2.59067e-05	0.000182526	peak_15652|NA	cds	rna-XM_027979250.1	52	14	46	37
PRKAR2B	NC_040255.1	54249478	54251927	peak_1860	2450	+	3.13694	4.37445e-05	0.000181398	peak_6155|NA	cds	rna-XM_027968589.1	89	49	33	53
MLLT6	NC_040262.1	23989288	23989972	peak_12634	685	-	2.13695	2.35294e-05	0.000199957	peak_12148|NA	cds	rna-XM_027974622.1	80	35	120	145
FMNL2	NC_040253.1	168609358	168611786	peak_3063	2429	-	4.07844	0.00138889	0.00364358	peak_3534|NA	cds	rna-XM_012137115.2	368	271	269	286
SETDB2	NC_040261.1	21339526	21339677	peak_11543	152	+	4.23699	0.000138122	0.000407095	peak_10733|NA	utr3	rna-XM_004012076.4	20	5	10	15
STAM2	NC_040253.1	169108478	169108807	peak_3066	330	+	2.07845	0.000961538	0.00253838	peak_2663|NA	utr3	rna-XM_027964965.1	230	85	72	61
ZNF335	NC_040264.1	78062434	78062733	peak_18347	300	-	4.07844	1.92678e-05	0.000356059	peak_14011|NA	utr3	rna-XM_027977256.1	195	79	191	161
GCNT7	NC_040264.1	61786811	61787111	peak_18147	301	+	4.02157	3.81679e-05	0.000173033	peak_13515|NA	cds	rna-XM_027977021.1	320	296	185	208
SFPQ	NC_040252.1	10462900	10462991	peak_14923	92	-	3.02158	0.00108696	0.00286251	peak_1124|NA	cds	rna-XM_027967666.1	376	227	206	202
PTGIS	NC_040264.1	80975506	80975776	peak_18381	271	-	3.03694	2.59336e-05	0.000182436	peak_14043|NA	utr3	rna-XM_027977312.1	89	23	31	14
RNASET2	NC_040259.1	96465118	96465478	peak_4011	361	-	-2.08009	0.00010142	0.000315262	NA|peak_9235	utr3	rna-XM_027972657.1	102	64	218	128
RHBDD1	NC_040253.1	244467551	244467792	peak_3308	242	+	4.17847	4.43656e-05	0.000182535	peak_2850|NA	utr3	rna-XM_004004978.4	63	23	29	42
UCK2	NC_040252.1	125436040	125436311	peak_15789	272	+	3.07847	2.46184e-05	0.000190176	peak_591|NA	utr3	rna-XM_027977701.1	199	41	94	44
TMEM214	NC_040254.1	35653058	35653732	peak_375	675	+	2.03693	3.78501e-05	0.000172398	peak_4097|NA	cds	rna-XM_027966594.1	317	149	147	130
CCDC175	NC_040258.1	74629263	74634452	peak_8647	5190	-	2.46084	2.65675e-05	0.000180022	peak_9535|NA	cds	rna-XM_027971905.1	18	0	11	10
CPTP	NC_040263.1	54967714	54968254	peak_14562	541	-	3.03692	2.32775e-05	0.000202965	peak_13076|NA	utr3	rna-XM_027975812.1	288	127	232	154
FHAD1	NC_040263.1	55856883	55858349	peak_14611	1467	-	5.21829	5.24109e-05	0.00019881	peak_13112|NA	cds	rna-XM_015099307.2	19	6	0	3
ZNF582	NC_040265.1	68716024	68716324	peak_17634	301	+	-4.20239	2.09468e-05	0.000252073	NA|peak_13517	utr3	rna-XM_027978875.1	21	15	44	12
PARP8	NC_040267.1	29905762	29907080	peak_6779	1319	-	-2.12161	0.000515464	0.00138177	NA|peak_15062	cds	rna-XM_012096951.3	31	18	72	29
THEMIS2	NC_040253.1	254984777	254985286	peak_3433	510	-	2.07846	0.00037594	0.00101918	peak_3752|NA	utr3	rna-XM_027965429.1	103	27	41	23
ASXL1	NC_040264.1	64203481	64203781	peak_18205	301	+	3.07842	1.75871e-05	0.00081006	peak_13550|NA	utr3	rna-XM_027977067.1	154	90	100	100
LOC101105010	NC_040262.1	35877957	35878258	peak_12875	302	-	-3.1801	2.86041e-05	0.000174216	NA|peak_11169	utr3	rna-XM_004012675.4	39	48	71	44
SF3A1	NC_040268.1	78584740	78585709	peak_9367	970	-	4.07843	1.93199e-05	0.000350345	peak_17293|NA	cds	rna-XM_027980265.1	1403	1125	1184	1266
QSER1	NC_040266.1	68633977	68634128	peak_7328	152	+	4.10072	7.34214e-05	0.000247388	peak_15834|NA	cds	rna-XM_027979603.1	23	5	34	19
PIP5K1A	NC_040252.1	106848429	106848579	peak_15556	151	+	-2.02158	5.17063e-05	0.000197193	NA|peak_439	utr5	rna-XM_012181025.3	153	102	211	142
OSGIN2	NC_040260.1	95490882	95491091	peak_11440	210	-	-2.02159	1.78317e-05	0.000654444	NA|peak_9751	utr3	rna-XM_015097940.2	70	104	78	96
ZC3H13	NC_040261.1	18313986	18314256	peak_11521	271	-	3.21072	6.0241e-05	0.000215176	peak_10933|NA	utr3	rna-XM_012184404.3	24	4	6	5
LRRK1	NC_040269.1	5192822	5193243	peak_9968	422	-	3.07845	3.86399e-05	0.000173381	peak_17692|NA	utr3	rna-XM_027956999.1	117	46	111	105
KIF27	NC_040253.1	37671930	37675699	peak_2504	3770	+	-2.02158	3.55872e-05	0.000171145	NA|peak_2132	cds	rna-XM_012117525.3	49	31	53	38
NAA35	NC_040253.1	35490531	35499249	peak_2496	8719	-	2.02158	1.74581e-05	0.000911184	peak_3190|NA	cds	rna-XM_027964258.1	696	479	440	404
VPS18	NC_040258.1	36430993	36431144	peak_8366	152	+	-3.02158	5.58659e-05	0.000205567	NA|peak_8034	utr3	rna-XM_004010456.4	156	107	121	86
EP400	NC_040268.1	52926173	52926234	peak_9083	62	-	-3.02158	2.13129e-05	0.000241791	NA|peak_15627	utr3	rna-XM_027956385.1	63	16	45	14
ZNF282	NC_040255.1	121851427	121851576	peak_2167	150	+	3.07844	0.000568182	0.00151735	peak_6368|NA	cds	rna-XM_027968916.1	267	165	166	168
MTMR9	NC_040253.1	113477658	113481296	peak_2842	3639	+	-3.12158	4.12541e-05	0.000177503	NA|peak_2325	cds	rna-XM_004004446.4	34	83	29	45
PKP4	NC_040253.1	162871673	162875356	peak_3048	3684	-	2.02157	8.57633e-05	0.000276677	peak_3522|NA	cds	rna-XM_012136483.3	129	113	190	273
FRMPD1	NC_040253.1	53717743	53717983	peak_2627	241	-	3.25924	0.000104603	0.000323084	peak_3263|NA	cds	rna-XM_027964407.1	36	8	14	23
LOC101110593	NC_040257.1	79364845	79377479	peak_5315	12635	+	4.02157	2.93945e-05	0.000172913	peak_8172|NA	cds	rna-XM_027971022.1	140	128	103	194
LOC105606646	NC_040269.1	66399541	66399811	peak_10358	271	+	2.07846	0.000396825	0.00107406	peak_17626|NA	NP_exon	rna-XR_003585780.1	62	16	17	9
DNAJB1	NC_040256.1	9610802	9610922	peak_4182	121	+	4.07844	2.29991e-05	0.000206197	peak_6814|NA	utr3	rna-XM_004008469.4	472	333	400	431
HECW2	NC_040253.1	212205021	212205292	peak_3145	272	-	2.23699	1.94401e-05	0.000336621	peak_3580|NA	utr3	rna-XM_027965053.1	22	6	8	13
LOC114111260	NC_040278.1	27324753	27324873	peak_10552	121	-	3.02158	5.67537e-05	0.000207549	peak_22714|NA	cds	rna-XM_027962980.1	1007	355	670	276
ZNF599	NC_040265.1	48251574	48251725	peak_17007	152	-	-4.15381	1.84911e-05	0.000459138	NA|peak_13806	cds	rna-XM_027978218.1	10	0	18	6
ASTE1	NC_040252.1	281942871	281943022	peak_16406	152	+	3.03692	2.42365e-05	0.000193724	peak_963|NA	NP_exon	rna-XR_003586624.1	11	0	9	7
ANAPC2	NC_040254.1	731900	732170	peak_20	271	+	4.02158	0.000187266	0.000530961	peak_3875|NA	cds	rna-XM_027966067.1	436	261	392	343
EIF2A	NC_040252.1	258782703	258787231	peak_16326	4529	-	3.02158	2.29043e-05	0.000208492	peak_2014|NA	cds	rna-XM_027959332.1	1995	1419	1508	1339
TMUB1	NC_040255.1	123719281	123719549	peak_2223	269	-	-2.08009	1.82949e-05	0.000509162	NA|peak_6090	utr3	rna-XM_015095447.2	40	28	111	57
LOC101122457	NC_040265.1	49840229	49840409	peak_17060	181	+	-4.12164	0.000342466	0.000933371	NA|peak_20925	cds	rna-XM_027977417.1	5	2	17	4
CIT	NC_040268.1	64697202	64697323	peak_9206	122	+	4.17845	1.6728e-05	0.00505241	peak_16804|NA	utr3	rna-XM_027956519.1	12	0	5	5
CCNK	NC_040269.1	65038881	65039091	peak_10337	211	+	3.03693	6.82128e-05	0.000234469	peak_17612|NA	utr3	rna-XM_027957383.1	312	141	164	155
PTEN	NC_040273.1	10927282	11011147	peak_11820	83866	+	2.07844	2.47158e-05	0.00018934	peak_20039|NA	cds	rna-XM_027960248.1	1836	1231	734	800
NCKAP5	NC_040253.1	190696990	190697111	peak_3111	122	+	3.2008	4.51671e-05	0.000184269	peak_2704|NA	cds	rna-XM_027965022.1	33	4	33	18
LOC114117916	NC_040265.1	63065837	63066173	peak_17528	337	-	4.03693	0.00025641	0.000710819	peak_15404|NA	cds	rna-XM_027977964.1	391	177	162	141
MARK2	NC_040272.1	44004061	44004421	peak_5791	361	+	-2.02159	2.98507e-05	0.000172135	NA|peak_17821	utr5	rna-XM_027959769.1	249	141	421	252
LTBP1	NC_040254.1	96878853	96879213	peak_662	361	-	3.03692	3.52609e-05	0.000170915	peak_5443|NA	utr3	rna-XM_027966941.1	448	243	352	256
MAPK8IP1	NC_040266.1	82188377	82188558	peak_7376	182	+	-2.09531	2.66667e-05	0.000179703	NA|peak_14488	utr3	rna-XM_015101129.2	95	47	86	34
BAHD1	NC_040258.1	36060553	36060883	peak_8342	331	+	3.13695	2.17486e-05	0.000230285	peak_8804|NA	cds	rna-XM_027971682.1	80	40	54	71
ARMCX4	NC_040278.1	142172576	142172756	peak_11020	181	+	-2.18013	0.0001	0.00031206	NA|peak_20502	cds	rna-XM_027963115.1	17	11	26	8
NOD2	NC_040265.1	20484814	20485115	peak_16777	302	+	1.71205	0.0132669	0.0342626	peak_14211|peak_12940	cds	rna-XM_027977828.1	57	5	56	19
LOC114113039	NC_040253.1	121379538	121379689	peak_2870	152	+	3.43587	2.01857e-05	0.000283678	peak_2520|NA	NP_exon	rna-XR_003588157.1	14	2	2	0
COL7A1	NC_040270.1	53286761	53286852	peak_7878	92	+	4.02158	1.69607e-05	0.0020972	peak_18294|NA	utr3	rna-XM_027957673.1	110	53	53	33
AQR	NC_040258.1	30063762	30064062	peak_8309	301	-	2.02158	2.02758e-05	0.00028024	peak_9361|NA	utr3	rna-XM_027971654.1	365	221	227	175
ATP10B	NC_040256.1	75116452	75116872	peak_4998	421	-	-3.05379	3.17662e-05	0.000170282	NA|peak_7267	utr3	rna-XM_012178897.3	36	14	72	24
TOX	NC_040260.1	40688309	40688519	peak_11259	211	-	-3.18021	1.8615e-05	0.000438012	NA|peak_9653	cds	rna-XM_004011695.4	24	10	62	10
ZSCAN2	NC_040269.1	19704095	19704546	peak_10056	452	+	2.25924	2.99222e-05	0.000172116	peak_17437|NA	cds	rna-XM_012098494.3	53	12	15	17
LOC105612888	NC_040260.1	27147680	27159000	peak_11189	11321	-	2.03692	2.55363e-05	0.000184141	peak_10543|NA	NP_exon	rna-XR_003590282.1	222	121	161	143
LOC114113252	NC_040253.1	259004292	259005098	peak_3537	807	-	2.59711	1.06416e-07	0.000150815	peak_3817|peak_3458	NP_exon	rna-XR_003588303.1	203	7	86	23
HCAR2	NC_040268.1	61784316	61784466	peak_9147	151	+	3.17845	0.000122549	0.000368688	peak_16767|NA	cds	rna-XM_004023416.4	56	34	17	48
LOC101120446	NC_040270.1	51981935	51983310	peak_7817	1376	-	4.0631	2.38209e-05	0.000197781	peak_18586|NA	cds	rna-XM_012100023.3	74	37	30	13
LOC101105006	NC_040259.1	81374848	81375027	peak_3934	180	+	-4.3024	0.000446429	0.00120231	NA|peak_8965	NP_exon	gene-LOC101105006.trans	8	0	22	6
MAP3K8	NC_040264.1	36439716	36440426	peak_17932	711	+	4.03693	3.16456e-05	0.000170429	peak_13377|NA	utr5	rna-XM_015099629.2	105	54	45	35
SPEN	NC_040263.1	55405407	55405587	peak_14593	181	-	4.13697	1.91498e-05	0.000370604	peak_13093|NA	cds	rna-XM_027975860.1	76	19	56	41
LRRC28	NC_040269.1	7005623	7005863	peak_9984	241	-	4.17028	0.000142045	0.000416462	peak_17705|NA	NP_exon	rna-XR_003585685.1	24	8	15	2
LOC105602268	NC_040266.1	49811043	49811192	peak_7228	150	-	-4.22163	2.56279e-05	0.000184081	NA|peak_14694	NP_exon	rna-XR_001020861.3	11	16	25	10
LOC101110168	NC_040265.1	70292909	70293179	peak_17690	271	+	2.07844	0.000149701	0.000435716	peak_14849|NA	utr3	rna-XM_004015460.4	277	114	50	46
RPS6KA2	NC_040259.1	96105804	96106315	peak_4010	512	-	3.07845	4.11523e-05	0.000177188	peak_10154|NA	utr3	rna-XM_027972654.1	53	20	39	27
GOLPH3	NC_040267.1	43809603	43809843	peak_6845	241	+	3.13694	3.08261e-05	0.000171221	peak_16353|NA	utr5	rna-XM_004017069.4	275	151	130	166
ERMARD	NC_040259.1	98209940	98210120	peak_4029	181	+	-4.1801	0.0125	0.0322911	NA|peak_9029	utr5	rna-XM_012183286.3	28	39	25	13
MEX3A	NC_040252.1	112258447	112258837	peak_15691	391	-	-3.17418	4.10172e-05	0.000177062	NA|peak_1518	utr3	rna-XM_027976334.1	15	3	35	3
PAOX	NC_040273.1	55411544	55411725	peak_12134	182	+	3.02158	3.87297e-05	0.000173572	peak_20267|NA	cds	rna-XM_027960292.1	131	76	162	120
UTP20	NC_040254.1	182952400	182954151	peak_1269	1752	+	4.07844	4.52489e-05	0.000184562	peak_4690|NA	cds	rna-XM_012174896.3	483	350	600	608
LOC105612577	NC_040254.1	222966578	222966819	peak_1441	242	+	2.02158	1.92753e-05	0.000355127	peak_4816|NA	NP_exon	gene-LOC105612577.trans	25	0	20	8
SEMA4F	NC_040254.1	102821473	102821683	peak_730	211	+	2.0479	2.27894e-05	0.000210462	peak_4330|NA	utr3	rna-XM_004006112.4	27	8	37	12
IKZF1	NC_040255.1	6681250	6681491	peak_1725	242	-	-3.61709	2.05761e-05	0.000265287	NA|peak_5797	utr3	rna-XM_027968429.1	1	0	38	0
SRSF5	NC_040258.1	85060703	85060764	peak_8731	62	+	3.12161	2.23614e-05	0.000217407	peak_9079|NA	utr3	rna-XM_027971957.1	136	80	88	43
LOC105602706	NC_040252.1	218059208	218063587	peak_16158	4380	-	4.06774	0.000247525	0.000687635	peak_1920|NA	NP_exon	rna-XR_001021447.3	69	90	54	147
LOC101121964	NC_040265.1	71072357	71072998	peak_17746	642	+	2.07844	1.91939e-05	0.000363814	peak_14899|NA	cds	rna-XM_027978954.1	730	522	550	589
LOC101112990	NC_040261.1	87855765	87864537	peak_11747	8773	+	3.02158	0.00012987	0.000386797	peak_10869|NA	cds	rna-XM_027973877.1	111	65	256	248
C19H3orf18	NC_040270.1	51787020	51787200	peak_7814	181	+	-2.1803	3.42231e-05	0.000171246	NA|peak_16637	utr3	rna-XM_012100022.3	13	3	11	1
CCIN	NC_040253.1	55094434	55094524	peak_2644	91	-	4.36364	2.82805e-05	0.000174905	peak_3272|NA	utr3	rna-XM_027964423.1	21	0	2	5
PDAP1	NC_040275.1	37682069	37682246	peak_14124	178	+	2.02158	0.000142857	0.000418442	peak_21182|NA	utr3	rna-XM_015104256.2	937	651	559	497
ZNF710	NC_040269.1	18894532	18894773	peak_10031	242	+	2.07844	5e-05	0.000194059	peak_17425|NA	cds	rna-XM_027957074.1	123	71	85	153
PLEKHA7	NC_040266.1	38572418	38572568	peak_7130	151	+	2.07844	4.10172e-05	0.000177062	peak_15705|NA	utr3	rna-XM_015100992.2	85	36	128	109
STKLD1	NC_040254.1	2693212	2696125	peak_60	2914	-	3.42663	3.55366e-05	0.00017117	peak_5067|NA	cds	rna-XM_027965832.1	277	70	3	17
MAFB	NC_040264.1	72244308	72244548	peak_18293	241	-	4.07842	1.87829e-05	0.000417437	peak_13982|NA	cds	rna-XM_012189206.3	947	607	1232	1244
SRP14	NC_040258.1	35694079	35694139	peak_8320	61	-	2.11066	4.02576e-05	0.000175927	peak_9369|NA	utr5	rna-XM_004010441.4	272	84	279	199
LOC101123120	NC_040256.1	54624594	54624745	peak_4821	152	+	-4.13702	0.0005	0.00134168	NA|peak_6553	cds	rna-XM_015096084.2	29	4	20	9
SMPD3	NC_040265.1	38495745	38495806	peak_16891	62	-	-4.02158	3.83142e-05	0.000172972	NA|peak_13766	utr3	rna-XM_027978114.1	46	24	136	88
SHANK2	NC_040272.1	49384436	49392413	peak_5963	7978	-	4.07843	5.51268e-05	0.000204687	peak_19987|NA	cds	rna-XM_027960083.1	37	30	44	48
PDE4DIP	NC_040252.1	102827107	102827377	peak_15486	271	+	4.02158	6.18047e-05	0.000219021	peak_435|NA	utr3	rna-XM_027973847.1	52	15	21	7
ACBD5	NC_040264.1	17983025	17985229	peak_17827	2205	-	-2.12159	5.90319e-05	0.00021234	NA|peak_12472	cds	rna-XM_027976548.1	73	73	117	95
GNG8	NC_040265.1	57245867	57246223	peak_17333	357	-	-2.26328	4.53309e-05	0.000184651	NA|peak_13974	utr5	rna-XM_027978520.1	13	6	41	5
TMEM169	NC_040253.1	232917323	232917503	peak_3235	181	+	-2.3025	1.7762e-05	0.00069332	NA|peak_2561	cds	rna-XM_015093525.2	7	5	15	2
LOC105613604	NC_040252.1	122300516	122300696	peak_15784	181	-	-2.18013	2.49377e-05	0.000187455	NA|peak_1577	NP_exon	rna-XR_001043345.3	29	21	41	12
AMIGO2	NC_040254.1	149594496	149594675	peak_1079	180	+	4.21078	0.00034965	0.000951685	peak_4576|NA	cds	rna-XM_012174400.2	18	2	19	10
SOX11	NC_040254.1	16404459	16404639	peak_278	181	+	-2.08945	1.91791e-05	0.000366933	NA|peak_3658	cds	rna-XM_015094205.2	12	4	21	5
LOC114110620	NC_040275.1	10802854	10803060	peak_13754	207	+	2.07845	4.30663e-05	0.000180741	peak_20944|NA	NP_exon	rna-XR_003586878.1	58	20	82	55
LOC101122961	NC_040262.1	20804455	20804977	peak_12534	523	+	-3.02157	2.47525e-05	0.000189307	NA|peak_10333	cds	rna-XM_012186114.3	176	212	94	121
ZNF768	NC_040275.1	27319663	27319934	peak_13916	272	-	3.05213	2.43665e-05	0.000192425	peak_21491|NA	utr5	rna-XM_015104171.2	85	28	175	104
INTS4	NC_040272.1	19829959	19830170	peak_5628	212	+	3.11064	0.000165563	0.000476019	peak_19477|NA	utr3	rna-XM_004019432.4	62	21	69	67
USP35	NC_040272.1	19501007	19501338	peak_5622	332	-	4.02158	4.47227e-05	0.000183268	peak_19775|NA	utr3	rna-XM_027959278.1	76	35	99	56
LOC114114571	NC_040255.1	122420274	122420754	peak_2201	481	+	-3.33869	5.8072e-05	0.000210448	NA|peak_5750	cds	rna-XM_027968979.1	20	0	88	18
NSD2	NC_040257.1	128661086	128661417	peak_5516	332	-	3.11066	2.63019e-05	0.00018129	peak_8578|NA	utr3	rna-XM_027971308.1	68	21	129	95
RNF7	NC_040252.1	269853565	269853836	peak_16348	272	-	4.02158	1.76803e-05	0.000745406	peak_2031|NA	utr3	rna-XM_012102263.3	201	94	143	77
LOC101121718	NC_040271.1	12202380	12202647	peak_6162	268	-	3.07844	4.39754e-05	0.00018166	peak_19141|NA	cds	rna-XM_004018784.4	875	362	444	429
PGAP3	NC_040262.1	23139981	23140192	peak_12607	212	+	3.02158	2.91375e-05	0.000172781	peak_11410|NA	utr3	rna-XM_027974608.1	480	328	303	289
FGF1	NC_040256.1	55956568	55956808	peak_4865	241	-	3.25931	7.57576e-05	0.000253038	peak_7891|NA	utr3	rna-XM_004008910.4	33	4	15	0
LOC106991804	NC_040271.1	11402870	11403198	peak_6149	329	+	3.03694	1.72236e-05	0.00127954	peak_18786|NA	NP_exon	rna-XR_001436365.2	57	14	7	3
DNAJB12	NC_040276.1	29446376	29454144	peak_9645	7769	-	4.03692	1.79986e-05	0.000591097	peak_21921|NA	cds	rna-XM_027962466.1	1308	725	702	549
TP73	NC_040263.1	53165883	53166152	peak_14532	270	-	-4.32168	2.63158e-05	0.000181317	NA|peak_11884	utr3	rna-XM_027975731.1	14	12	46	11
AFDN	NC_040259.1	97068482	97068573	peak_4023	92	+	3.03692	2.89184e-05	0.000173435	peak_9934|NA	cds	rna-XM_027972675.1	777	438	660	479
VWA1	NC_040263.1	54876097	54876307	peak_14556	211	-	-3.08009	1.97863e-05	0.000306339	NA|peak_11900	utr3	rna-XM_027975800.1	146	103	143	91
PPP1R16A	NC_040260.1	14662382	14662593	peak_11082	212	-	-2.12161	2.32342e-05	0.000203647	NA|peak_9572	utr5	rna-XM_027973406.1	52	30	56	27
TFAP2C	NC_040264.1	61689820	61689910	peak_18144	91	-	3.25924	4.38982e-05	0.000181585	peak_13900|NA	utr3	rna-XM_027977020.1	26	6	9	12
FAM78A	NC_040254.1	5610227	5610496	peak_127	270	+	3.49181	2.31589e-05	0.000204839	peak_3947|NA	cds	rna-XM_015094128.2	21	1	25	29
RMND5B	NC_040256.1	39489910	39490059	peak_4598	150	+	3.07844	1.98098e-05	0.000303641	peak_7070|NA	NP_exon	rna-XR_003589410.1	133	77	141	193
SMO	NC_040255.1	101963596	101963747	peak_2051	152	+	3.11066	1.97628e-05	0.000308046	peak_6291|NA	utr3	rna-XM_027968796.1	50	15	44	33
LOC101106372	NC_040270.1	39036060	39036360	peak_7712	301	+	4.13692	9.14077e-05	0.000290461	peak_18170|NA	utr5	rna-XM_012099717.2	116	64	107	108
LOC101109622	NC_040259.1	66491020	66491081	peak_3852	62	-	-3.02158	1.69952e-05	0.0018977	NA|peak_9159	cds	rna-XM_027972489.1	188	83	140	76
BAHD1	NC_040258.1	36067685	36067866	peak_8343	182	+	-4.02159	3.77644e-05	0.000172519	NA|peak_8013	utr3	rna-XM_027971682.1	656	511	652	515
CROCC	NC_040253.1	265144580	265144731	peak_3611	152	-	-4.08009	8.29187e-05	0.000269435	NA|peak_3498	cds	rna-XM_027965673.1	113	79	157	97
SH3RF1	NC_040253.1	121207852	121208062	peak_2867	211	+	3.17847	4.83559e-05	0.000190487	peak_2518|NA	utr3	rna-XM_027964645.1	248	97	138	152
LOC101105022	NC_040266.1	86935829	86936412	peak_7428	584	-	-3.07845	2.20167e-05	0.000223985	NA|peak_14801	cds	rna-XM_027979084.1	28	7	18	9
BMF	NC_040258.1	35742070	35742580	peak_8321	511	-	3.13694	2.33645e-05	0.000201624	peak_9371|NA	utr3	rna-XM_015096939.2	248	134	140	147
LOC105606473	NC_040253.1	896979	897428	peak_2282	450	+	3.02159	3.28084e-05	0.000170559	peak_2165|NA	NP_exon	rna-XR_001026161.3	42	8	13	3
LOC105603319	NC_040270.1	123061	123445	peak_7474	385	-	4.07845	0.000549451	0.00146924	peak_18414|NA	NP_exon	rna-XR_001022366.2	150	58	100	70
NDRG1	NC_040260.1	22866736	22866915	peak_11179	180	+	2.03692	2.4108e-05	0.000194128	peak_10274|NA	utr3	rna-XM_027972876.1	314	174	410	340
BBX	NC_040252.1	189465460	189468130	peak_15981	2671	+	2.01063	1.92753e-05	0.000355127	peak_731|NA	utr5	rna-XM_015092425.2	119	34	144	68
REM2	NC_040258.1	23266307	23267847	peak_8284	1541	-	4.07844	7.88644e-05	0.000260347	peak_9341|NA	cds	rna-XM_027971647.1	331	227	93	132
LOC101120628	NW_020996283.1	20429	20580	peak_14830	152	+	-2.02159	0.000102459	0.000317956	NA|peak_20867	cds	rna-XM_027963716.1	798	1125	967	1629
LOC114117277	NC_040263.1	69690008	69690182	peak_14703	175	+	4.02158	7.59878e-05	0.000253715	peak_12795|NA	cds	rna-XM_027976092.1	130	74	113	76
LOC101116449	NC_040252.1	242677939	242678119	peak_16268	181	+	-4.05215	2.39578e-05	0.000196614	NA|peak_835	cds	rna-XM_027966268.1	20	6	18	10
DET1	NC_040269.1	16784947	16785366	peak_10011	420	-	3.03693	6.59631e-05	0.000228269	peak_17730|NA	cds	rna-XM_012098440.3	112	48	64	47
LOC105604630	NC_040275.1	2780725	2780816	peak_13666	92	+	3.13694	2.05761e-05	0.000265287	peak_20891|NA	utr5	rna-XM_027961850.1	23	13	12	22
RABL6	NC_040254.1	1034865	1035015	peak_34	151	-	-2.02158	1.82482e-05	0.00052044	NA|peak_4549	utr5	rna-XM_027966108.1	359	145	242	108
TMEM158	NC_040270.1	55937576	55937874	peak_7950	299	+	2.11064	1.80832e-05	0.000565644	peak_18347|NA	cds	rna-XM_027957742.1	42	14	10	9
SMARCC2	NC_040254.1	175007935	175008146	peak_1219	212	+	4.13695	1.96696e-05	0.000313759	peak_4664|NA	utr3	rna-XM_027967592.1	423	221	306	343
CCR6	NC_040259.1	96620293	96620982	peak_4013	690	+	-4.64837	2.65252e-05	0.000180399	NA|peak_9023	utr3	rna-XM_027972660.1	2	0	55	14
PARP3	NC_040270.1	50943750	50944246	peak_7798	497	-	-2.0592	2.66951e-05	0.000179435	NA|peak_16924	cds	rna-XM_027957575.1	102	23	251	102
LOC105608805	NC_040265.1	52458440	52459499	peak_17143	1060	+	3.22449	4.03877e-05	0.000176077	peak_14480|NA	cds	rna-XM_015100216.2	99	15	4	3
KLHL6	NC_040252.1	222127478	222127778	peak_16220	301	+	-4.49511	8.4317e-05	0.00027268	NA|peak_796	utr3	rna-XM_004003107.4	4	0	27	4
FAM160A1	NC_040268.1	6851398	6851667	peak_8914	270	-	4.13694	0.000146199	0.00042694	peak_17009|NA	utr3	rna-XM_027956235.1	85	46	48	84
RP1L1	NC_040253.1	112835488	112835788	peak_2835	301	-	3.4822	3.07882e-05	0.000171269	peak_3407|NA	cds	rna-XM_027964774.1	29	3	4	0
CCDC180	NC_040253.1	53011224	53011644	peak_2618	421	-	2.14395	2.5227e-05	0.000185839	peak_3258|NA	cds	rna-XM_027964406.1	68	18	29	4
PERM1	NC_040263.1	55264463	55264733	peak_14583	271	+	2.02158	5.02513e-05	0.000194379	peak_12726|NA	utr3	rna-XM_004013791.4	182	114	61	53
YME1L1	NC_040264.1	17931052	17931263	peak_17824	212	-	3.07845	6.96379e-05	0.000238079	peak_13718|NA	utr5	rna-XM_004014191.4	28	7	62	31
LOC101120462	NC_040275.1	27094950	27095043	peak_13902	94	-	-2.27204	6.15006e-05	0.000218321	NA|peak_19495	cds	rna-XM_004020898.3	7	3	18	2
SEC31A	NC_040257.1	107978485	107978666	peak_5391	182	-	3.03692	2.77624e-05	0.000175771	peak_8504|NA	cds	rna-XM_027971140.1	209	111	206	181
LOC101102642	NC_040256.1	11319599	11319749	peak_4236	151	-	4.22447	2.71297e-05	0.000177059	peak_7509|NA	utr3	rna-XM_027969574.1	13	2	13	11
THAP9	NC_040257.1	108045336	108045577	peak_5393	242	+	2.13695	5.87544e-05	0.000211796	peak_8226|NA	cds	rna-XM_015096597.2	115	56	93	94
GCNT1	NC_040253.1	63944547	63944848	peak_2679	302	-	-3.06311	5.32481e-05	0.000200622	NA|peak_3019	utr3	rna-XM_027964483.1	44	24	129	61
LOC101104797	NC_040252.1	247123075	247123284	peak_16272	210	-	3.03693	2.39693e-05	0.000196359	peak_1989|NA	NP_exon	rna-XR_001022878.3	51	26	54	40
PPP5C	NC_040265.1	57078454	57078635	peak_17328	182	+	-2.19882	2.44738e-05	0.000191467	NA|peak_13324	utr5	rna-XM_027978514.1	14	1	23	9
LOC114110622	NC_040275.1	4900	8132	peak_13545	3233	-	-2.03693	4.73485e-05	0.000188412	NA|peak_19298	cds	rna-XM_027961654.1	41	18	31	21
CC2D1B	NC_040252.1	28355626	28355955	peak_15154	330	-	-4.0801	7.87402e-05	0.00026003	NA|peak_1181	utr3	rna-XM_012143392.3	139	97	181	90
2021-03-09	NC_040254.1	173527202	173527353	peak_1163	152	-	4.25924	5.00501e-05	0.00019409	peak_5754|NA	utr5	rna-XM_027967508.1	28	6	15	23
LOC105614079	NC_040252.1	108175335	108175634	peak_15590	300	-	-4.02158	4.3592e-05	0.000181173	NA|peak_1442	cds	rna-XM_027976661.1	1954	979	3356	1776
LOC101119591	NC_040271.1	29433185	29433274	peak_6352	90	+	-4.14388	1.66778e-05	0.00787876	NA|peak_17242	utr5	rna-XM_012100933.3	147	64	486	125
LOC106991096	NC_040255.1	48860030	48860151	peak_1824	122	-	-4.61078	3.14861e-05	0.000170367	NA|peak_5859	NP_exon	rna-XR_003589156.1	2	6	15	1
AKAP12	NC_040259.1	82486774	82509090	peak_3941	22317	+	3.03693	1.91424e-05	0.000372025	peak_9871|NA	utr5	rna-XM_027972560.1	26	12	45	44
SERTAD4	NC_040263.1	76568502	76568623	peak_14740	122	-	4.03692	1.7838e-05	0.000649502	peak_13191|NA	cds	rna-XM_027975975.1	303	170	101	88
PPP1R13B	NC_040269.1	69034736	69034916	peak_10399	181	-	3.07844	1.83621e-05	0.000487469	peak_17974|NA	cds	rna-XM_027957456.1	309	176	263	295
HAS2	NC_040260.1	33429147	33429327	peak_11229	181	+	-2.23868	0.000120192	0.000362426	NA|peak_9381	cds	rna-XM_004011666.3	6	4	23	5
EMILIN3	NC_040264.1	72842824	72843331	peak_18305	508	-	4.02991	2.03252e-05	0.000278211	peak_13992|NA	cds	rna-XM_027977201.1	44	7	23	6
RASSF9	NC_040254.1	130889901	130890021	peak_858	121	-	3.21067	0.000160772	0.000464054	peak_5559|NA	utr5	rna-XM_004006236.4	22	7	21	22
ZNF597	NC_040275.1	2896212	2897578	peak_13676	1367	-	4.43081	0.000108696	0.000333047	peak_21336|NA	cds	rna-XM_027961958.1	21	15	6	0
KMT2D	NC_040254.1	147114546	147114727	peak_1046	182	+	2.13695	2.00965e-05	0.000289943	peak_4551|NA	cds	rna-XM_027967384.1	173	87	100	114
MANBAL	NC_040264.1	69053750	69053840	peak_18267	91	+	-3.08011	2.40732e-05	0.000194528	NA|peak_12353	utr3	rna-XM_012189168.3	99	39	91	30
ZFC3H1	NC_040254.1	113869133	113869284	peak_821	152	-	-2.23868	4.02901e-05	0.000175902	NA|peak_5004	utr3	rna-XM_027967133.1	21	14	25	5
LOC114116880	NC_040262.1	36635637	36635787	peak_12924	151	+	-2.0631	4.79386e-05	0.000189655	NA|peak_10564	NP_exon	gene-LOC114116880.trans	13	6	17	7
HSPA4L	NC_040268.1	33212907	33213118	peak_8989	212	-	3.08009	3.1348e-05	0.000170773	peak_17060|NA	utr5	rna-XM_012097511.3	12	0	14	9
KANK4	NC_040252.1	39645332	39652618	peak_15210	7287	-	-4.28011	1.72533e-05	0.00120865	NA|peak_1226	cds	rna-XM_004002033.4	3	9	17	11
FHAD1	NC_040263.1	55921331	55924539	peak_14615	3209	-	2.06327	2.92398e-05	0.000172886	peak_13117|NA	cds	rna-XM_015099307.2	52	9	12	4
HTR6	NC_040253.1	262541328	262541598	peak_3583	271	-	-3.05379	2.27583e-05	0.000210809	NA|peak_3481	cds	rna-XM_012157423.3	46	18	35	13
NEK1	NC_040253.1	120887253	120898751	peak_2864	11499	+	-3.02158	1.76991e-05	0.000734434	NA|peak_2336	cds	rna-XM_012129631.3	175	125	330	245
RHBDF2	NC_040262.1	7995907	7996087	peak_12258	181	-	4.0631	2.57998e-05	0.000183386	peak_11928|NA	utr3	rna-XM_027974132.1	119	52	91	43
ACOX3	NC_040257.1	126660833	126660984	peak_5481	152	-	3.11066	0.000142045	0.000416462	peak_8557|NA	utr3	rna-XM_027971266.1	63	20	35	24
MYO5B	NC_040274.1	54888493	54888763	peak_13479	271	-	2.02158	6.39386e-05	0.0002237	peak_20751|NA	utr3	rna-XM_027960847.1	1087	681	892	855
USP37	NC_040253.1	235350973	235351184	peak_3250	212	-	-4.02159	8.59107e-05	0.000277007	NA|peak_3311	utr5	rna-XM_027965179.1	16	9	17	9
ZDHHC14	NC_040259.1	89025506	89025776	peak_3978	271	+	-2.12161	5.81395e-05	0.00021061	NA|peak_8996	utr3	rna-XM_027972618.1	22	16	49	22
TNFRSF13B	NC_040262.1	28197029	28197984	peak_12739	956	-	4.03693	0.000431034	0.00116272	peak_12216|NA	utr3	rna-XM_004012742.4	255	130	111	94
TMCC2	NC_040263.1	2651256	2651406	peak_14269	151	+	-3.1801	1.81094e-05	0.000557939	NA|peak_11380	cds	rna-XM_015099129.2	22	21	45	27
RTL5	NC_040278.1	67446944	67447034	peak_10782	91	-	3.07845	3.31565e-05	0.000170922	peak_22843|NA	utr3	rna-XM_004022181.4	22	6	8	4
LOC101115640	NC_040264.1	59882032	59882250	peak_18131	219	-	-3.09534	1.82017e-05	0.000533993	NA|peak_12641,peak_12640	utr5	rna-XM_027977001.1	8	2	16	3
CRYBG3	NC_040252.1	178007229	178007500	peak_15937	272	+	-3.05215	3.15856e-05	0.000170305	NA|peak_646	cds	rna-XM_004002856.4	31	10	189	110
FBF1	NC_040262.1	7556299	7556939	peak_12232	641	-	-2.47427	2.29885e-05	0.000206605	NA|peak_10835	cds	rna-XM_027974099.1	8	7	12	1
LOC101117965	NC_040268.1	71941068	71941127	peak_9259	60	+	3.03694	1.83756e-05	0.000482956	peak_16837|NA	utr3	rna-XM_004017415.3	216	58	133	55
TRIB2	NC_040254.1	22204683	22204893	peak_301	211	+	2.11066	1.75131e-05	0.000862733	peak_4052|NA	cds	rna-XM_004005693.3	52	15	50	36
CERK	NC_040254.1	237879893	237880419	peak_1685	527	-	1.69241	0.0361719	0.0928435	peak_6040|peak_5457	cds	rna-XM_027966010.1	28	3	53	21
ZNF41	NC_040278.1	59714671	59714970	peak_10720	300	+	-4.50239	6.15764e-05	0.000218506	NA|peak_20319	cds	rna-XM_004023243.4	2	0	23	8
HOMER1	NC_040258.1	11386021	11386112	peak_8117	92	-	-3.12159	2.58532e-05	0.000182778	NA|peak_8389	utr5	rna-XM_012180703.3	4	0	10	7
VMAC	NC_040256.1	16984539	16986123	peak_4371	1585	-	-4.01994	1.95008e-05	0.000330831	NA|peak_6919	utr3	rna-XM_027969800.1	81	29	156	89
CDV3	NC_040252.1	278598710	278598981	peak_16391	272	-	-4.02158	2.23714e-05	0.00021716	NA|peak_1931	utr3	rna-XM_027960354.1	137	85	205	161
VANGL1	NC_040252.1	97816373	97817286	peak_15447	914	+	-4.02158	0.0001002	0.000312473	NA|peak_372	utr5	rna-XM_027973495.1	140	90	132	93
EVI2A	NC_040262.1	44949848	44950087	peak_13124	240	-	-2.52651	2.23814e-05	0.000216915	NA|peak_11287	cds	rna-XM_004012485.4	8	0	17	1
GABPA	NC_040252.1	139257849	139265556	peak_15877	7708	-	-3.08009	2.2686e-05	0.000211629	NA|peak_1627	cds	rna-XM_027978692.1	229	165	169	104
ZNF436	NC_040253.1	259017242	259017423	peak_3544	182	+	-3.02159	6.28141e-05	0.000220983	NA|peak_2726	utr3	rna-XM_012152336.3	93	77	162	115
LOC101118851	NC_040253.1	150886126	150896625	peak_3001	10500	-	3.18841	1.6909e-05	0.00234235	peak_3495|NA	cds	rna-XM_012134347.3	47	26	8	20
UTP20	NC_040254.1	182891042	182893851	peak_1266	2810	+	4.07844	0.000173611	0.000496525	peak_4687|NA	cds	rna-XM_012174896.3	39	25	76	88
GP1BA	NC_040262.1	36903696	36904027	peak_12938	332	+	-2.12161	0.000174825	0.000499609	NA|peak_10575	utr5	rna-XM_012185590.3	14	10	86	36
CASTOR2	NC_040275.1	33371893	33372043	peak_13993	151	+	-2.18011	0.000157233	0.00045498	NA|peak_19163	utr3	rna-XM_027961763.1	23	36	56	30
ACYP1	NC_040258.1	90058120	90063459	peak_8788	5340	-	-2.02158	1.72414e-05	0.00123122	NA|peak_8712	cds	rna-XM_004010797.4	70	51	201	168
LOC114116078	NC_040259.1	37288275	37288736	peak_3779	462	-	-4.21703	1.75747e-05	0.000823909	NA|peak_9118	cds	rna-XM_027972414.1	10	21	123	78
NPM1	NC_040267.1	3501140	3501291	peak_6641	152	+	-3.02158	1.95848e-05	0.000319319	NA|peak_14841	utr3	rna-XM_027979982.1	4922	3581	3924	3033
LOC101119226	NC_040260.1	15890175	15890446	peak_11149	272	+	-4.08009	3.14268e-05	0.000170447	NA|peak_9330	utr3	rna-XM_012183473.3	233	145	245	132
PID1	NC_040253.1	246602687	246602837	peak_3314	151	-	-2.01993	3.04507e-05	0.000171514	NA|peak_3343	utr3	rna-XM_027965271.1	41	17	37	21
ADAP2	NC_040262.1	45640713	45640834	peak_13141	122	+	-4.15383	1.88324e-05	0.000413549	NA|peak_10710	utr3	rna-XM_027975273.1	29	23	37	14
LOC114114569	NC_040255.1	121892683	121892833	peak_2169	151	+	2.03693	1.94628e-05	0.000333256	peak_6371|NA	NP_exon	rna-XR_003589222.1	135	71	103	72
LOC114117015	NC_040262.1	41717023	41717561	peak_13054	539	-	-2.23868	2.78707e-05	0.000175432	NA|peak_11255	cds	rna-XM_027975527.1	9	6	46	10
SLC35C1	NC_040266.1	82096486	82096725	peak_7374	240	+	3.3873	0.000306748	0.000840877	peak_15872|NA	cds	rna-XM_027979655.1	18	3	4	12
PEX16	NC_040266.1	82198226	82198434	peak_7377	209	-	4.03692	2.29674e-05	0.000206819	peak_16182|NA	utr5	rna-XM_012096310.3	289	158	179	140
CASQ2	NC_040252.1	97881801	97881980	peak_15450	180	-	-2.33634	2.04248e-05	0.000273082	NA|peak_1353	utr3	rna-XM_004002371.4	4	9	22	7
GIPR	NC_040265.1	56742157	56742307	peak_17312	151	+	-3.02158	0.00113636	0.00299048	NA|peak_13315	utr3	rna-XM_027977941.1	19	6	21	8
LOC101108282	NC_040277.1	14605975	14606156	peak_9775	182	+	-4.1801	1.81028e-05	0.000561492	NA|peak_19964	cds	rna-XM_027962515.1	7	7	17	0
ZNF484	NC_040253.1	30728439	30728590	peak_2468	152	+	-4.56587	0.000384615	0.00104208	NA|peak_2111	cds	rna-XM_012116216.2	2	0	11	1
SLC7A4	NC_040268.1	81831241	81832452	peak_9474	1212	-	4.11066	0.000198413	0.000559467	peak_17368|NA	cds	rna-XM_027956892.1	184	60	16	13
LOC101103461	NC_040273.1	55335809	55335989	peak_12132	181	+	-3.24039	7.46269e-05	0.000250032	NA|peak_18401	cds	rna-XM_027960263.1	4	0	21	10
ACTR1A	NC_040273.1	25713541	25713691	peak_11964	151	-	2.08009	0.000120192	0.000362426	peak_20351|NA	utr3	rna-XM_004020147.3	309	176	261	155
LOC114114629	NC_040255.1	128049534	128049685	peak_2255	152	+	4.22993	1.7325e-05	0.00107837	peak_6417|NA	NP_exon	rna-XR_003589251.1	14	0	4	11
SETD1B	NC_040268.1	62466393	62470185	peak_9172	3793	-	4.23699	0.000182482	0.000519074	peak_17196|NA	cds	rna-XM_027956476.1	54	14	41	50
RAB15	NC_040258.1	80506028	80508744	peak_8694	2717	-	4.03693	3.39674e-05	0.000171034	peak_9557|NA	cds	rna-XM_027971934.1	653	314	613	422
VAT1L	NC_040265.1	5021057	5094585	peak_16615	73529	+	-4.08009	0.000185874	0.000527338	NA|peak_12838	utr3	rna-XM_004014921.4	129	79	275	144
LOC114115227	NC_040257.1	41158319	41158618	peak_5202	300	-	-4.03694	0.000122249	0.000367966	NA|peak_7648	cds	rna-XM_027970736.1	12	3	25	10
KLHL22	NC_040268.1	81958405	81958585	peak_9477	181	+	-2.02159	1.68919e-05	0.00253021	NA|peak_15492	utr3	rna-XM_027956906.1	24	29	41	41
PITX2	NC_040257.1	17978327	17978685	peak_5125	359	+	2.034	0.00565817	0.0146763	peak_8038|peak_7326	utr3	rna-XM_004009614.3	67	6	38	0
FMN1	NC_040258.1	29462538	29579778	peak_8301	117241	+	-3.02157	2.29779e-05	0.000206712	NA|peak_7996	cds	rna-XM_004010422.4	1100	1194	931	986
ZBTB9	NC_040271.1	9335325	9335505	peak_6114	181	+	-2.22167	3.42466e-05	0.000171224	NA|peak_17092	utr3	rna-XM_004018757.4	70	40	45	10
LOC101112261	NC_040267.1	19781732	19782003	peak_6748	272	+	2.45426	4.3554e-05	0.00018126	peak_16302|NA	utr3	rna-XM_027980059.1	64	4	18	23
LRRIQ1	NC_040254.1	129982271	129982512	peak_856	242	+	-3.00638	4.65549e-05	0.00018691	NA|peak_4004	NP_exon	rna-XR_003588769.1	12	1	19	2
COMMD1	NC_040254.1	48117298	48117387	peak_471	90	-	-3.08009	8.11688e-05	0.00026567	NA|peak_4802	cds	rna-XM_004005852.4	269	156	206	125
LOC101109384	NC_040265.1	55650985	55651225	peak_17261	241	+	3.11066	1.68919e-05	0.00253021	peak_14563|NA	cds	rna-XM_027978436.1	64	20	64	57
KIAA1107	NC_040252.1	73566067	73566488	peak_15311	422	+	-2.02159	2.30947e-05	0.000205455	NA|peak_286	cds	rna-XM_012176072.3	40	8	72	16
P2RX4	NC_040268.1	62907414	62907594	peak_9182	181	-	2.03693	8.23723e-05	0.000268369	peak_17205|NA	utr3	rna-XM_027956494.1	133	66	31	29
LOC105605752	NC_040265.1	64212695	64213175	peak_17547	481	-	-2.20239	1.72117e-05	0.00129432	NA|peak_14099	cds	rna-XM_027978683.1	76	50	104	28
CCDC89	NC_040272.1	10835584	10835794	peak_5592	211	+	-4.31247	2.47647e-05	0.000189322	NA|peak_17718	utr3	rna-XM_012101644.3	7	4	16	2
SARS2	NC_040265.1	51536188	51536609	peak_17127	422	-	4.01994	2.45459e-05	0.000190735	peak_15189|NA	utr3	rna-XM_027978259.1	51	20	59	38
LOC114114842	NC_040252.1	25649611	25650281	peak_15137	671	-	-2.02157	1.76305e-05	0.00077709	NA|peak_1173	cds	rna-XM_027969891.1	113	131	98	122
NRDE2	NC_040258.1	106353765	106353945	peak_8871	181	-	-3.19538	2.40385e-05	0.000195103	NA|peak_8755	utr3	rna-XM_015097225.2	56	26	69	13
SYNJ2BP	NC_040258.1	85528456	85528636	peak_8734	181	-	4.2501	7.54148e-05	0.000252259	peak_9573|NA	utr3	rna-XM_027971967.1	46	17	9	25
DNAJB14	NC_040257.1	28488839	28494335	peak_5166	5497	+	-3.12161	4.38982e-05	0.000181585	NA|peak_7349	cds	rna-XM_004009673.4	102	76	179	82
SLC6A17	NC_040252.1	92089461	92089671	peak_15406	211	+	4.17845	2.88018e-05	0.000173527	peak_388|NA	utr3	rna-XM_027972874.1	57	22	17	17
TNS4	NC_040262.1	22465541	22465931	peak_12576	391	+	4.07844	1.94326e-05	0.000338399	peak_11400|NA	cds	rna-XM_027974577.1	755	440	497	572
LOC105605313	NC_040278.1	790123	790364	peak_10444	242	-	-3.32168	1.90042e-05	0.000389469	NA|peak_20527	utr3	rna-XM_027963319.1	51	59	74	17
ELK3	NC_040254.1	178182554	178182615	peak_1246	62	+	-4.08009	0.000537634	0.00143911	NA|peak_4226	utr5	rna-XM_027967631.1	191	113	133	81
LOC101110178	NC_040267.1	10549174	10562327	peak_6697	13154	+	3.02159	0.000223214	0.000624431	peak_16287|NA	cds	rna-XM_027980023.1	408	254	359	240
RBAK	NC_040275.1	39363610	39363970	peak_14158	361	+	2.13695	1.93498e-05	0.000347129	peak_21203|NA	utr5	rna-XM_027961441.1	243	106	79	112
UFD1	NC_040268.1	82175504	82175685	peak_9492	182	-	4.07848	0.000106383	0.000327485	peak_17382|NA	utr5	rna-XM_027956923.1	63	10	39	15
PFKFB3	NC_040264.1	11590987	11591137	peak_17789	151	+	2.01063	0.000174825	0.000499609	peak_13281|NA	utr3	rna-XM_015099534.2	30	9	15	7
CCDC170	NC_040259.1	82681063	82685291	peak_3947	4229	+	3.16926	2.0016e-05	0.00029573	peak_9879|NA	cds	rna-XM_027972606.1	37	4	26	12
RWDD3	NC_040252.1	76562061	76562238	peak_15340	178	+	-3.3024	0.000186567	0.000529143	NA|peak_303	NP_exon	rna-XR_003590010.1	77	75	75	21
NOP9	NC_040258.1	22183990	22184630	peak_8218	641	-	2.02158	1.92604e-05	0.000357355	peak_9317|NA	utr3	rna-XM_004010895.4	366	229	235	209
NIPAL3	NC_040253.1	257992110	257992230	peak_3515	121	-	4.03693	3.06748e-05	0.000171259	peak_3805|NA	utr3	rna-XM_004005116.3	117	51	117	105
ZNF248	NC_040276.1	12897111	12897410	peak_9556	300	+	-3.02158	0.000806452	0.00213662	NA|peak_19697	cds	rna-XM_012105048.2	31	8	51	16
NHS	NC_040278.1	16737206	16737566	peak_10513	361	+	2.15923	2.24921e-05	0.000214379	peak_22298|NA	utr3	rna-XM_015104813.2	51	11	58	47
HR	NC_040253.1	45699690	45701047	peak_2581	1358	+	3.02158	1.87126e-05	0.000428274	peak_2340|NA	utr5	rna-XM_004004200.4	1293	895	1110	1056
LOC114115555	NC_040258.1	5212937	5213207	peak_8074	271	+	-4.18018	1.94628e-05	0.000333256	NA|peak_7849	utr5	rna-XM_027971455.1	9	5	29	6
PHF14	NC_040255.1	21701593	21703149	peak_1772	1557	+	-2.08009	1.95771e-05	0.000320328	NA|peak_5503	cds	rna-XM_012176406.3	121	92	292	173
GANC	NC_040258.1	37717878	37718119	peak_8401	242	+	-2.25402	2.19106e-05	0.000226533	NA|peak_8055	utr3	rna-XM_012181279.3	5	2	21	2
GAN	NC_040265.1	8187538	8187658	peak_16626	121	+	-2.08009	0.000131926	0.000392223	NA|peak_12845	utr3	rna-XM_027977657.1	62	46	77	41
SMG5	NC_040252.1	112428229	112428409	peak_15702	181	-	2.03692	2.14225e-05	0.000238482	peak_1633|NA	cds	rna-XM_004002609.3	305	170	260	216
LOC114117983	NC_040265.1	51355938	51356088	peak_17121	151	-	-2.02158	1.94628e-05	0.000333256	NA|peak_13854	utr3	rna-XM_027978254.1	84	57	127	86
[truncated: 5,209 more rows]
