# Supplementary material for: m6A Methylation Analysis Reveals Networks and Key Genes Underlying the Coarse and Fine Wool Traits in a Full-sib Merino Family
Source: Biology (Basel). 2022 Nov 9;11(11):1637. doi: 10.3390/biology11111637 (PMC9687456; doi:10.3390/biology11111637)
Supplement: Supplementary file 1 [file biology-11-01637-s001.zip › Table S5.xlsx]

## Sheet: Sheet1
Geneid	Chr	Start	End	PeakID	Length	Strand	Annotation	Annotated_Transcript		Coarse/Fine specific
ND6	NC_001941.1	13879	14085	peak_12	207	-	cds	gene-ND6.trans		Coarse specific
COX1	NC_001941.1	5806	6015	peak_4	210	+	cds	gene-COX1.trans		Coarse specific
COX1	NC_001941.1	6697	6876	peak_5	180	+	cds	gene-COX1.trans		Coarse specific
MANEAL	NC_040252.1	13057619	13058007	peak_107	389	+	cds	rna-XM_004001815.3		Coarse specific
GAL3ST2	NC_040252.1	143875	144173	peak_1071	299	-	utr3	rna-XM_027962318.1		Coarse specific
CAPN10	NC_040252.1	976154	976725	peak_1087	572	-	utr3	rna-XM_027967009.1		Coarse specific
RNPEPL1	NC_040252.1	993243	993720	peak_1088	478	-	utr3	rna-XM_027967017.1		Coarse specific
LOC114112960	NC_040252.1	13385207	13386073	peak_109	867	+	NP_intron	rna-XR_003588083.1		Coarse specific
ACKR3	NC_040252.1	4574943	4575123	peak_1101	181	-	cds	rna-XM_004001768.3		Coarse specific
DGKD	NC_040252.1	7598602	7599691	peak_1108	1090	-	PR_intron	rna-XM_027967459.1		Coarse specific
CSMD2	NC_040252.1	8618532	8618772	peak_1116	241	-	utr3	rna-XM_027967572.1		Coarse specific
LOC114114022	NC_040252.1	10544375	10544525	peak_1125	151	-	NP_exon	gene-LOC114114022.trans		Coarse specific
OSCP1	NC_040252.1	11630631	11630842	peak_1149	212	-	utr3	rna-XM_004001805.4		Coarse specific
MEAF6	NC_040252.1	12783774	12783983	peak_1155	210	-	utr3	rna-XM_015091867.2		Coarse specific
INPP5B	NC_040252.1	13112465	13112734	peak_1166	270	-	utr3	rna-XM_015091873.2		Coarse specific
RRAGC	NC_040252.1	14139156	14139367	peak_1172	212	-	cds	rna-NM_001161867.1		Coarse specific
SLC6A9	NC_040252.1	19222523	19222853	peak_1219	331	-	utr3	rna-XM_027968925.1		Coarse specific
RNF220	NC_040252.1	19906823	19906936	peak_1221	114	-	PR_intron	rna-XM_027969100.1		Coarse specific
TESK2	NC_040252.1	20644473	20644773	peak_1233	301	-	utr3	rna-XM_027969240.1		Coarse specific
LOC101116001	NC_040252.1	28711027	28711591	peak_1277	565	-	cds	rna-XM_004001983.3		Coarse specific
TMEM59	NC_040252.1	30180687	30180778	peak_1285	92	-	utr5	rna-XM_004002003.4		Coarse specific
JAK1	NC_040252.1	42397231	42397292	peak_1320	62	-	cds	rna-XM_015092018.2		Coarse specific
PPIE	NC_040252.1	14925617	14925767	peak_133	151	+	utr5	rna-XM_012102171.3		Coarse specific
PPIE	NC_040252.1	14926065	14929278	peak_134	3214	+	PR_intron	rna-XM_012102171.3		Coarse specific
LOC105611345	NC_040252.1	70840794	70841005	peak_1376	212	-	NP_exon	rna-XR_003589926.1		Coarse specific
DIPK1A	NC_040252.1	74159983	74160491	peak_1389	509	-	cds	rna-XM_004002198.4		Coarse specific
ABCA4	NC_040252.1	75234429	75234729	peak_1395	301	-	utr3	rna-XM_027973917.1		Coarse specific
SASS6	NC_040252.1	81981261	81981382	peak_1403	122	-	cds	rna-XM_027972327.1		Coarse specific
DRAM2	NC_040252.1	93096152	93096391	peak_1432	240	-	utr3	rna-XM_004002311.4		Coarse specific
SMAP2	NC_040252.1	15553569	15553868	peak_144	300	+	utr5	rna-XM_004001841.4		Coarse specific
LOC114116973	NC_040252.1	96064085	96064321	peak_1448	237	-	cds	rna-XM_027975472.1		Coarse specific
ZFP69	NC_040252.1	15658469	15662688	peak_145	4220	+	PR_intron	rna-XM_012105610.2		Coarse specific
NGF	NC_040252.1	97497863	97498014	peak_1456	152	-	cds	rna-XM_004002369.4		Coarse specific
ZFP69	NC_040252.1	15662987	15663498	peak_146	512	+	cds	rna-XM_012105610.2		Coarse specific
RNF115	NC_040252.1	104883485	104883755	peak_1486	271	-	utr5	rna-XM_004002410.4		Coarse specific
LOC105605297	NC_040252.1	15690289	15690467	peak_149	179	+	NP_exon	gene-LOC105605297.trans		Coarse specific
LOC101120455	NC_040252.1	105681653	105681981	peak_1494	329	-	utr3	rna-XM_004002423.4		Coarse specific
LOC101122398	NC_040252.1	105743767	105743976	peak_1495	210	-	utr3	rna-XM_004002431.4		Coarse specific
SV2A	NC_040252.1	105768369	105768729	peak_1497	361	-	cds	rna-XM_027974195.1		Coarse specific
ZNF684	NC_040252.1	15704087	15704386	peak_150	300	+	cds	rna-XM_015091893.2		Coarse specific
TMOD4	NC_040252.1	106821960	106823887	peak_1517	1928	-	PR_intron	rna-XM_027974703.1		Coarse specific
LOC101120208	NC_040252.1	107806574	107806693	peak_1529	120	-	utr3	rna-XM_015092248.2		Coarse specific
TCHH	NC_040252.1	107890126	107890486	peak_1530	361	-	cds	rna-XM_027975142.1		Coarse specific
JTB	NC_040252.1	110514028	110514265	peak_1572	238	-	utr5	rna-XM_027975544.1		Coarse specific
UBQLN4	NC_040252.1	112226823	112227181	peak_1626	359	-	utr3	rna-XM_027976314.1		Coarse specific
IQGAP3	NC_040252.1	112694348	112696625	peak_1639	2278	-	PR_intron	rna-XM_027976418.1		Coarse specific
GPATCH4	NC_040252.1	112721287	112724054	peak_1641	2768	-	PR_intron	rna-XM_004002622.4		Coarse specific
ARHGEF11	NC_040252.1	113029126	113029366	peak_1647	241	-	cds	rna-XM_027976620.1		Coarse specific
PIGM	NC_040252.1	117903370	117903490	peak_1657	121	-	cds	rna-XM_004002659.4		Coarse specific
NECTIN4	NC_040252.1	119604017	119604434	peak_1672	418	-	PR_intron	rna-XM_015092336.2		Coarse specific
B4GALT3	NC_040252.1	119694601	119694842	peak_1678	242	-	utr5	rna-XM_012184766.3		Coarse specific
TMEM125	NC_040252.1	18528529	18528890	peak_168	362	+	cds	rna-XM_012116468.3		Coarse specific
SDHC	NC_040252.1	119825392	119825572	peak_1683	181	-	PR_intron	rna-XM_004002697.3		Coarse specific
CFAP126	NC_040252.1	119838034	119838827	peak_1684	794	-	NP_intron	rna-XR_001043231.3		Coarse specific
FCGR3A	NC_040252.1	120125934	120126144	peak_1685	211	-	utr3	rna-XM_012188574.2		Coarse specific
MPC2	NC_040252.1	127832712	127832830	peak_1700	119	-	utr5	rna-XM_004002735.3		Coarse specific
MRPS6	NC_040252.1	129505391	129505571	peak_1709	181	-	PR_intron	rna-XM_027978027.1		Coarse specific
IL10RB	NC_040252.1	130379834	130380101	peak_1721	268	-	utr3	rna-XM_015092371.2		Coarse specific
CXADR	NC_040252.1	150619949	150620129	peak_1741	181	-	PR_intron	rna-XM_012187131.3		Coarse specific
USP25	NC_040252.1	152477239	152484394	peak_1742	7156	-	PR_intron	rna-XM_004002822.4		Coarse specific
LOC101122496	NC_040252.1	154355134	154355805	peak_1745	672	-	PR_intron	rna-XM_027978943.1		Coarse specific
CLDND1	NC_040252.1	178666458	178667678	peak_1766	1221	-	PR_intron	rna-XM_012188470.3		Coarse specific
DCBLD2	NC_040252.1	178961985	178962194	peak_1768	210	-	cds	rna-XM_004002870.4		Coarse specific
LOC101114404	NC_040252.1	187379982	187381895	peak_1787	1914	-	PR_intron	rna-XM_027979709.1		Coarse specific
IGSF11	NC_040252.1	201789818	201790028	peak_1822	211	-	utr3	rna-XM_015092457.2		Coarse specific
TMEM39A	NC_040252.1	202241171	202241470	peak_1825	300	-	utr3	rna-XM_004002942.4		Coarse specific
GPR156	NC_040252.1	202955008	202955545	peak_1832	538	-	cds	rna-XM_027980271.1		Coarse specific
CCDC14	NC_040252.1	206379609	206380178	peak_1872	570	-	cds	rna-XM_012095854.3		Coarse specific
LOC101121396	NC_040252.1	207456546	207456843	peak_1876	298	-	NP_exon	gene-LOC101121396.trans		Coarse specific
LMLN	NC_040252.1	208198123	208198304	peak_1889	182	-	PR_intron	rna-XM_012096097.3		Coarse specific
RNF220	NC_040252.1	19893197	19901237	peak_189	8041	+	PR_intron	rna-XM_027969100.1		Coarse specific
LMLN	NC_040252.1	208201294	208201565	peak_1890	272	-	PR_intron	rna-XM_012096097.3		Coarse specific
TFRC	NC_040252.1	208749546	208749607	peak_1895	62	-	utr5	rna-XM_027956961.1		Coarse specific
PIGZ	NC_040252.1	209455900	209457635	peak_1907	1736	-	PR_intron	rna-XM_027956996.1		Coarse specific
LOC105602706	NC_040252.1	218059208	218063587	peak_1920	4380	-	NP_intron	rna-XR_001021447.3		Coarse specific
ADIPOQ	NC_040252.1	218921912	218922304	peak_1926	393	-	cds	rna-NM_001308565.1		Coarse specific
EIF4A2	NC_040252.1	218969669	218971018	peak_1927	1350	-	PR_intron	rna-XM_027957453.1		Coarse specific
DVL3	NC_040252.1	221501862	221502042	peak_1953	181	-	cds	rna-XM_015092523.2		Coarse specific
LOC105602999	NC_040252.1	222161958	222165882	peak_1961	3925	-	NP_intron	rna-XR_001021854.3		Coarse specific
NMD3	NC_040252.1	246814193	246815594	peak_1986	1402	-	PR_intron	rna-XM_004003199.4		Coarse specific
PPM1L	NC_040252.1	247067152	247067273	peak_1987	122	-	cds	rna-XM_004003202.3		Coarse specific
PPM1L	NC_040252.1	247123075	247123284	peak_1989	210	-	PR_intron	rna-XM_004003202.3		Coarse specific
LOC114109733	NC_040252.1	255466268	255466449	peak_2006	182	-	cds	rna-XM_027959224.1		Coarse specific
RNF13	NC_040252.1	259444179	259444600	peak_2019	422	-	PR_intron	rna-XM_012101521.2		Coarse specific
RNF7	NC_040252.1	269853565	269853836	peak_2031	272	-	utr3	rna-XM_012102263.3		Coarse specific
CLSTN2	NC_040252.1	271009758	271012245	peak_2043	2488	-	PR_intron	rna-XM_027963951.1		Coarse specific
PPP2R3A	NC_040252.1	275950093	275950363	peak_2056	271	-	PR_intron	rna-XM_027960179.1		Coarse specific
TF	NC_040252.1	278327313	278333235	peak_2068	5923	-	PR_intron	rna-XM_027960310.1		Coarse specific
TF	NC_040252.1	278340194	278344153	peak_2069	3960	-	PR_intron	rna-XM_027960310.1		Coarse specific
LOC114112990	NC_040252.1	22394070	22395963	peak_208	1894	+	NP_intron	rna-XR_003588130.1		Coarse specific
SLC5A9	NC_040252.1	23455359	23455569	peak_209	211	+	utr3	rna-XM_027969813.1		Coarse specific
LSS	NC_040252.1	289257554	289257794	peak_2119	241	-	utr3	rna-XM_027961291.1		Coarse specific
LSS	NC_040252.1	289287142	289287825	peak_2120	684	-	PR_intron	rna-XM_027961291.1		Coarse specific
RUNX1	NC_040252.1	290238720	290238960	peak_2129	241	-	utr3	rna-XM_027961509.1		Coarse specific
LOC114110644	NC_040252.1	295145966	295146117	peak_2141	152	-	NP_intron	rna-XR_003586904.1		Coarse specific
TCEANC2	NC_040252.1	30223841	30224081	peak_232	241	+	utr3	rna-XM_004002004.4		Coarse specific
BSND	NC_040252.1	30990173	30990474	peak_235	302	+	cds	rna-XM_004002012.4		Coarse specific
PGM1	NC_040252.1	40957146	40957356	peak_248	211	+	utr5	rna-XM_004002041.4		Coarse specific
RAVER2	NC_040252.1	42267124	42270367	peak_256	3244	+	PR_intron	rna-XM_012167788.3		Coarse specific
LOC114116158	NC_040252.1	48962876	48963107	peak_269	232	+	NP_exon	rna-XR_003590173.1		Coarse specific
LOC114115357	NC_040252.1	55924856	55926055	peak_273	1200	+	PR_intron	rna-XM_027971277.1		Coarse specific
RABGGTB	NC_040252.1	56014884	56015003	peak_274	120	+	utr3	rna-XM_015091597.2		Coarse specific
LOC105609231	NC_040252.1	68057525	68059341	peak_286	1817	+	NP_intron	rna-XR_001433752.2		Coarse specific
LOC101116002	NC_040252.1	68319084	68319826	peak_287	743	+	PR_intron	rna-XM_004002159.3		Coarse specific
LOC114115646	NC_040252.1	73186856	73187037	peak_309	182	+	cds	rna-XM_027972031.1		Coarse specific
LOC114115646	NC_040252.1	73187365	73187636	peak_311	272	+	cds	rna-XM_027972031.1		Coarse specific
LOC114113095	NC_040252.1	75206779	75206838	peak_329	60	+	NP_exon	gene-LOC114113095.trans		Coarse specific
SLC44A3	NC_040252.1	76195459	76195549	peak_330	91	+	utr3	rna-XM_015092126.2		Coarse specific
PTBP2	NC_040252.1	78124676	78124797	peak_333	122	+	utr3	rna-XM_015092132.2		Coarse specific
LOC105610863	NC_040252.1	82148184	82148573	peak_342	390	+	NP_exon	gene-LOC105610863.trans		Coarse specific
LOC101114226	NC_040252.1	82573685	82577550	peak_345	3866	+	PR_intron	rna-XM_012177153.3		Coarse specific
TMEM167B	NC_040252.1	90970163	90970254	peak_361	92	+	utr3	rna-XM_004002270.3		Coarse specific
GNAI3	NC_040252.1	91402838	91402987	peak_377	150	+	utr3	rna-XM_012106955.3		Coarse specific
LOC114113949	NC_040252.1	1103066	1103275	peak_38	210	+	NP_exon	rna-XR_003588741.1		Coarse specific
LOC101108092	NC_040252.1	91620720	91620899	peak_380	180	+	utr3	rna-XM_004002292.4		Coarse specific
STRIP1	NC_040252.1	91927871	91929239	peak_384	1369	+	PR_intron	rna-XM_027972828.1		Coarse specific
LOC114116350	NC_040252.1	92087994	92088324	peak_387	331	+	NP_intron	rna-XR_003590280.1		Coarse specific
LOC114116350	NC_040252.1	92089461	92089671	peak_388	211	+	NP_intron	rna-XR_003590280.1		Coarse specific
LOC114113146	NC_040252.1	92291762	92291942	peak_395	181	+	NP_exon	rna-XR_003588201.1		Coarse specific
RAP1A	NC_040252.1	93818756	93825022	peak_398	6267	+	PR_intron	rna-XM_027973074.1		Coarse specific
CTTNBP2NL	NC_040252.1	94596071	94645593	peak_400	49523	+	PR_intron	rna-XM_004002327.4		Coarse specific
HIPK1	NC_040252.1	96074894	96075315	peak_411	422	+	cds	rna-XM_015092182.2		Coarse specific
LOC114116448	NC_040252.1	96797074	96797254	peak_414	181	+	NP_exon	gene-LOC114116448.trans		Coarse specific
PER2	NC_040252.1	2903260	2903471	peak_42	212	+	cds	rna-XM_027967088.1		Coarse specific
CIART	NC_040252.1	106114245	106115049	peak_456	805	+	PR_intron	rna-XM_027974329.1		Coarse specific
ECM1	NC_040252.1	106286569	106286748	peak_469	180	+	cds	rna-XM_004002454.3		Coarse specific
SEMA4A	NC_040252.1	112348495	112348766	peak_533	272	+	utr3	rna-XM_012183126.2		Coarse specific
LOC101108789	NC_040252.1	114306391	114306600	peak_551	210	+	NP_exon	gene-LOC101108789.trans		Coarse specific
LOC114117576	NC_040252.1	114436964	114437112	peak_552	149	+	PR_intron	rna-XM_027976740.1		Coarse specific
KIRREL1	NC_040252.1	114731585	114731885	peak_553	301	+	cds	rna-XM_027976757.1		Coarse specific
LOC101118398	NC_040252.1	118064078	118064481	peak_559	404	+	PR_intron	rna-XM_015092330.2		Coarse specific
CASQ1	NC_040252.1	118077071	118077340	peak_561	270	+	utr3	rna-XM_004002663.4		Coarse specific
UFC1	NC_040252.1	119676491	119676956	peak_566	466	+	PR_intron	rna-XM_012184828.3		Coarse specific
TOMM40L	NC_040252.1	119734411	119734743	peak_570	333	+	PR_intron	rna-XM_004002695.4		Coarse specific
UAP1	NC_040252.1	121243748	121249296	peak_585	5549	+	PR_intron	rna-XM_027977559.1		Coarse specific
UCK2	NC_040252.1	125436040	125436311	peak_591	272	+	utr3	rna-XM_027977701.1		Coarse specific
DUSP27	NC_040252.1	126955412	126955771	peak_596	360	+	utr3	rna-XM_027977801.1		Coarse specific
SFT2D2	NC_040252.1	128260695	128261085	peak_608	391	+	utr3	rna-XM_004002746.4		Coarse specific
GART	NC_040252.1	130094317	130094497	peak_613	181	+	cds	rna-XM_012186180.3		Coarse specific
LOC101106296	NC_040252.1	133770883	133771210	peak_629	328	+	utr3	rna-XM_004002777.4		Coarse specific
NGEF	NC_040252.1	8258284	8258464	peak_65	181	+	utr3	rna-XM_027967499.1		Coarse specific
PGLYRP2	NC_040252.1	175230896	175232309	peak_668	1414	+	PR_intron	rna-XM_004008460.4		Coarse specific
NOTCH3	NC_040252.1	175462689	175463978	peak_688	1290	+	PR_intron	rna-XM_027979127.1		Coarse specific
SLC1A6	NC_040252.1	175756210	175756449	peak_690	240	+	utr3	rna-XM_027979148.1		Coarse specific
LOC101103695	NC_040252.1	177669076	177669497	peak_692	422	+	PR_intron	rna-XM_027960735.1		Coarse specific
LOC101103695	NC_040252.1	177669556	177669737	peak_693	182	+	PR_intron	rna-XM_027960735.1		Coarse specific
DCBLD2	NC_040252.1	178968406	178968707	peak_705	302	+	PR_intron	rna-XM_004002870.4		Coarse specific
LOC101109587	NC_040252.1	181950757	181951056	peak_715	300	+	cds	rna-XM_027979584.1		Coarse specific
LOC101109587	NC_040252.1	181951293	181951651	peak_717	359	+	cds	rna-XM_027979584.1		Coarse specific
NFKBIZ	NC_040252.1	182177448	182177629	peak_726	182	+	cds	rna-XM_027965391.1		Coarse specific
LOC114113700	NC_040252.1	190314147	190314872	peak_737	726	+	NP_intron	rna-XR_003588552.1		Coarse specific
ZDHHC23	NC_040252.1	196272381	196272682	peak_756	302	+	cds	rna-XM_004002929.4		Coarse specific
ZDHHC23	NC_040252.1	196274369	196276644	peak_757	2276	+	PR_intron	rna-XM_004002929.4		Coarse specific
CD86	NC_040252.1	204661488	204670012	peak_780	8525	+	PR_intron	rna-XM_027969414.1		Coarse specific
CD86	NC_040252.1	204672565	204672806	peak_781	242	+	utr3	rna-XM_012174287.3		Coarse specific
LOC114108820	NC_040252.1	207147736	207154610	peak_792	6875	+	PR_intron	rna-XM_027956548.1		Coarse specific
LOC114113779	NC_040252.1	210092336	210092753	peak_809	418	+	NP_exon	rna-XR_003588558.1		Coarse specific
ATP13A4	NC_040252.1	212168524	212168675	peak_824	152	+	utr3	rna-XM_027957256.1		Coarse specific
LOC114109077	NC_040252.1	217670629	217671094	peak_829	466	+	NP_intron	rna-XR_003585766.1		Coarse specific
TFAP2E	NC_040252.1	10942027	10943994	peak_84	1968	+	PR_intron	rna-XM_027967756.1		Coarse specific
DGKG	NC_040252.1	219595575	219609527	peak_841	13953	+	PR_intron	rna-XM_027957520.1		Coarse specific
AGO4	NC_040252.1	11162593	11162654	peak_85	62	+	utr3	rna-XM_027967781.1		Coarse specific
EHHADH	NC_040252.1	220441321	220450807	peak_851	9487	+	PR_intron	rna-XM_027957538.1		Coarse specific
EHHADH	NC_040252.1	220452269	220452509	peak_852	241	+	utr3	rna-XM_027957538.1		Coarse specific
AGO4	NC_040252.1	11164597	11164778	peak_86	182	+	utr3	rna-XM_027967781.1		Coarse specific
LOC101110986	NC_040252.1	227227131	227227281	peak_868	151	+	cds	rna-XM_015092543.2		Coarse specific
KPNA4	NC_040252.1	247630731	247630971	peak_897	241	+	utr3	rna-XM_015092573.2		Coarse specific
SLC33A1	NC_040252.1	252648377	252648618	peak_907	242	+	cds	rna-XM_012100950.3		Coarse specific
LOC114109980	NC_040252.1	257688536	257688746	peak_912	211	+	NP_exon	gene-LOC114109980.trans		Coarse specific
NMNAT3	NC_040252.1	272175257	272175525	peak_935	269	+	utr3	rna-XM_004003880.4		Coarse specific
IGSF5	NC_040252.1	282929458	282929579	peak_967	122	+	utr5	rna-XM_012103920.3		Coarse specific
TRAPPC10	NC_040252.1	287435304	287435455	peak_983	152	+	cds	rna-XM_027961019.1		Coarse specific
LOC105606473	NC_040253.1	896979	897428	peak_2165	450	+	NP_exon	rna-XR_001026161.3		Coarse specific
LOC105606473	NC_040253.1	898981	899161	peak_2166	181	+	NP_exon	rna-XR_001026161.3		Coarse specific
LOC105606473	NC_040253.1	899310	899520	peak_2167	211	+	NP_exon	rna-XR_001026161.3		Coarse specific
HDHD3	NC_040253.1	10664954	10665371	peak_2205	418	+	cds	rna-XM_004003994.4		Coarse specific
RNF183	NC_040253.1	10758924	10759164	peak_2207	241	+	utr3	rna-XM_012112888.3		Coarse specific
SLC46A2	NC_040253.1	11154240	11154719	peak_2214	480	+	cds	rna-XM_027964109.1		Coarse specific
SLC35D2	NC_040253.1	31481074	31481405	peak_2268	332	+	utr3	rna-XM_027964228.1		Coarse specific
ARID3C	NC_040253.1	38917317	38917496	peak_2303	180	+	utr3	rna-XM_027963899.1		Coarse specific
MYORG	NC_040253.1	39164361	39164542	peak_2308	182	+	cds	rna-XM_004023220.4		Coarse specific
APTX	NC_040253.1	40171902	40179343	peak_2321	7442	+	PR_intron	rna-XM_004004150.3		Coarse specific
TMOD1	NC_040253.1	52721281	52721582	peak_2361	302	+	utr3	rna-XM_004004235.4		Coarse specific
GNE	NC_040253.1	55029358	55029479	peak_2377	122	+	cds	rna-XM_015093147.2		Coarse specific
GNE	NC_040253.1	55050142	55050443	peak_2378	302	+	cds	rna-XM_015093147.2		Coarse specific
STOML2	NC_040253.1	56097359	56097419	peak_2393	61	+	cds	rna-XM_004004288.3		Coarse specific
TLE1	NC_040253.1	58547290	58547381	peak_2395	92	+	utr3	rna-XM_027964466.1		Coarse specific
GNAQ	NC_040253.1	62511822	62617465	peak_2396	105644	+	PR_intron	rna-XM_015093177.2		Coarse specific
GNAQ	NC_040253.1	62830778	62830988	peak_2397	211	+	utr3	rna-XM_015093177.2		Coarse specific
DMRT2	NC_040253.1	74575402	74576373	peak_2431	972	+	PR_intron	rna-XM_027964525.1		Coarse specific
DMRT2	NC_040253.1	74581175	74581385	peak_2432	211	+	cds	rna-XM_004004343.3		Coarse specific
KDM4C	NC_040253.1	80257293	80290764	peak_2450	33472	+	PR_intron	rna-XM_027964546.1		Coarse specific
KDM4C	NC_040253.1	80464511	80465467	peak_2451	957	+	PR_intron	rna-XM_004004373.4		Coarse specific
ESCO2	NC_040253.1	110394970	110395567	peak_2481	598	+	cds	rna-XM_004004434.3		Coarse specific
PNOC	NC_040253.1	111012046	111012223	peak_2483	178	+	utr3	rna-XM_004004438.4		Coarse specific
SCRG1	NC_040253.1	115850892	115851162	peak_2504	271	+	utr5	rna-XM_027964630.1		Coarse specific
SH3RF1	NC_040253.1	121164029	121164180	peak_2517	152	+	cds	rna-XM_027964645.1		Coarse specific
SH3RF1	NC_040253.1	121207852	121208062	peak_2518	211	+	utr3	rna-XM_027964645.1		Coarse specific
LOC114113039	NC_040253.1	121379538	121379689	peak_2520	152	+	NP_exon	rna-XR_003588157.1		Coarse specific
LIMS2	NC_040253.1	127547698	127547969	peak_2546	272	+	utr3	rna-XM_027964671.1		Coarse specific
MAP3K2	NC_040253.1	127884908	127885089	peak_2553	182	+	utr3	rna-XM_015093318.2		Coarse specific
BIN1	NC_040253.1	128119125	128119245	peak_2556	121	+	utr5	rna-XM_027964702.1		Coarse specific
SLC40A1	NC_040253.1	129647376	129647556	peak_2559	181	+	cds	rna-XM_027964718.1		Coarse specific
CALCRL	NC_040253.1	132194803	132194984	peak_2561	182	+	utr3	rna-XM_027964722.1		Coarse specific
LOC101106038	NC_040253.1	135770580	135770787	peak_2567	208	+	NP_exon	gene-LOC101106038.trans		Coarse specific
TTN	NC_040253.1	141894487	141894698	peak_2579	212	+	cds	rna-XM_027964793.1		Coarse specific
TTN	NC_040253.1	141964727	141966252	peak_2580	1526	+	PR_intron	rna-XM_027964793.1		Coarse specific
TTN	NC_040253.1	141974065	141974940	peak_2581	876	+	PR_intron	rna-XM_027964793.1		Coarse specific
TTN	NC_040253.1	141986144	141987674	peak_2583	1531	+	PR_intron	rna-XM_027964793.1		Coarse specific
TTN	NC_040253.1	141997190	141998744	peak_2585	1555	+	PR_intron	rna-XM_027964793.1		Coarse specific
TTN	NC_040253.1	142191562	142191833	peak_2594	272	+	cds	rna-XM_027964793.1		Coarse specific
TTN	NC_040253.1	142191982	142192223	peak_2595	242	+	cds	rna-XM_027964793.1		Coarse specific
TTN	NC_040253.1	142193392	142193633	peak_2596	242	+	cds	rna-XM_027964793.1		Coarse specific
TTN	NC_040253.1	142194232	142194503	peak_2598	272	+	cds	rna-XM_027964793.1		Coarse specific
TTN	NC_040253.1	142194892	142195133	peak_2599	242	+	cds	rna-XM_027964793.1		Coarse specific
TTN	NC_040253.1	142195672	142195793	peak_2600	122	+	cds	rna-XM_027964793.1		Coarse specific
PLEKHA3	NC_040253.1	142260191	142260371	peak_2601	181	+	PR_intron	rna-XM_004004543.3		Coarse specific
FASTKD1	NC_040253.1	151043140	151043350	peak_2630	211	+	utr3	rna-XM_012134590.2		Coarse specific
LRP2	NC_040253.1	151173644	151208744	peak_2631	35101	+	PR_intron	rna-XM_027964806.1		Coarse specific
FAP	NC_040253.1	159540724	159540845	peak_2641	122	+	utr3	rna-XM_004004657.4		Coarse specific
PLA2R1	NC_040253.1	161663794	161663914	peak_2644	121	+	cds	rna-XM_027964908.1		Coarse specific
LOC114113185	NC_040253.1	165260442	165260622	peak_2654	181	+	NP_exon	rna-XR_003588224.1		Coarse specific
RBM43	NC_040253.1	169978327	169978683	peak_2677	357	+	cds	rna-XM_004004707.4		Coarse specific
LOC114113188	NC_040253.1	171332085	171332205	peak_2681	121	+	NP_exon	rna-XR_003588229.1		Coarse specific
CXCR4	NC_040253.1	187230411	187230736	peak_2691	326	+	cds	rna-NM_001277168.1		Coarse specific
MCM6	NC_040253.1	187495832	187496251	peak_2693	420	+	utr3	rna-XM_004004727.4		Coarse specific
MCM6	NC_040253.1	187496668	187496878	peak_2694	211	+	utr3	rna-XM_004004727.4		Coarse specific
LOC114113196	NC_040253.1	191626679	191626740	peak_2708	62	+	NP_intron	rna-XR_003588240.1		Coarse specific
PTPN4	NC_040253.1	198688375	198688555	peak_2718	181	+	utr3	rna-XM_027965040.1		Coarse specific
MARS2	NC_040253.1	213684576	213684816	peak_2738	241	+	cds	rna-XM_027965064.1		Coarse specific
C2H2orf69	NC_040253.1	216253977	216254188	peak_2744	212	+	cds	rna-XM_015093478.2		Coarse specific
CFLAR	NC_040253.1	217511566	217511746	peak_2754	181	+	utr5	rna-XM_012142312.3		Coarse specific
CFLAR	NC_040253.1	217528379	217528708	peak_2755	330	+	utr5	rna-XM_027965082.1		Coarse specific
ABI2	NC_040253.1	219559659	219559839	peak_2770	181	+	PR_intron	rna-XM_027965114.1		Coarse specific
MAP2	NC_040253.1	225660580	225660791	peak_2793	212	+	cds	rna-XM_004004880.4		Coarse specific
MAP2	NC_040253.1	225661149	225661543	peak_2794	395	+	cds	rna-XM_004004880.4		Coarse specific
MAP2	NC_040253.1	225663936	225664087	peak_2797	152	+	cds	rna-XM_004004880.4		Coarse specific
MAP2	NC_040253.1	225695345	225695465	peak_2798	121	+	utr3	rna-XM_004004880.4		Coarse specific
STK36	NC_040253.1	235488642	235488822	peak_2807	181	+	utr3	rna-XM_012146236.3		Coarse specific
TTLL4	NC_040253.1	235513340	235513669	peak_2808	330	+	cds	rna-XM_027965194.1		Coarse specific
TTLL4	NC_040253.1	235514205	235514325	peak_2810	121	+	cds	rna-XM_027965194.1		Coarse specific
RHBDD1	NC_040253.1	244467551	244467792	peak_2850	242	+	utr3	rna-XM_004004978.4		Coarse specific
LOC106990918	NC_040253.1	250414246	250414755	peak_2881	510	+	NP_exon	gene-LOC106990918.trans		Coarse specific
MECR	NC_040253.1	253885063	253890349	peak_2905	5287	+	PR_intron	rna-XM_027965393.1		Coarse specific
LOC101102543	NC_040253.1	254373564	254374242	peak_2913	679	+	NP_intron	rna-XR_001034198.3		Coarse specific
IL22RA1	NC_040253.1	258325309	258325608	peak_2968	300	+	cds	rna-XM_004005119.4		Coarse specific
IL22RA1	NC_040253.1	258326444	258326863	peak_2969	420	+	utr3	rna-XM_004005119.4		Coarse specific
DDOST	NC_040253.1	261536185	261536394	peak_3007	210	+	utr3	rna-XM_004005159.4		Coarse specific
ARHGEF19	NC_040253.1	265405551	265405760	peak_3029	210	+	utr5	rna-XM_027965674.1		Coarse specific
TMEM18	NC_040253.1	515940	516329	peak_3038	390	-	utr3	rna-XM_027964021.1		Coarse specific
PXDN	NC_040253.1	836995	837116	peak_3039	122	-	cds	rna-XM_027964024.1		Coarse specific
PAPPA	NC_040253.1	7819680	7819861	peak_3062	182	-	cds	rna-XM_015092957.2		Coarse specific
SLC31A2	NC_040253.1	10899123	10899242	peak_3094	120	-	cds	rna-XM_004004003.4		Coarse specific
LOC114112914	NC_040253.1	12954304	12954514	peak_3106	211	-	cds	rna-XM_027964006.1		Coarse specific
SUSD3	NC_040253.1	30048698	30048936	peak_3179	239	-	utr3	rna-XM_027964203.1		Coarse specific
LOC114112944	NC_040253.1	34498739	34499123	peak_3189	385	-	NP_exon	rna-XR_003588069.1		Coarse specific
SPINK4	NC_040253.1	39928892	39928951	peak_3207	60	-	utr3	rna-XM_004004147.4		Coarse specific
BMP1	NC_040253.1	45621193	45621343	peak_3234	151	-	utr3	rna-XM_015093111.2		Coarse specific
NCBP1	NC_040253.1	52693867	52693987	peak_3254	121	-	utr5	rna-XM_004004233.4		Coarse specific
TMOD1	NC_040253.1	52721292	52721592	peak_3255	301	-	utr3	rna-XM_004004235.4		Coarse specific
TDRD7	NC_040253.1	52858571	52858989	peak_3256	419	-	cds	rna-XM_012120711.3		Coarse specific
CCDC180	NC_040253.1	53011224	53011644	peak_3258	421	-	cds	rna-XM_027964406.1		Coarse specific
CCIN	NC_040253.1	55094434	55094524	peak_3272	91	-	utr3	rna-XM_027964423.1		Coarse specific
HRCT1	NC_040253.1	55332148	55332327	peak_3275	180	-	cds	rna-XM_027963911.1		Coarse specific
DNAJB5	NC_040253.1	56175995	56176384	peak_3296	390	-	cds	rna-XM_027964461.1		Coarse specific
CEP78	NC_040253.1	62250011	62250251	peak_3299	241	-	cds	rna-XM_012122292.3		Coarse specific
VPS13A	NC_040253.1	63098471	63099063	peak_3301	593	-	PR_intron	rna-XM_027964486.1		Coarse specific
LOC105607911	NC_040253.1	72699032	72703597	peak_3315	4566	-	NP_intron	rna-XR_001434018.2		Coarse specific
LOC105607964	NC_040253.1	76191065	76235695	peak_3321	44631	-	NP_intron	rna-XR_003588127.1		Coarse specific
AK3	NC_040253.1	78515448	78515588	peak_3323	141	-	PR_intron	rna-XM_027964539.1		Coarse specific
LOC114113025	NC_040253.1	109640008	109640189	peak_3387	182	-	NP_exon	gene-LOC114113025.trans		Coarse specific
RP1L1	NC_040253.1	112834204	112834623	peak_3406	420	-	cds	rna-XM_027964774.1		Coarse specific
RP1L1	NC_040253.1	112835488	112835788	peak_3407	301	-	cds	rna-XM_027964774.1		Coarse specific
LOC101113210	NC_040253.1	114777519	114777694	peak_3418	176	-	NP_exon	gene-LOC101113210.trans		Coarse specific
CLCN3	NC_040253.1	120662458	120662788	peak_3425	331	-	utr3	rna-XM_027964641.1		Coarse specific
PROC	NC_040253.1	127752264	127755496	peak_3438	3233	-	PR_intron	rna-XM_015093311.2		Coarse specific
COL3A1	NC_040253.1	130229220	130230536	peak_3452	1317	-	PR_intron	rna-XM_004004514.4		Coarse specific
LOC105608904	NC_040253.1	136816119	136816298	peak_3455	180	-	NP_exon	gene-LOC105608904.trans		Coarse specific
LOC114112858	NC_040253.1	137432015	137432312	peak_3457	298	-	NP_exon	gene-LOC114112858.trans		Coarse specific
RAPGEF4	NC_040253.1	147629395	147644900	peak_3480	15506	-	PR_intron	rna-XM_027964849.1		Coarse specific
GORASP2	NC_040253.1	149757974	149758094	peak_3489	121	-	utr5	rna-XM_004004606.4		Coarse specific
LOC101118851	NC_040253.1	150886126	150896625	peak_3495	10500	-	PR_intron	rna-XM_012134347.3		Coarse specific
LOC101118851	NC_040253.1	150900454	150900634	peak_3496	181	-	cds	rna-XM_012134347.3		Coarse specific
LOC101118851	NC_040253.1	150901051	150901201	peak_3497	151	-	cds	rna-XM_012134347.3		Coarse specific
XIRP2	NC_040253.1	153549904	153550534	peak_3501	631	-	utr3	rna-XM_012135021.3		Coarse specific
XIRP2	NC_040253.1	153560019	153560230	peak_3505	212	-	PR_intron	rna-XM_012135044.3		Coarse specific
XIRP2	NC_040253.1	153562027	153562208	peak_3507	182	-	PR_intron	rna-XM_012135044.3		Coarse specific
XIRP2	NC_040253.1	153563256	153563587	peak_3509	332	-	PR_intron	rna-XM_012135044.3		Coarse specific
XIRP2	NC_040253.1	153564215	153564546	peak_3510	332	-	PR_intron	rna-XM_012135044.3		Coarse specific
XIRP2	NC_040253.1	153564725	153564906	peak_3511	182	-	PR_intron	rna-XM_012135044.3		Coarse specific
FMNL2	NC_040253.1	168609358	168611786	peak_3534	2429	-	PR_intron	rna-XM_012137115.2		Coarse specific
FMNL2	NC_040253.1	168629633	168636710	peak_3535	7078	-	PR_intron	rna-XM_012137115.2		Coarse specific
LYPD6B	NC_040253.1	171690649	171691124	peak_3541	476	-	utr3	rna-XM_015093424.2		Coarse specific
ANKRD44	NC_040253.1	213053597	213053838	peak_3585	242	-	utr3	rna-XM_027965056.1		Coarse specific
SF3B1	NC_040253.1	213457851	213457941	peak_3586	91	-	cds	rna-XM_004004789.4		Coarse specific
FTCDNL1	NC_040253.1	216146744	216156579	peak_3594	9836	-	PR_intron	rna-XM_012141817.2		Coarse specific
ORC2	NC_040253.1	217275507	217275657	peak_3601	151	-	utr3	rna-XM_015093484.2		Coarse specific
IDH1	NC_040253.1	224463356	224464051	peak_3627	696	-	PR_intron	rna-NM_001009276.1		Coarse specific
PTPRN	NC_040253.1	236050772	236050862	peak_3666	91	-	utr3	rna-XM_027965215.1		Coarse specific
TM4SF20	NC_040253.1	244823175	244825063	peak_3691	1889	-	PR_intron	rna-XM_004004981.4		Coarse specific
NPPC	NC_040253.1	249201272	249201627	peak_3702	356	-	PR_intron	rna-XM_027963891.1		Coarse specific
TSSK3	NC_040253.1	250833986	250834194	peak_3717	209	-	utr5	rna-XM_004005021.4		Coarse specific
LOC105606955	NC_040253.1	255313611	255314449	peak_3758	839	-	NP_intron	rna-XR_003588286.1		Coarse specific
SYTL1	NC_040253.1	255446058	255447213	peak_3759	1156	-	PR_intron	rna-XM_027965448.1		Coarse specific
TRNP1	NC_040253.1	255746067	255746664	peak_3761	598	-	utr3	rna-XM_027965458.1		Coarse specific
PIGV	NC_040253.1	255913719	255913988	peak_3765	270	-	cds	rna-XM_012151380.3		Coarse specific
DHDDS	NC_040253.1	256188303	256196892	peak_3773	8590	-	PR_intron	rna-XM_004005091.4		Coarse specific
PDIK1L	NC_040253.1	256498168	256498408	peak_3782	241	-	cds	rna-XM_027965490.1		Coarse specific
MTFR1L	NC_040253.1	256777386	256777656	peak_3783	271	-	utr3	rna-XM_004005105.4		Coarse specific
LOC101118928	NC_040253.1	258514755	258515025	peak_3809	271	-	NP_exon	gene-LOC101118928.trans		Coarse specific
PLA2G5	NC_040253.1	262158640	262158790	peak_3834	151	-	utr3	rna-XM_004022922.4		Coarse specific
ANAPC2	NC_040254.1	731900	732170	peak_3875	271	+	cds	rna-XM_027966067.1		Coarse specific
CLIC3	NC_040254.1	897195	897346	peak_3879	152	+	utr3	rna-XM_027966089.1		Coarse specific
VAV2	NC_040254.1	2372082	2372992	peak_3885	911	+	PR_intron	rna-XM_027966131.1		Coarse specific
VAV2	NC_040254.1	2400379	2400560	peak_3886	182	+	utr3	rna-XM_027966131.1		Coarse specific
LOC105607217	NC_040254.1	2823502	2826158	peak_3897	2657	+	NP_intron	rna-XR_003588585.1		Coarse specific
GBGT1	NC_040254.1	3955492	3955582	peak_3929	91	+	cds	rna-XM_027966213.1		Coarse specific
GBGT1	NC_040254.1	3955761	3956032	peak_3930	272	+	cds	rna-XM_027966213.1		Coarse specific
FAM78A	NC_040254.1	5610227	5610496	peak_3947	270	+	cds	rna-XM_015094128.2		Coarse specific
FAM102A	NC_040254.1	8507472	8507623	peak_3983	152	+	utr5	rna-XM_027966400.1		Coarse specific
FAM102A	NC_040254.1	8540385	8540866	peak_3984	482	+	utr3	rna-XM_027966400.1		Coarse specific
RC3H2	NC_040254.1	13270869	13277818	peak_4017	6950	+	PR_intron	rna-XM_027966467.1		Coarse specific
RC3H2	NC_040254.1	13284585	13285495	peak_4018	911	+	PR_intron	rna-XM_027966467.1		Coarse specific
KLF11	NC_040254.1	19896970	19903559	peak_4042	6590	+	PR_intron	rna-XM_027966514.1		Coarse specific
LOC101107086	NC_040254.1	29614148	29614418	peak_4066	271	+	NP_exon	gene-LOC101107086.trans		Coarse specific
MAPRE3	NC_040254.1	35646814	35646904	peak_4095	91	+	utr3	rna-XM_027966593.1		Coarse specific
TRIM54	NC_040254.1	35895031	35895300	peak_4106	270	+	utr5	rna-XM_027966617.1		Coarse specific
GPN1	NC_040254.1	36196640	36205471	peak_4110	8832	+	PR_intron	rna-XM_027966631.1		Coarse specific
LOC114113905	NC_040254.1	36273756	36274023	peak_4113	268	+	NP_exon	rna-XR_003588674.1		Coarse specific
BABAM2	NC_040254.1	36435981	36436160	peak_4115	180	+	PR_intron	rna-XM_027966635.1		Coarse specific
PPP1CB	NC_040254.1	37222164	37222225	peak_4123	62	+	PR_intron	rna-XM_027966641.1		Coarse specific
CLIP4	NC_040254.1	37685112	37685352	peak_4126	241	+	cds	rna-XM_015094280.2		Coarse specific
EHD3	NC_040254.1	39719527	39719767	peak_4129	241	+	cds	rna-XM_004005802.4		Coarse specific
ASPRV1	NC_040254.1	40076244	40076335	peak_4137	92	+	cds	rna-XM_004023496.4		Coarse specific
LOC114113703	NC_040254.1	47051427	47051637	peak_4153	211	+	cds	rna-XM_027965890.1		Coarse specific
LOC114108746	NC_040254.1	49912903	49913172	peak_4164	270	+	cds	rna-XM_027966721.1		Coarse specific
LOC101120481	NC_040254.1	52214425	52214605	peak_4166	181	+	cds	rna-XM_027965782.1		Coarse specific
TCF7L1	NC_040254.1	61007289	61007440	peak_4167	152	+	cds	rna-XM_027966726.1		Coarse specific
MAT2A	NC_040254.1	61406892	61407041	peak_4170	150	+	utr3	rna-XM_004005871.4		Coarse specific
PAX8	NC_040254.1	63775992	63776173	peak_4182	182	+	utr3	rna-XM_027966760.1		Coarse specific
CCDC138	NC_040254.1	66353072	66353282	peak_4205	211	+	utr3	rna-XM_027966790.1		Coarse specific
EFEMP1	NC_040254.1	73071368	73071519	peak_4217	152	+	cds	rna-XM_027966817.1		Coarse specific
RTN4	NC_040254.1	73841172	73841471	peak_4233	300	+	PR_intron	rna-XM_027965718.1		Coarse specific
GPR75	NC_040254.1	75056973	75057214	peak_4235	242	+	cds	rna-XM_004005955.4		Coarse specific
GPR75	NC_040254.1	75057812	75057993	peak_4236	182	+	cds	rna-XM_004005955.4		Coarse specific
NRXN1	NC_040254.1	79626664	79626904	peak_4239	241	+	cds	rna-XM_027966856.1		Coarse specific
NRXN1	NC_040254.1	79627083	79627263	peak_4240	181	+	utr3	rna-XM_027966856.1		Coarse specific
LOC101113750	NC_040254.1	81717989	81718166	peak_4241	178	+	NP_exon	gene-LOC101113750.trans		Coarse specific
ATL2	NC_040254.1	91369266	91369417	peak_4268	152	+	cds	rna-XM_015094430.2		Coarse specific
CEBPZOS	NC_040254.1	92476937	92477848	peak_4279	912	+	NP_intron	rna-XR_003588736.1		Coarse specific
DYSF	NC_040254.1	99762819	99763280	peak_4300	462	+	PR_intron	rna-XM_027966982.1		Coarse specific
SEMA4F	NC_040254.1	102821473	102821683	peak_4330	211	+	utr3	rna-XM_004006112.4		Coarse specific
HK2	NC_040254.1	103100867	103124832	peak_4331	23966	+	PR_intron	rna-XM_015094476.2		Coarse specific
TGFBRAP1	NC_040254.1	103694987	103695348	peak_4339	362	+	utr3	rna-XM_027967035.1		Coarse specific
LOC101109345	NC_040254.1	108773360	108773450	peak_4357	91	+	utr3	rna-XM_004006150.4		Coarse specific
LMAN2L	NC_040254.1	110014479	110014838	peak_4370	360	+	utr3	rna-XM_004006157.4		Coarse specific
NEURL3	NC_040254.1	110180992	110181142	peak_4373	151	+	utr3	rna-XM_027967102.1		Coarse specific
DUSP2	NC_040254.1	110396794	110396944	peak_4382	151	+	utr5	rna-XM_027967106.1		Coarse specific
ZNF514	NC_040254.1	110728041	110728339	peak_4386	299	+	cds	rna-XM_027967111.1		Coarse specific
FBLN7	NC_040254.1	112494505	112494743	peak_4393	239	+	utr3	rna-XM_012173910.2		Coarse specific
METTL25	NC_040254.1	126133248	126133368	peak_4420	121	+	cds	rna-XM_027967178.1		Coarse specific
METTL25	NC_040254.1	126170292	126170532	peak_4421	241	+	cds	rna-XM_027967178.1		Coarse specific
LOC101119111	NC_040254.1	136590075	136590311	peak_4428	237	+	cds	rna-XM_004004529.4		Coarse specific
PPP1R1A	NC_040254.1	141535672	141535880	peak_4438	209	+	NP_exon	rna-XR_003588775.1		Coarse specific
ZNF385A	NC_040254.1	141731293	141731473	peak_4440	181	+	cds	rna-XM_027967222.1		Coarse specific
LOC105611011	NC_040254.1	141976771	141977009	peak_4445	239	+	NP_intron	rna-XR_003588783.1		Coarse specific
LOC114113970	NC_040254.1	142058694	142058845	peak_4447	152	+	NP_intron	rna-XR_003588786.1		Coarse specific
LOC105611006	NC_040254.1	142070539	142070808	peak_4448	270	+	NP_exon	rna-XR_001039104.3		Coarse specific
ATP5MC2	NC_040254.1	142403786	142403876	peak_4454	91	+	utr3	rna-XM_012159908.3		Coarse specific
ITGB7	NC_040254.1	142813257	142813497	peak_4464	241	+	utr5	rna-XM_027967257.1		Coarse specific
KRT2	NC_040254.1	143275038	143277351	peak_4473	2314	+	PR_intron	rna-XM_004006321.4		Coarse specific
LOC101111178	NC_040254.1	143415439	143416484	peak_4483	1046	+	PR_intron	rna-XM_027967279.1		Coarse specific
LOC114113977	NC_040254.1	143436168	143436674	peak_4484	507	+	PR_intron	rna-XM_027967281.1		Coarse specific
LOC114113977	NC_040254.1	143454940	143456403	peak_4485	1464	+	PR_intron	rna-XM_027967281.1		Coarse specific
LOC101116975	NC_040254.1	144792024	144798393	peak_4515	6370	+	PR_intron	rna-XM_027967330.1		Coarse specific
LOC106990101	NC_040254.1	147024168	147024468	peak_4533	301	+	cds	rna-XM_027967380.1		Coarse specific
RHEBL1	NC_040254.1	147078864	147079045	peak_4535	182	+	utr3	rna-XM_027965808.1		Coarse specific
SENP1	NC_040254.1	148676629	148676780	peak_4570	152	+	utr3	rna-XM_004006407.3		Coarse specific
AVIL	NC_040254.1	173479378	173480928	peak_4623	1551	+	PR_intron	rna-XM_012174642.2		Coarse specific
METTL1	NC_040254.1	173514075	173514404	peak_4624	330	+	utr3	rna-XM_004006517.4		Coarse specific
LOC101116039	NC_040254.1	173515202	173515443	peak_4625	242	+	utr5	rna-XM_027967507.1		Coarse specific
NDUFA4L2	NC_040254.1	174017485	174017664	peak_4635	180	+	utr3	rna-XM_004006553.3		Coarse specific
STAT2	NC_040254.1	174857837	174858018	peak_4656	182	+	utr3	rna-XM_004006580.4		Coarse specific
STAT2	NC_040254.1	174858586	174858677	peak_4657	92	+	utr3	rna-XM_004006580.4		Coarse specific
ANKRD52	NC_040254.1	174938849	174939000	peak_4659	152	+	utr3	rna-XM_004006585.4		Coarse specific
CFAP54	NC_040254.1	178446845	178462623	peak_4674	15779	+	PR_intron	rna-XM_027967635.1		Coarse specific
APAF1	NC_040254.1	180507077	180507287	peak_4679	211	+	utr5	rna-XM_027967648.1		Coarse specific
PARPBP	NC_040254.1	183706965	183707175	peak_4696	211	+	cds	rna-XM_004006674.4		Coarse specific
HCFC2	NC_040254.1	185565095	185565276	peak_4704	182	+	cds	rna-XM_027967676.1		Coarse specific
WASHC4	NC_040254.1	186511768	186512279	peak_4710	512	+	PR_intron	rna-XM_004006690.4		Coarse specific
TCP11L2	NC_040254.1	187516266	187516655	peak_4711	390	+	utr3	rna-XM_004006693.4		Coarse specific
LOC114114032	NC_040254.1	192887448	192887775	peak_4733	328	+	NP_exon	rna-XR_003588877.1		Coarse specific
YARS2	NC_040254.1	195356378	195356677	peak_4745	300	+	cds	rna-XM_004006740.4		Coarse specific
SINHCAF	NC_040254.1	196989752	196989963	peak_4747	212	+	utr3	rna-XM_004006749.4		Coarse specific
ERGIC2	NC_040254.1	198749962	198750053	peak_4756	92	+	utr3	rna-XM_012175095.2		Coarse specific
KCNJ8	NC_040254.1	207596942	207597955	peak_4778	1014	+	PR_intron	rna-XM_004006791.4		Coarse specific
RERG	NC_040254.1	214853250	214864685	peak_4782	11436	+	PR_intron	rna-XM_004006826.4		Coarse specific
STYK1	NC_040254.1	219252933	219253144	peak_4804	212	+	cds	rna-XM_012175353.3		Coarse specific
CLEC7A	NC_040254.1	220156136	220156286	peak_4805	151	+	PR_intron	rna-XM_027967876.1		Coarse specific
LOC105612577	NC_040254.1	222966578	222966819	peak_4816	242	+	NP_exon	gene-LOC105612577.trans		Coarse specific
ANO2	NC_040254.1	225488925	225489254	peak_4848	330	+	utr3	rna-XM_027967984.1		Coarse specific
CRACR2A	NC_040254.1	227094394	227098928	peak_4850	4535	+	PR_intron	rna-XM_027967993.1		Coarse specific
GALR3	NC_040254.1	230469514	230469844	peak_4906	331	+	utr5	rna-XM_015093987.2		Coarse specific
GALR3	NC_040254.1	230472305	230472545	peak_4907	241	+	cds	rna-XM_015093987.2		Coarse specific
SREBF2	NC_040254.1	233718337	233718428	peak_4968	92	+	utr5	rna-XM_027968156.1		Coarse specific
MPPED1	NC_040254.1	235205427	235215649	peak_4973	10223	+	PR_intron	rna-XM_015095056.2		Coarse specific
ARHGAP8	NC_040254.1	236257405	236274624	peak_4977	17220	+	PR_intron	rna-XM_027968196.1		Coarse specific
LOC114114095	NC_040254.1	237431917	237432068	peak_4981	152	+	NP_exon	rna-XR_003588953.1		Coarse specific
GTSE1	NC_040254.1	237557619	237557858	peak_4985	240	+	cds	rna-XM_012175787.2		Coarse specific
PANX2	NC_040254.1	240599417	240599598	peak_4997	182	+	cds	rna-XM_027968243.1		Coarse specific
PANX2	NC_040254.1	240600015	240600692	peak_4998	678	+	PR_intron	rna-XM_027968243.1		Coarse specific
LOC114113838	NC_040254.1	241008758	241010158	peak_5010	1401	+	PR_intron	rna-XM_027966015.1		Coarse specific
ACR	NC_040254.1	241071511	241072466	peak_5017	956	+	PR_intron	rna-XM_004007058.4		Coarse specific
ACR	NC_040254.1	241072524	241072820	peak_5018	297	+	utr3	rna-XM_004007058.4		Coarse specific
RABL2B	NC_040254.1	241089565	241091261	peak_5019	1697	+	PR_intron	rna-XM_027965713.1		Coarse specific
TOR4A	NC_040254.1	663422	663602	peak_5025	181	-	cds	rna-XM_027968308.1		Coarse specific
PTGDS	NC_040254.1	913679	914758	peak_5041	1080	-	PR_intron	rna-NM_001009257.2		Coarse specific
TRAF2	NC_040254.1	967007	967651	peak_5042	645	-	PR_intron	rna-XM_027966105.1		Coarse specific
TRAF2	NC_040254.1	970023	971419	peak_5043	1397	-	PR_intron	rna-XM_027966105.1		Coarse specific
MAMDC4	NC_040254.1	1001815	1002120	peak_5044	306	-	cds	rna-XM_027968304.1		Coarse specific
LOC101105995	NC_040254.1	1070745	1071600	peak_5049	856	-	PR_intron	rna-XM_027966110.1		Coarse specific
LOC101105995	NC_040254.1	1072179	1076957	peak_5050	4779	-	PR_intron	rna-XM_027966110.1		Coarse specific
STKLD1	NC_040254.1	2693212	2696125	peak_5067	2914	-	PR_intron	rna-XM_027965832.1		Coarse specific
GPSM1	NC_040254.1	3297977	3300029	peak_5072	2053	-	PR_intron	rna-XM_027966188.1		Coarse specific
KCNT1	NC_040254.1	3714758	3715645	peak_5075	888	-	PR_intron	rna-XM_027966204.1		Coarse specific
NCS1	NC_040254.1	6512172	6512412	peak_5109	241	-	utr3	rna-XM_027966284.1		Coarse specific
LOC114113868	NC_040254.1	7143477	7143627	peak_5123	151	-	NP_exon	rna-XR_003588602.1		Coarse specific
PKN3	NC_040254.1	7953494	7954722	peak_5135	1229	-	PR_intron	rna-XM_027966350.1		Coarse specific
SLC25A25	NC_040254.1	8407660	8407931	peak_5152	272	-	utr3	rna-XM_004005610.4		Coarse specific
SLC25A25	NC_040254.1	8408169	8408350	peak_5153	182	-	utr3	rna-XM_004005610.4		Coarse specific
SLC25A25	NC_040254.1	8408739	8409009	peak_5154	271	-	utr3	rna-XM_004005610.4		Coarse specific
SLC2A8	NC_040254.1	8997512	8997843	peak_5169	332	-	utr3	rna-XM_027966430.1		Coarse specific
TP53I3	NC_040254.1	33292218	33292485	peak_5241	268	-	utr5	rna-XM_012165764.3		Coarse specific
DNAJC27	NC_040254.1	33986783	33996637	peak_5247	9855	-	PR_intron	rna-XM_004005728.3		Coarse specific
IFT172	NC_040254.1	36028169	36028757	peak_5278	589	-	PR_intron	rna-XM_004005769.4		Coarse specific
OTX1	NC_040254.1	47125607	47125816	peak_5319	210	-	cds	rna-XM_027966704.1		Coarse specific
LOC101122016	NC_040254.1	53152565	53152715	peak_5332	151	-	NP_exon	gene-LOC101122016.trans		Coarse specific
RETSAT	NC_040254.1	61217338	61217489	peak_5335	152	-	utr3	rna-XM_004005866.4		Coarse specific
C3H2orf68	NC_040254.1	61472494	61473040	peak_5337	547	-	PR_intron	rna-XM_004005876.4		Coarse specific
EDAR	NC_040254.1	66360275	66360574	peak_5361	300	-	utr3	rna-XM_027966793.1		Coarse specific
KIAA1841	NC_040254.1	67229081	67238826	peak_5367	9746	-	PR_intron	rna-XM_012170749.2		Coarse specific
LOC114113604	NC_040254.1	81794429	81794666	peak_5403	238	-	NP_exon	rna-XR_003588508.1		Coarse specific
EPCAM	NC_040254.1	82264211	82264302	peak_5409	92	-	utr3	rna-NM_001162564.1		Coarse specific
TTC7A	NC_040254.1	82522322	82522413	peak_5410	92	-	utr3	rna-XM_027966873.1		Coarse specific
MTA3	NC_040254.1	86702044	86702135	peak_5428	92	-	utr3	rna-XM_027966892.1		Coarse specific
LOC101110922	NC_040254.1	100384014	100384314	peak_5456	301	-	cds	rna-XM_004006067.4		Coarse specific
MRPS9	NC_040254.1	103761314	103761494	peak_5485	181	-	utr3	rna-XM_004006121.4		Coarse specific
ARID5A	NC_040254.1	110129591	110129770	peak_5516	180	-	utr3	rna-XM_027967099.1		Coarse specific
ARID5A	NC_040254.1	110131538	110132992	peak_5518	1455	-	PR_intron	rna-XM_027967099.1		Coarse specific
E2F7	NC_040254.1	120121523	120123868	peak_5550	2346	-	PR_intron	rna-XM_004006209.4		Coarse specific
LOC105611011	NC_040254.1	141962293	141962593	peak_5606	301	-	NP_exon	rna-XR_003588783.1		Coarse specific
HOXC10	NC_040254.1	142065060	142068545	peak_5619	3486	-	PR_intron	rna-XM_004006284.4		Coarse specific
TARBP2	NC_040254.1	142544723	142544843	peak_5624	121	-	utr3	rna-XM_012174157.2		Coarse specific
PRR13	NC_040254.1	142594413	142595930	peak_5628	1518	-	PR_intron	rna-XM_004006298.4		Coarse specific
IGFBP6	NC_040254.1	142897087	142897177	peak_5639	91	-	cds	rna-NM_001134308.1		Coarse specific
NR4A1	NC_040254.1	143824479	143826502	peak_5655	2024	-	PR_intron	rna-XM_027967295.1		Coarse specific
NR4A1	NC_040254.1	143829061	143829388	peak_5656	328	-	cds	rna-XM_027967295.1		Coarse specific
DIP2B	NC_040254.1	145141112	145141323	peak_5668	212	-	cds	rna-XM_027967335.1		Coarse specific
TMEM106C	NC_040254.1	148755221	148755695	peak_5693	475	-	utr3	rna-XM_027967401.1		Coarse specific
LOC106990997	NC_040254.1	149823601	149823717	peak_5698	117	-	NP_exon	rna-XR_003588814.1		Coarse specific
CCT2	NC_040254.1	161077164	161079141	peak_5712	1978	-	PR_intron	rna-XM_004006469.3		Coarse specific
CPSF6	NC_040254.1	161658489	161658789	peak_5716	301	-	utr3	rna-XM_027967467.1		Coarse specific
CPSF6	NC_040254.1	161686312	161686403	peak_5718	92	-	utr5	rna-XM_027967470.1		Coarse specific
RXYLT1	NC_040254.1	167153849	167154028	peak_5740	180	-	cds	rna-XM_004006502.4		Coarse specific
LOC101114092	NC_040254.1	171704685	171704924	peak_5749	240	-	NP_exon	rna-XR_001039246.2		Coarse specific
MBD6	NC_040254.1	173759157	173759338	peak_5759	182	-	cds	rna-XM_027967531.1		Coarse specific
MBD6	NC_040254.1	173759456	173759756	peak_5760	301	-	cds	rna-XM_027967531.1		Coarse specific
INHBE	NC_040254.1	173814150	173814611	peak_5763	462	-	PR_intron	rna-XM_004006544.4		Coarse specific
SPRYD4	NC_040254.1	174780042	174780250	peak_5773	209	-	cds	rna-XM_004006578.4		Coarse specific
SLC39A5	NC_040254.1	174943394	174943719	peak_5774	326	-	PR_intron	rna-XM_027967597.1		Coarse specific
MYL6B	NC_040254.1	175013635	175014702	peak_5780	1068	-	PR_intron	rna-XM_015094795.2		Coarse specific
CDK17	NC_040254.1	178258436	178259106	peak_5801	671	-	PR_intron	rna-XM_027967633.1		Coarse specific
UHRF1BP1L	NC_040254.1	181560726	181560876	peak_5806	151	-	cds	rna-XM_004006648.3		Coarse specific
APPL2	NC_040254.1	186520862	186523288	peak_5814	2427	-	PR_intron	rna-XM_027967684.1		Coarse specific
LOC105614892	NC_040254.1	188988796	188989091	peak_5826	296	-	NP_exon	gene-LOC105614892.trans		Coarse specific
FOXRED2	NC_040254.1	192961099	192961279	peak_5841	181	-	utr3	rna-XM_027967750.1		Coarse specific
APOLD1	NC_040254.1	217325987	217326257	peak_5886	271	-	utr3	rna-XM_004023473.3		Coarse specific
APOLD1	NC_040254.1	217326526	217326676	peak_5887	151	-	utr3	rna-XM_004023473.3		Coarse specific
BORCS5	NC_040254.1	217617258	217617437	peak_5893	180	-	cds	rna-XM_012175341.3		Coarse specific
ATN1	NC_040254.1	224292011	224292191	peak_5907	181	-	utr3	rna-XM_027967929.1		Coarse specific
ATN1	NC_040254.1	224296450	224297674	peak_5909	1225	-	cds	rna-XM_027967929.1		Coarse specific
USP5	NC_040254.1	224352158	224352399	peak_5912	242	-	utr3	rna-XM_027967936.1		Coarse specific
FKBP4	NC_040254.1	227766433	227767169	peak_5943	737	-	PR_intron	rna-XM_015094997.2		Coarse specific
BID	NC_040254.1	229976332	229976541	peak_5953	210	-	utr3	rna-XM_027968066.1		Coarse specific
CHADL	NC_040254.1	233253245	233253395	peak_5989	151	-	cds	rna-XM_027965998.1		Coarse specific
PHF5A	NC_040254.1	233420305	233420575	peak_5993	271	-	utr3	rna-XM_004007013.3		Coarse specific
SULT4A1	NC_040254.1	235505542	235505780	peak_6017	239	-	NP_exon	rna-XR_003588952.1		Coarse specific
PHF21B	NC_040254.1	236324925	236325224	peak_6025	300	-	utr3	rna-XM_027968201.1		Coarse specific
PHF21B	NC_040254.1	236387159	236387770	peak_6027	612	-	PR_intron	rna-XM_027968201.1		Coarse specific
LOC114114095	NC_040254.1	237431889	237432068	peak_6029	180	-	NP_exon	rna-XR_003588953.1		Coarse specific
LOC114114095	NC_040254.1	237432692	237441479	peak_6030	8788	-	NP_intron	rna-XR_003588953.1		Coarse specific
LOC105610817	NC_040254.1	239685604	239685811	peak_6041	208	-	NP_exon	rna-XR_001039601.2		Coarse specific
ALG12	NC_040254.1	240350429	240350699	peak_6046	271	-	cds	rna-XM_027968238.1		Coarse specific
RABL2B	NC_040254.1	241089550	241090198	peak_6061	649	-	PR_intron	rna-XM_027965713.1		Coarse specific
CDK14	NC_040255.1	10129105	10129406	peak_6070	302	+	utr3	rna-XM_015095181.2		Coarse specific
LOC101114349	NC_040255.1	11508296	11510927	peak_6084	2632	+	PR_intron	rna-XM_027968444.1		Coarse specific
GNG11	NC_040255.1	13068050	13068229	peak_6085	180	+	utr3	rna-NM_001139445.2		Coarse specific
CASD1	NC_040255.1	13763285	13763495	peak_6086	211	+	utr3	rna-XM_027968456.1		Coarse specific
LOC114114592	NC_040255.1	17628273	17634370	peak_6095	6098	+	NP_intron	gene-LOC114114592.trans		Coarse specific
MIOS	NC_040255.1	17661225	17661376	peak_6097	152	+	cds	rna-XM_027968479.1		Coarse specific
MIOS	NC_040255.1	17661434	17668846	peak_6098	7413	+	PR_intron	rna-XM_027968479.1		Coarse specific
NXPH1	NC_040255.1	19155408	19155589	peak_6101	182	+	cds	rna-XM_004007752.4		Coarse specific
LOC114114491	NC_040255.1	29133026	29133234	peak_6106	209	+	NP_exon	gene-LOC114114491.trans		Coarse specific
ABCB1	NC_040255.1	36750584	36753748	peak_6120	3165	+	PR_intron	rna-NM_001009790.1		Coarse specific
LOC114114498	NC_040255.1	36813920	36814190	peak_6122	271	+	NP_exon	gene-LOC114114498.trans		Coarse specific
LOC114114499	NC_040255.1	37162798	37163007	peak_6124	210	+	NP_exon	gene-LOC114114499.trans		Coarse specific
CACNA2D1	NC_040255.1	43430314	43430495	peak_6134	182	+	utr3	rna-XM_027968542.1		Coarse specific
TMEM60	NC_040255.1	49044047	49044224	peak_6138	178	+	cds	rna-XM_004007816.4		Coarse specific
DOCK4	NC_040255.1	63444173	63444504	peak_6174	332	+	cds	rna-XM_004007883.4		Coarse specific
LOC105606592	NC_040255.1	75739448	75739598	peak_6203	151	+	NP_intron	rna-XR_003589172.1		Coarse specific
LOC105606592	NC_040255.1	75741610	75742235	peak_6204	626	+	NP_intron	rna-XR_003589172.1		Coarse specific
HOXA10	NC_040255.1	75752493	75753627	peak_6205	1135	+	utr3	rna-XM_004007939.3		Coarse specific
HOXA6	NC_040255.1	75778712	75778891	peak_6208	180	+	cds	rna-XM_004007942.4		Coarse specific
HOXA6	NC_040255.1	75779696	75780234	peak_6209	539	+	utr3	rna-XM_004007942.4		Coarse specific
HOXA6	NC_040255.1	75780382	75780979	peak_6210	598	+	utr3	rna-XM_004007942.4		Coarse specific
SKAP2	NC_040255.1	76130465	76162298	peak_6221	31834	+	PR_intron	rna-XM_015095341.2		Coarse specific
LOC114114530	NC_040255.1	77578110	77578289	peak_6225	180	+	NP_intron	rna-XR_003589185.1		Coarse specific
CFAP69	NC_040255.1	82011035	82014410	peak_6229	3376	+	PR_intron	rna-XM_012176942.3		Coarse specific
GTPBP10	NC_040255.1	82050177	82053331	peak_6230	3155	+	PR_intron	rna-XM_004007969.3		Coarse specific
IGFBP3	NC_040255.1	83702653	83702833	peak_6235	181	+	utr3	rna-XM_027968353.1		Coarse specific
FLNC	NC_040255.1	101647711	101647862	peak_6287	152	+	cds	rna-XM_027968788.1		Coarse specific
IRF5	NC_040255.1	101740461	101740731	peak_6289	271	+	utr3	rna-XM_027968793.1		Coarse specific
LRGUK	NC_040255.1	106696263	106696384	peak_6318	122	+	PR_intron	rna-XM_027968815.1		Coarse specific
CASP2	NC_040255.1	115530889	115531040	peak_6353	152	+	utr3	rna-XM_012177298.3		Coarse specific
LOC101105071	NC_040255.1	116427035	116427213	peak_6355	179	+	NP_exon	gene-LOC101105071.trans		Coarse specific
CNTNAP2	NC_040255.1	121280308	121280459	peak_6360	152	+	cds	rna-XM_027968403.1		Coarse specific
ZNF212	NC_040255.1	121892683	121892833	peak_6371	151	+	cds	rna-XM_027968918.1		Coarse specific
ZNF212	NC_040255.1	121894303	121895760	peak_6372	1458	+	PR_intron	rna-XM_027968918.1		Coarse specific
ZNF212	NC_040255.1	121895878	121896028	peak_6373	151	+	utr3	rna-XM_027968918.1		Coarse specific
ABCB8	NC_040255.1	123684432	123684703	peak_6401	272	+	utr3	rna-XM_027969006.1		Coarse specific
LOC114114629	NC_040255.1	128049534	128049685	peak_6417	152	+	NP_exon	rna-XR_003589251.1		Coarse specific
COL28A1	NC_040255.1	17559518	17572129	peak_6455	12612	-	PR_intron	rna-XM_027968477.1		Coarse specific
DBF4	NC_040255.1	35824753	35825052	peak_6480	300	-	cds	rna-XM_004007795.4		Coarse specific
CCDC71L	NC_040255.1	53798536	53798836	peak_6510	301	-	cds	rna-XM_027968588.1		Coarse specific
AVL9	NC_040255.1	70775728	70775939	peak_6543	212	-	cds	rna-XM_004007917.4		Coarse specific
WIPF3	NC_040255.1	73216292	73220044	peak_6557	3753	-	PR_intron	rna-XM_027968646.1		Coarse specific
STEAP4	NC_040255.1	79375908	79376235	peak_6573	328	-	PR_intron	rna-XM_027968679.1		Coarse specific
ADCY1	NC_040255.1	83747921	83748162	peak_6575	242	-	utr3	rna-XM_027968689.1		Coarse specific
MRPL32	NC_040255.1	85696365	85699293	peak_6587	2929	-	PR_intron	rna-XM_004007996.4		Coarse specific
YAE1	NC_040255.1	88940873	88940932	peak_6596	60	-	cds	rna-XM_004008003.4		Coarse specific
TMEM229A	NC_040255.1	96610824	96611034	peak_6603	211	-	cds	rna-XM_027968774.1		Coarse specific
CEP41	NC_040255.1	102967799	102967950	peak_6626	152	-	PR_intron	rna-XM_004008068.4		Coarse specific
LOC101107957	NC_040255.1	107802343	107802523	peak_6641	181	-	utr3	rna-XM_027968386.1		Coarse specific
FASTK	NC_040255.1	123718902	123719022	peak_6718	121	-	utr5	rna-XM_015095446.2		Coarse specific
XRCC2	NC_040255.1	125091048	125091318	peak_6736	271	-	cds	rna-XM_004008182.4		Coarse specific
JMJD4	NC_040256.1	3489562	3489742	peak_6760	181	+	cds	rna-XM_012177651.3		Coarse specific
IQCN	NC_040256.1	4964347	4964617	peak_6788	271	+	cds	rna-XM_027969219.1		Coarse specific
IQCN	NC_040256.1	4964886	4965066	peak_6790	181	+	cds	rna-XM_027969219.1		Coarse specific
JAK3	NC_040256.1	5324621	5324891	peak_6794	271	+	utr3	rna-XM_027969437.1		Coarse specific
HAUS8	NC_040256.1	6166299	6166390	peak_6803	92	+	cds	rna-XM_004008440.4		Coarse specific
SLC44A2	NC_040256.1	13456946	13457186	peak_6871	241	+	utr3	rna-XM_027969643.1		Coarse specific
SNAPC2	NC_040256.1	14987668	14988344	peak_6902	677	+	PR_intron	rna-XM_027969736.1		Coarse specific
SNAPC2	NC_040256.1	14988790	14989000	peak_6903	211	+	utr5	rna-XM_027969736.1		Coarse specific
SNAPC2	NC_040256.1	14989059	14989328	peak_6904	270	+	cds	rna-XM_027969736.1		Coarse specific
RAB11B	NC_040256.1	15349918	15350067	peak_6909	150	+	cds	rna-XM_004008567.2		Coarse specific
SH2D3A	NC_040256.1	15959396	15959665	peak_6914	270	+	utr3	rna-XM_027969769.1		Coarse specific
ZFR2	NC_040256.1	18649215	18649396	peak_6974	182	+	utr3	rna-XM_027970577.1		Coarse specific
MATK	NC_040256.1	18669258	18669439	peak_6976	182	+	cds	rna-XM_027969869.1		Coarse specific
TBXA2R	NC_040256.1	18792097	18792278	peak_6986	182	+	utr5	rna-XM_015095894.2		Coarse specific
TBXA2R	NC_040256.1	18802688	18802959	peak_6987	272	+	cds	rna-XM_027969882.1		Coarse specific
SGTA	NC_040256.1	19384952	19385192	peak_6994	241	+	utr3	rna-XM_012178107.3		Coarse specific
SF3A2	NC_040256.1	19878414	19879796	peak_7001	1383	+	PR_intron	rna-XM_004023454.3		Coarse specific
MKNK2	NC_040256.1	19981555	19981675	peak_7008	121	+	utr3	rna-XM_027969939.1		Coarse specific
SLC22A5	NC_040256.1	20562206	20562384	peak_7013	179	+	PR_intron	rna-XM_027969943.1		Coarse specific
RAPGEF6	NC_040256.1	21727206	21727506	peak_7017	301	+	cds	rna-XM_027969952.1		Coarse specific
FBN2	NC_040256.1	24388164	24388314	peak_7021	151	+	utr3	rna-XM_004008653.4		Coarse specific
2021-03-03	NC_040256.1	25731779	25731899	peak_7023	121	+	cds	rna-XM_004008661.4		Coarse specific
PRELID1	NC_040256.1	39025198	39025288	peak_7058	91	+	utr3	rna-XM_004008712.4		Coarse specific
B4GALT7	NC_040256.1	39365699	39365819	peak_7065	121	+	utr3	rna-NM_001168634.1		Coarse specific
RMND5B	NC_040256.1	39489910	39490059	peak_7070	150	+	NP_exon	rna-XR_003589410.1		Coarse specific
LOC105601958	NC_040256.1	43391098	43391277	peak_7076	180	+	cds	rna-XM_012181100.3		Coarse specific
HCN2	NC_040256.1	45345049	45345258	peak_7103	210	+	cds	rna-XM_012179247.3		Coarse specific
HCN2	NC_040256.1	45345942	45346092	peak_7104	151	+	utr3	rna-XM_012179247.3		Coarse specific
LOC105615257	NC_040256.1	46288896	46289398	peak_7134	503	+	NP_intron	rna-XR_001040474.2		Coarse specific
MYOT	NC_040256.1	51698656	51698953	peak_7157	298	+	cds	rna-XM_012178557.2		Coarse specific
LOC105615270	NC_040256.1	54100595	54100709	peak_7193	115	+	cds	rna-XM_027970621.1		Coarse specific
CNOT8	NC_040256.1	68769704	68771853	peak_7306	2150	+	PR_intron	rna-XM_012178848.3		Coarse specific
MCTP1	NC_040256.1	99886685	99886896	peak_7357	212	+	PR_intron	rna-XM_012178956.3		Coarse specific
FAM174A	NC_040256.1	105970161	105970632	peak_7368	472	+	cds	rna-XM_012179318.3		Coarse specific
RNF130	NC_040256.1	1119204	1119412	peak_7381	209	-	PR_intron	rna-XM_027969275.1		Coarse specific
RNF130	NC_040256.1	1155659	1155868	peak_7382	210	-	PR_intron	rna-XM_027969275.1		Coarse specific
OBSCN	NC_040256.1	2751369	2752773	peak_7407	1405	-	PR_intron	rna-XM_027969216.1		Coarse specific
SSBP4	NC_040256.1	4800844	4800934	peak_7428	91	-	utr5	rna-XM_027969404.1		Coarse specific
PIK3R2	NC_040256.1	5064628	5066007	peak_7433	1380	-	PR_intron	rna-XM_027969417.1		Coarse specific
SLC27A1	NC_040256.1	5609168	5609377	peak_7448	210	-	utr3	rna-XM_027969446.1		Coarse specific
USE1	NC_040256.1	6030778	6030991	peak_7456	214	-	PR_intron	rna-XM_004008437.4		Coarse specific
DCAF15	NC_040256.1	10069859	10069979	peak_7482	121	-	cds	rna-XM_027969509.1		Coarse specific
LOC101102642	NC_040256.1	11319599	11319749	peak_7509	151	-	utr3	rna-XM_027969574.1		Coarse specific
LOC101102642	NC_040256.1	11321325	11322070	peak_7510	746	-	PR_intron	rna-XM_027969574.1		Coarse specific
CDKN2D	NC_040256.1	13400696	13400874	peak_7546	179	-	cds	rna-XM_015095828.2		Coarse specific
ECSIT	NC_040256.1	14172509	14173772	peak_7557	1264	-	PR_intron	rna-XM_004008546.4		Coarse specific
LOC105609441	NC_040256.1	14358576	14358845	peak_7561	270	-	cds	rna-XM_015095638.2		Coarse specific
KANK3	NC_040256.1	15292518	15292757	peak_7577	240	-	cds	rna-XM_027969747.1		Coarse specific
LOC105609450	NC_040256.1	15604049	15604198	peak_7583	150	-	utr3	rna-XM_012179190.3		Coarse specific
ALKBH7	NC_040256.1	16604830	16604979	peak_7587	150	-	cds	rna-XM_015095865.2		Coarse specific
CLPP	NC_040256.1	16609092	16609298	peak_7588	207	-	cds	rna-XM_004008576.4		Coarse specific
RPL36	NC_040256.1	17118191	17118429	peak_7596	239	-	PR_intron	rna-XM_004008585.4		Coarse specific
FSD1	NC_040256.1	18240686	18241162	peak_7624	477	-	cds	rna-XM_027969855.1		Coarse specific
FSD1	NC_040256.1	18242948	18248004	peak_7625	5057	-	PR_intron	rna-XM_027969855.1		Coarse specific
NCLN	NC_040256.1	19090347	19090705	peak_7648	359	-	utr3	rna-XM_027969900.1		Coarse specific
LOC101119303	NC_040256.1	19310938	19311416	peak_7662	479	-	NP_intron	rna-XR_003589384.1		Coarse specific
LOC101119303	NC_040256.1	19311714	19312043	peak_7663	330	-	NP_intron	rna-XR_003589384.1		Coarse specific
SPPL2B	NC_040256.1	19710458	19710816	peak_7666	359	-	utr3	rna-XM_027969921.1		Coarse specific
JSRP1	NC_040256.1	19886664	19887054	peak_7667	391	-	cds	rna-XM_027969935.1		Coarse specific
CDC42SE2	NC_040256.1	21754391	21754661	peak_7675	271	-	utr3	rna-XM_015095934.2		Coarse specific
CDC42SE2	NC_040256.1	21805939	21806089	peak_7676	151	-	utr5	rna-XM_015095934.2		Coarse specific
LMNB1	NC_040256.1	25751891	25752102	peak_7687	212	-	utr3	rna-XM_004008662.4		Coarse specific
LOC114114928	NC_040256.1	34123532	34124117	peak_7706	586	-	NP_intron	gene-LOC114114928.trans		Coarse specific
LOC106990587	NC_040256.1	40812488	40812608	peak_7742	121	-	NP_exon	rna-XR_003589413.1		Coarse specific
RNASE12	NC_040256.1	43803359	43804405	peak_7757	1047	-	PR_intron	rna-XM_004010925.3		Coarse specific
MIER2	NC_040256.1	45145915	45146658	peak_7791	744	-	PR_intron	rna-XM_015096003.2		Coarse specific
THEG	NC_040256.1	45186441	45187443	peak_7792	1003	-	PR_intron	rna-XM_027970615.1		Coarse specific
SAR1B	NC_040256.1	48194945	48195155	peak_7831	211	-	utr3	rna-XM_004008805.4		Coarse specific
LOC101104574	NC_040256.1	49073419	49073569	peak_7833	151	-	utr5	rna-XM_027970260.1		Coarse specific
DNAJC18	NC_040256.1	53068998	53070851	peak_7857	1854	-	PR_intron	rna-XM_027970295.1		Coarse specific
LOC101117583	NC_040256.1	53794393	53794544	peak_7866	152	-	NP_intron	rna-XR_003589445.1		Coarse specific
LOC114114890	NC_040256.1	55956568	55956808	peak_7891	241	-	NP_intron	rna-XR_003589451.1		Coarse specific
LOC114114890	NC_040256.1	55958923	55959192	peak_7893	270	-	NP_intron	rna-XR_003589451.1		Coarse specific
YIPF5	NC_040256.1	57635632	57635932	peak_7897	301	-	utr3	rna-XM_004008915.4		Coarse specific
LARS	NC_040256.1	59845979	59856007	peak_7899	10029	-	PR_intron	rna-XM_027970360.1		Coarse specific
CSF1R	NC_040256.1	64095548	64095758	peak_7909	211	-	utr3	rna-XM_027970397.1		Coarse specific
CCDC69	NC_040256.1	65167042	65197746	peak_7923	30705	-	PR_intron	rna-XM_027970425.1		Coarse specific
LOC114114902	NC_040256.1	68598399	68598578	peak_7938	180	-	NP_exon	rna-XR_003589470.1		Coarse specific
EBF1	NC_040256.1	73229101	73233483	peak_7952	4383	-	PR_intron	rna-XM_004009026.4		Coarse specific
ZBED8	NC_040256.1	74893072	74893313	peak_7965	242	-	cds	rna-XM_027970474.1		Coarse specific
ZBED8	NC_040256.1	74893372	74893612	peak_7966	241	-	cds	rna-XM_027970474.1		Coarse specific
NUDCD2	NC_040256.1	78388990	78392264	peak_7974	3275	-	PR_intron	rna-XM_027970477.1		Coarse specific
ARRDC3	NC_040256.1	96068843	96069202	peak_7990	360	-	utr3	rna-XM_004009079.4		Coarse specific
NAF1	NC_040257.1	3579497	3583592	peak_8017	4096	+	PR_intron	rna-XM_004009579.4		Coarse specific
ANXA5	NC_040257.1	4566168	4566317	peak_8020	150	+	utr3	rna-XM_012179394.3		Coarse specific
LOC105612939	NC_040257.1	10909590	10909798	peak_8029	209	+	NP_intron	rna-XR_003589636.1		Coarse specific
PLA2G12A	NC_040257.1	18798159	18800528	peak_8041	2370	+	PR_intron	rna-XM_004009623.4		Coarse specific
LOC101121856	NC_040257.1	25565476	25565655	peak_8057	180	+	NP_exon	gene-LOC101121856.trans		Coarse specific
LOC101121856	NC_040257.1	25565463	25565671	peak_8058	209	+	NP_exon	gene-LOC101121856.trans		Coarse specific
SLC39A8	NC_040257.1	26164794	26165396	peak_8063	603	+	PR_intron	rna-XM_012179610.3		Coarse specific
C6H4orf54	NC_040257.1	28687371	28687581	peak_8069	211	+	cds	rna-XM_027970858.1		Coarse specific
C6H4orf54	NC_040257.1	28701001	28701182	peak_8070	182	+	utr3	rna-XM_027970858.1		Coarse specific
LOC101111965	NC_040257.1	28965011	28968624	peak_8073	3614	+	PR_intron	rna-XM_004009680.3		Coarse specific
LOC105605730	NC_040257.1	29435757	29435936	peak_8074	180	+	utr3	rna-XM_027970865.1		Coarse specific
GPRIN3	NC_040257.1	40304571	40304840	peak_8080	270	+	cds	rna-XM_012179685.3		Coarse specific
TBC1D19	NC_040257.1	51571504	51571655	peak_8103	152	+	utr3	rna-XM_004009756.4		Coarse specific
PGM2	NC_040257.1	62699130	62699191	peak_8115	62	+	cds	rna-XM_015096436.2		Coarse specific
PGM2	NC_040257.1	62737060	62737181	peak_8116	122	+	utr3	rna-XM_015096436.2		Coarse specific
GUF1	NC_040257.1	69450152	69451186	peak_8138	1035	+	PR_intron	rna-XM_027970970.1		Coarse specific
LOC114115312	NC_040257.1	75317550	75317731	peak_8148	182	+	NP_exon	rna-XR_003589687.1		Coarse specific
LOC114115312	NC_040257.1	75318992	75319173	peak_8149	182	+	NP_exon	rna-XR_003589687.1		Coarse specific
FGF5	NC_040257.1	105922748	105935361	peak_8225	12614	+	PR_intron	rna-NM_001291082.1		Coarse specific
THAP9	NC_040257.1	108045336	108045577	peak_8226	242	+	cds	rna-XM_015096597.2		Coarse specific
THAP9	NC_040257.1	108052184	108052455	peak_8227	272	+	cds	rna-XM_015096597.2		Coarse specific
LOC105612690	NC_040257.1	111979846	111979996	peak_8237	151	+	NP_exon	gene-LOC105612690.trans		Coarse specific
LOC114115249	NC_040257.1	115970866	115971318	peak_8250	453	+	cds	rna-XM_027970766.1		Coarse specific
LOC101106431	NC_040257.1	122867148	122868833	peak_8259	1686	+	NP_intron	rna-XR_003589720.1		Coarse specific
TRMT44	NC_040257.1	126749438	126749648	peak_8279	211	+	cds	rna-XM_027971268.1		Coarse specific
NPY5R	NC_040257.1	2993612	2993790	peak_8311	179	-	cds	rna-XM_027971384.1		Coarse specific
LOC105611980	NC_040257.1	14491680	14491856	peak_8322	177	-	NP_exon	rna-XR_001040953.2		Coarse specific
SEC24B	NC_040257.1	19010668	19010998	peak_8342	331	-	cds	rna-XM_027970818.1		Coarse specific
DAPP1	NC_040257.1	28521779	28521929	peak_8371	151	-	PR_intron	rna-XM_012179622.3		Coarse specific
TIGD2	NC_040257.1	40435721	40436260	peak_8391	540	-	cds	rna-XM_015096404.2		Coarse specific
HERC5	NC_040257.1	41039652	41039773	peak_8395	122	-	cds	rna-XM_012179691.3		Coarse specific
FAM184B	NC_040257.1	41993157	41993218	peak_8399	62	-	cds	rna-XM_027970885.1		Coarse specific
CCKAR	NC_040257.1	51329236	51330110	peak_8416	875	-	PR_intron	rna-XM_027970912.1		Coarse specific
UGDH	NC_040257.1	64190810	64190870	peak_8428	61	-	utr5	rna-XM_004009777.3		Coarse specific
ATP8A1	NC_040257.1	66898725	66898905	peak_8437	181	-	PR_intron	rna-XM_012179883.3		Coarse specific
SCFD2	NC_040257.1	75840770	75840920	peak_8448	151	-	cds	rna-XM_004009827.4		Coarse specific
AASDH	NC_040257.1	78939917	78940188	peak_8454	272	-	cds	rna-XM_012179999.2		Coarse specific
CDKL2	NC_040257.1	100337602	100337813	peak_8479	212	-	cds	rna-XM_027971083.1		Coarse specific
SEC31A	NC_040257.1	107978485	107978666	peak_8504	182	-	cds	rna-XM_027971140.1		Coarse specific
WDFY3	NC_040257.1	109793760	109794001	peak_8512	242	-	utr3	rna-XM_027971153.1		Coarse specific
LOC114115349	NC_040257.1	122476102	122476337	peak_8541	236	-	PR_intron	rna-XM_027971207.1		Coarse specific
FBXL5	NC_040257.1	122803313	122803522	peak_8542	210	-	cds	rna-XM_027971209.1		Coarse specific
ACOX3	NC_040257.1	126660833	126660984	peak_8557	152	-	utr3	rna-XM_027971266.1		Coarse specific
ACOX3	NC_040257.1	126661343	126661643	peak_8558	301	-	utr3	rna-XM_027971266.1		Coarse specific
RNF4	NC_040257.1	128240532	128240653	peak_8574	122	-	utr3	rna-XM_027971300.1		Coarse specific
LOC105601929	NC_040257.1	129149664	129150080	peak_8595	417	-	utr3	rna-XM_027971332.1		Coarse specific
LOC105601929	NC_040257.1	129150346	129150495	peak_8596	150	-	utr3	rna-XM_027971332.1		Coarse specific
LOC101103400	NC_040258.1	440015	440315	peak_8606	301	+	NP_exon	gene-LOC101103400.trans		Coarse specific
SV2C	NC_040258.1	8215069	8215219	peak_8619	151	+	cds	rna-XM_004010196.4		Coarse specific
LOC114115563	NC_040258.1	14149413	14149857	peak_8657	445	+	cds	rna-XM_027971515.1		Coarse specific
SKOR1	NC_040258.1	15629850	15631426	peak_8673	1577	+	PR_intron	rna-XM_027972168.1		Coarse specific
CORO2B	NC_040258.1	16623160	16623369	peak_8680	210	+	utr3	rna-XM_004010265.4		Coarse specific
NOX5	NC_040258.1	17010104	17010284	peak_8682	181	+	PR_intron	rna-XM_012180838.3		Coarse specific
LOC105611449	NC_040258.1	17538148	17538932	peak_8686	785	+	NP_intron	rna-XR_003589853.1		Coarse specific
IPO4	NC_040258.1	22294463	22294673	peak_8721	211	+	utr3	rna-XM_027971589.1		Coarse specific
EMC9	NC_040258.1	22329905	22330351	peak_8723	447	+	NP_exon	rna-XR_003589866.1		Coarse specific
LOC114115694	NC_040258.1	22683632	22684082	peak_8724	451	+	cds	rna-XM_027972173.1		Coarse specific
JPH4	NC_040258.1	22692493	22692791	peak_8726	299	+	utr3	rna-XM_027971617.1		Coarse specific
LOC442995	NC_040258.1	22812228	22818609	peak_8735	6382	+	PR_intron	rna-XM_004010325.3		Coarse specific
LOC442995	NC_040258.1	22819295	22823783	peak_8736	4489	+	PR_intron	rna-XM_004010325.3		Coarse specific
EFS	NC_040258.1	22878328	22878538	peak_8739	211	+	cds	rna-XM_004010328.4		Coarse specific
EFS	NC_040258.1	22881305	22881485	peak_8741	181	+	utr3	rna-XM_004010328.4		Coarse specific
PSMB5	NC_040258.1	23140702	23140793	peak_8761	92	+	cds	rna-XM_004010336.4		Coarse specific
NOP10	NC_040258.1	28004124	28004305	peak_8773	182	+	utr3	rna-XM_004010414.3		Coarse specific
GCHFR	NC_040258.1	36311474	36311798	peak_8818	325	+	utr3	rna-XM_004010451.4		Coarse specific
PLA2G4B	NC_040258.1	37241542	37241992	peak_8847	451	+	utr3	rna-XM_012181253.3		Coarse specific
PLA2G4B	NC_040258.1	37243886	37244037	peak_8850	152	+	NP_exon	rna-XR_001041587.3		Coarse specific
CAPN3	NC_040258.1	37773357	37779791	peak_8852	6435	+	PR_intron	rna-NM_001009212.1		Coarse specific
LOC101117673	NC_040258.1	37915626	37915835	peak_8854	210	+	NP_exon	rna-XR_173224.4		Coarse specific
LOC114115615	NC_040258.1	56933706	56933857	peak_8940	152	+	NP_exon	gene-LOC114115615.trans		Coarse specific
TMEM260	NC_040258.1	71340902	71341082	peak_9009	181	+	utr3	rna-XM_004010675.4		Coarse specific
PSMA3	NC_040258.1	73083195	73087931	peak_9013	4737	+	PR_intron	rna-XM_004010681.4		Coarse specific
PRKCH	NC_040258.1	76596370	76596460	peak_9028	91	+	PR_intron	rna-XM_027971917.1		Coarse specific
PRKCH	NC_040258.1	76596638	76597058	peak_9029	421	+	PR_intron	rna-XM_027971917.1		Coarse specific
RDH12	NC_040258.1	83108512	83108663	peak_9067	152	+	utr3	rna-XM_004010741.4		Coarse specific
EXD2	NC_040258.1	84553134	84553314	peak_9070	181	+	cds	rna-XM_004010746.4		Coarse specific
RGS6	NC_040258.1	87791054	87791295	peak_9090	242	+	utr3	rna-XM_012181989.3		Coarse specific
LOC114115883	NC_040258.1	88660381	88661221	peak_9098	841	+	cds	rna-XM_027972266.1		Coarse specific
LOC101104407	NC_040258.1	88734488	88734757	peak_9101	270	+	cds	rna-XM_015097174.2		Coarse specific
PTGR2	NC_040258.1	89034790	89034851	peak_9102	62	+	utr3	rna-XM_004010779.4		Coarse specific
LIN52	NC_040258.1	89310294	89310593	peak_9106	300	+	utr3	rna-XM_004010784.3		Coarse specific
EIF2B2	NC_040258.1	90009676	90010738	peak_9117	1063	+	PR_intron	rna-XM_004010794.4		Coarse specific
EIF2B2	NC_040258.1	90015086	90015265	peak_9118	180	+	utr3	rna-XM_004010794.4		Coarse specific
FOS	NC_040258.1	90311601	90311869	peak_9122	269	+	cds	rna-NM_001166182.1		Coarse specific
FOS	NC_040258.1	90312016	90312194	peak_9123	179	+	utr3	rna-NM_001166182.1		Coarse specific
GSTZ1	NC_040258.1	92538028	92538208	peak_9153	181	+	utr3	rna-XM_004010812.4		Coarse specific
LOC105611821	NC_040258.1	96151328	96162359	peak_9159	11032	+	NP_intron	rna-XR_001041949.3		Coarse specific
KCNK13	NC_040258.1	106306820	106306999	peak_9177	180	+	utr3	rna-XM_027972122.1		Coarse specific
KCNN2	NC_040258.1	3887959	3888554	peak_9197	596	-	PR_intron	rna-XM_027971450.1		Coarse specific
TMED7	NC_040258.1	5249926	5253499	peak_9207	3574	-	PR_intron	rna-XM_012180633.3		Coarse specific
POC5	NC_040258.1	7886844	7891015	peak_9220	4172	-	PR_intron	rna-XM_027971470.1		Coarse specific
POC5	NC_040258.1	7896837	7896987	peak_9221	151	-	utr5	rna-XM_027971470.1		Coarse specific
INTS14	NC_040258.1	13335162	13335342	peak_9255	181	-	cds	rna-XM_004010240.4		Coarse specific
MEGF11	NC_040258.1	13653922	13661543	peak_9258	7622	-	PR_intron	rna-XM_027971513.1		Coarse specific
PKM	NC_040258.1	20460204	20460474	peak_9288	271	-	utr3	rna-XM_004010279.4		Coarse specific
HCN4	NC_040258.1	21442441	21442622	peak_9294	182	-	utr3	rna-XM_027971573.1		Coarse specific
LTB4R	NC_040258.1	22172093	22172420	peak_9313	328	-	cds	rna-XM_004010297.3		Coarse specific
NGDN	NC_040258.1	22775348	22775836	peak_9335	489	-	PR_intron	rna-XM_004010324.3		Coarse specific
IL25	NC_040258.1	22861196	22861406	peak_9336	211	-	utr3	rna-XM_012180592.2		Coarse specific
ABHD4	NC_040258.1	23514463	23519282	peak_9345	4820	-	PR_intron	rna-XM_004010355.4		Coarse specific
AQR	NC_040258.1	30063762	30064062	peak_9361	301	-	cds	rna-XM_027971654.1		Coarse specific
MEIS2	NC_040258.1	32382401	32382671	peak_9363	271	-	utr3	rna-XM_027971659.1		Coarse specific
SRP14	NC_040258.1	35694079	35694139	peak_9369	61	-	utr5	rna-XM_004010441.4		Coarse specific
EXD1	NC_040258.1	36679631	36679777	peak_9393	147	-	PR_intron	rna-XM_012181221.3		Coarse specific
OIP5	NC_040258.1	36786112	36786319	peak_9394	208	-	cds	rna-XM_012181229.3		Coarse specific
LOC101118703	NC_040258.1	38702745	38702923	peak_9423	179	-	cds	rna-XM_012181307.2		Coarse specific
L2HGDH	NC_040258.1	44119741	44119892	peak_9435	152	-	PR_intron	rna-XM_015096969.2		Coarse specific
USP3	NC_040258.1	47433633	47434233	peak_9458	601	-	utr3	rna-XM_027971765.1		Coarse specific
USP3	NC_040258.1	47436089	47436300	peak_9459	212	-	cds	rna-XM_027971765.1		Coarse specific
PIGB	NC_040258.1	56516834	56517072	peak_9495	239	-	utr3	rna-XM_012181494.3		Coarse specific
DTWD1	NC_040258.1	62462437	62464622	peak_9506	2186	-	PR_intron	rna-XM_027971846.1		Coarse specific
SEMA6D	NC_040258.1	64412865	64413705	peak_9512	841	-	cds	rna-XM_027971854.1		Coarse specific
SQOR	NC_040258.1	67032784	67034219	peak_9514	1436	-	PR_intron	rna-XM_004010645.4		Coarse specific
GMFB	NC_040258.1	69159579	69164459	peak_9521	4881	-	PR_intron	rna-XM_012181683.3		Coarse specific
CCDC175	NC_040258.1	74629263	74634452	peak_9535	5190	-	PR_intron	rna-XM_027971905.1		Coarse specific
DHRS7	NC_040258.1	75203095	75207651	peak_9538	4557	-	PR_intron	rna-XM_004010693.4		Coarse specific
TMEM30B	NC_040258.1	76318754	76318995	peak_9542	242	-	cds	rna-XM_027971912.1		Coarse specific
ARG2	NC_040258.1	83016873	83017023	peak_9563	151	-	PR_intron	rna-XM_004010737.4		Coarse specific
SYNJ2BP	NC_040258.1	85528456	85528636	peak_9573	181	-	utr3	rna-XM_027971967.1		Coarse specific
PNMA1	NC_040258.1	88885064	88885514	peak_9589	451	-	cds	rna-XM_027972000.1		Coarse specific
ENTPD5	NC_040258.1	89127678	89127858	peak_9595	181	-	PR_intron	rna-XM_027972011.1		Coarse specific
PGF	NC_040258.1	89951172	89951497	peak_9602	326	-	utr3	rna-XM_027972034.1		Coarse specific
ANGEL1	NC_040258.1	92074458	92074727	peak_9616	270	-	cds	rna-XM_027972073.1		Coarse specific
VIPAS39	NC_040258.1	92622163	92622582	peak_9625	420	-	utr3	rna-XM_004010815.4		Coarse specific
AMD1	NC_040259.1	29686615	29686795	peak_10000	181	-	utr5	rna-XM_004011202.4		Coarse specific
ARMC2	NC_040259.1	31658671	31658821	peak_10006	151	-	cds	rna-XM_012182651.2		Coarse specific
PTPRK	NC_040259.1	59284315	59396580	peak_10055	112266	-	PR_intron	rna-XM_027972452.1		Coarse specific
STX7	NC_040259.1	63925844	63936095	peak_10063	10252	-	PR_intron	rna-XM_004011327.3		Coarse specific
SGK1	NC_040259.1	65611709	65612854	peak_10067	1146	-	PR_intron	rna-XM_004011352.4		Coarse specific
ADAT2	NC_040259.1	74530627	74530867	peak_10100	241	-	utr3	rna-XM_027972509.1		Coarse specific
EPM2A	NC_040259.1	76813262	76813471	peak_10102	210	-	utr3	rna-XM_015097458.2		Coarse specific
MTRF1L	NC_040259.1	84185093	84187287	peak_10136	2195	-	PR_intron	rna-XM_004011417.4		Coarse specific
PDE10A	NC_040259.1	95163422	95163812	peak_10152	391	-	utr3	rna-XM_012183244.3		Coarse specific
RPS6KA2	NC_040259.1	96105804	96106315	peak_10154	512	-	utr3	rna-XM_027972654.1		Coarse specific
PSMB1	NC_040259.1	98709763	98709824	peak_10166	62	-	utr3	rna-XM_004011458.4		Coarse specific
LOC105614110	NC_040259.1	339603	352264	peak_9666	12662	+	NP_intron	rna-XR_001041994.3		Coarse specific
OSTM1	NC_040259.1	32409471	32416754	peak_9754	7284	+	PR_intron	rna-XM_004023572.3		Coarse specific
ATG5	NC_040259.1	34172725	34173326	peak_9767	602	+	PR_intron	rna-XM_027972402.1		Coarse specific
LOC114116131	NC_040259.1	37016216	37016454	peak_9772	239	+	cds	rna-XM_027972584.1		Coarse specific
SLC35D3	NC_040259.1	68363251	68363729	peak_9818	479	+	cds	rna-XM_015097427.2		Coarse specific
HEBP2	NC_040259.1	69734931	69735139	peak_9826	209	+	utr5	rna-XM_004011375.4		Coarse specific
HEBP2	NC_040259.1	69741078	69741197	peak_9827	120	+	utr3	rna-XM_004011375.4		Coarse specific
VTA1	NC_040259.1	73366101	73366280	peak_9830	180	+	utr3	rna-XM_004011383.4		Coarse specific
STX11	NC_040259.1	75197991	75232395	peak_9838	34405	+	PR_intron	rna-XM_027972526.1		Coarse specific
RAB32	NC_040259.1	77760883	77766047	peak_9845	5165	+	PR_intron	rna-XM_015097461.2		Coarse specific
LOC114116113	NC_040259.1	80845027	80845580	peak_9864	554	+	NP_intron	gene-LOC114116113.trans		Coarse specific
LOC101105418	NC_040259.1	85788603	85788841	peak_9884	239	+	NP_exon	gene-LOC101105418.trans		Coarse specific
TMEM181	NC_040259.1	89767712	89768012	peak_9912	301	+	utr3	rna-XM_027972607.1		Coarse specific
SLC22A3	NC_040259.1	91298660	91299167	peak_9927	508	+	utr3	rna-XM_012183210.3		Coarse specific
SMOC2	NC_040259.1	97314826	97366975	peak_9936	52150	+	PR_intron	rna-XM_027972681.1		Coarse specific
SLURP1	NC_040260.1	15911485	15911632	peak_10248	148	+	utr3	rna-XM_027973459.1		Coarse specific
ZFAT	NC_040260.1	21835867	21836017	peak_10267	151	+	cds	rna-XM_027972875.1		Coarse specific
NDRG1	NC_040260.1	22866736	22866915	peak_10274	180	+	utr3	rna-XM_027972876.1		Coarse specific
NDRG1	NC_040260.1	22867092	22867450	peak_10275	359	+	utr3	rna-XM_027972876.1		Coarse specific
MTSS1	NC_040260.1	30876847	30877087	peak_10286	241	+	cds	rna-XM_027972912.1		Coarse specific
TMEM70	NC_040260.1	54666717	54667042	peak_10355	326	+	cds	rna-XM_015097828.2		Coarse specific
ABRA	NC_040260.1	78484223	78484463	peak_10391	241	+	cds	rna-XM_015097840.2		Coarse specific
RGS22	NC_040260.1	85121663	85121843	peak_10417	181	+	cds	rna-XM_015097904.2		Coarse specific
TSPYL5	NC_040260.1	87738515	87739174	peak_10421	660	+	cds	rna-XM_027973197.1		Coarse specific
TSPYL5	NC_040260.1	87739652	87739892	peak_10422	241	+	utr3	rna-XM_027973197.1		Coarse specific
TP53INP1	NC_040260.1	90478518	90482160	peak_10426	3643	+	PR_intron	rna-XM_015097918.2		Coarse specific
C9H8orf59	NC_040260.1	99586591	99586652	peak_10449	62	+	cds	rna-XM_004011858.3		Coarse specific
COL14A1	NC_040260.1	103954599	103955584	peak_10466	986	+	PR_intron	rna-XM_027973272.1		Coarse specific
MTBP	NC_040260.1	104237370	104238490	peak_10467	1121	+	PR_intron	rna-XM_027973275.1		Coarse specific
LRRC14	NC_040260.1	14639689	14639930	peak_10497	242	-	cds	rna-XM_027973414.1		Coarse specific
LRRC14	NC_040260.1	14642779	14642989	peak_10498	211	-	utr5	rna-XM_027973414.1		Coarse specific
MAPK15	NC_040260.1	15291457	15291606	peak_10514	150	-	cds	rna-XM_027973451.1		Coarse specific
CCN4	NC_040260.1	22877982	22878491	peak_10537	510	-	cds	rna-XM_027972877.1		Coarse specific
TMEM68	NC_040260.1	38800061	38800240	peak_10580	180	-	cds	rna-XM_015097753.2		Coarse specific
SDR16C5	NC_040260.1	39180500	39180650	peak_10582	151	-	cds	rna-XM_012183366.3		Coarse specific
SDR16C5	NC_040260.1	39184900	39184960	peak_10583	61	-	utr5	rna-XM_012183366.3		Coarse specific
LOC101111747	NC_040260.1	54726611	54727023	peak_10620	413	-	NP_exon	rna-XR_003590312.1		Coarse specific
DCAF13	NC_040260.1	81868400	81868490	peak_10652	91	-	utr5	rna-XM_012184027.3		Coarse specific
MATN2	NC_040260.1	87130390	87130630	peak_10671	241	-	cds	rna-XM_027973190.1		Coarse specific
CA1	NC_040260.1	99384151	99384391	peak_10688	241	-	PR_intron	rna-NM_001009771.1		Coarse specific
LOC114116411	NC_040260.1	104549633	104549784	peak_10697	152	-	NP_exon	rna-XR_003590348.1		Coarse specific
SLC25A30	NC_040261.1	17794858	17795335	peak_10719	478	+	utr3	rna-XM_015098055.2		Coarse specific
SETDB2	NC_040261.1	21326163	21327976	peak_10731	1814	+	PR_intron	rna-XM_004012076.4		Coarse specific
SETDB2	NC_040261.1	21339526	21339677	peak_10733	152	+	utr3	rna-XM_004012076.4		Coarse specific
SMAD9	NC_040261.1	27242895	27243284	peak_10758	390	+	cds	rna-XM_027973606.1		Coarse specific
LOC101110773	NC_040261.1	30962897	30963017	peak_10761	121	+	cds	rna-XM_027973623.1		Coarse specific
LOC101110773	NC_040261.1	30963496	30963617	peak_10762	122	+	utr3	rna-XM_027973623.1		Coarse specific
XPO4	NC_040261.1	37745220	37745866	peak_10817	647	+	PR_intron	rna-XM_015098187.2		Coarse specific
SLAIN1	NC_040261.1	57072982	57073162	peak_10848	181	+	cds	rna-XM_015098227.2		Coarse specific
LOC105607736	NC_040261.1	58715091	58715806	peak_10849	716	+	NP_exon	rna-XR_001043144.2		Coarse specific
LOC114116669	NC_040261.1	78646783	78646991	peak_10856	209	+	cds	rna-XM_027973862.1		Coarse specific
LOC101112990	NC_040261.1	87855765	87864537	peak_10869	8773	+	PR_intron	rna-XM_027973877.1		Coarse specific
BIVM	NC_040261.1	88885826	88886006	peak_10870	181	+	utr5	rna-XM_004012230.4		Coarse specific
BIVM	NC_040261.1	88898563	88898832	peak_10871	270	+	PR_intron	rna-XM_012184929.3		Coarse specific
BIVM	NC_040261.1	88919489	88919789	peak_10873	301	+	cds	rna-XM_012184929.3		Coarse specific
ATP11A	NC_040261.1	96495993	96496263	peak_10890	271	+	utr3	rna-XM_027973799.1		Coarse specific
TFDP1	NC_040261.1	96835619	96835890	peak_10895	272	+	utr3	rna-XM_027973826.1		Coarse specific
CDC16	NC_040261.1	97154548	97154876	peak_10896	329	+	cds	rna-XM_015098280.2		Coarse specific
LOC101122608	NC_040261.1	13300162	13304315	peak_10909	4154	-	PR_intron	rna-XM_027973511.1		Coarse specific
RUBCNL	NC_040261.1	18661154	18661514	peak_10938	361	-	cds	rna-XM_015098058.2		Coarse specific
LOC114116725	NC_040261.1	21270307	21270518	peak_10941	212	-	NP_intron	gene-LOC114116725.trans		Coarse specific
LOC101110521	NC_040261.1	30822328	30823229	peak_10966	902	-	PR_intron	rna-XM_027973621.1		Coarse specific
RPL21	NC_040261.1	34435880	34435940	peak_10982	61	-	utr3	rna-XM_015098167.2		Coarse specific
FGF9	NC_040261.1	37362427	37379195	peak_10989	16769	-	PR_intron	rna-XM_027973665.1		Coarse specific
KLF12	NC_040261.1	52537571	52537811	peak_11014	241	-	utr3	rna-XM_027973694.1		Coarse specific
LOC114116708	NC_040261.1	96223688	96223927	peak_11087	240	-	NP_exon	rna-XR_003590553.1		Coarse specific
ADPRHL1	NC_040261.1	96760651	96760951	peak_11089	301	-	utr5	rna-XM_015098277.2		Coarse specific
LOC101120174	NC_040261.1	96782962	96783081	peak_11090	120	-	NP_exon	rna-XR_001435249.2		Coarse specific
GAS6	NC_040261.1	96901462	96901552	peak_11091	91	-	utr3	rna-XM_027973829.1		Coarse specific
LOC101122710	NC_040262.1	6899076	6899316	peak_11135	241	+	cds	rna-XM_027975403.1		Coarse specific
SEPT9	NC_040262.1	8750173	8761930	peak_11166	11758	+	PR_intron	rna-XM_027974159.1		Coarse specific
SYNGR2	NC_040262.1	9286606	9286786	peak_11173	181	+	utr3	rna-XM_027974190.1		Coarse specific
BIRC5	NC_040262.1	9336457	9336697	peak_11177	241	+	utr3	rna-XM_004013098.3		Coarse specific
UTS2R	NC_040262.1	12752343	12752641	peak_11230	299	+	utr3	rna-XM_015098891.2		Coarse specific
PITPNC1	NC_040262.1	13432468	13432828	peak_11243	361	+	utr5	rna-XM_015098883.2		Coarse specific
POLG2	NC_040262.1	14205603	14205843	peak_11259	241	+	cds	rna-XM_004013031.3		Coarse specific
ERN1	NC_040262.1	14698211	14698631	peak_11268	421	+	utr3	rna-XM_027974337.1		Coarse specific
ERN1	NC_040262.1	14698720	14699110	peak_11269	391	+	utr3	rna-XM_027974337.1		Coarse specific
PRR29	NC_040262.1	14765075	14765226	peak_11270	152	+	utr3	rna-XM_012186325.2		Coarse specific
LIMD2	NC_040262.1	14993599	14994226	peak_11279	628	+	cds	rna-XM_027974352.1		Coarse specific
LOC114116837	NC_040262.1	16022330	16023540	peak_11282	1211	+	NP_intron	rna-XR_003590638.1		Coarse specific
LOC114116837	NC_040262.1	16024555	16024825	peak_11283	271	+	NP_exon	rna-XR_003590638.1		Coarse specific
NSF	NC_040262.1	17625578	17625729	peak_11287	152	+	utr3	rna-XM_027974387.1		Coarse specific
LOC101112076	NC_040262.1	20309070	20309792	peak_11341	723	+	PR_intron	rna-XM_027974479.1		Coarse specific
P3H4	NC_040262.1	21131865	21135289	peak_11369	3425	+	PR_intron	rna-XM_027974522.1		Coarse specific
LOC101118712	NC_040262.1	21283957	21285977	peak_11370	2021	+	PR_intron	rna-XM_027974528.1		Coarse specific
KRT17	NC_040262.1	21292364	21292424	peak_11371	61	+	cds	rna-NM_001308600.1		Coarse specific
KRT9	NC_040262.1	21352731	21353409	peak_11376	679	+	PR_intron	rna-XM_004023155.4		Coarse specific
LOC100526782	NC_040262.1	21553420	21553481	peak_11384	62	+	cds	rna-NM_001199070.1		Coarse specific
LOC101107617	NC_040262.1	21613207	21613385	peak_11386	179	+	cds	rna-XM_027975449.1		Coarse specific
LOC114116854	NC_040262.1	21930688	21930891	peak_11388	204	+	cds	rna-XM_027974572.1		Coarse specific
KRT24	NC_040262.1	22281474	22281834	peak_11396	361	+	PR_intron	rna-XM_004012871.4		Coarse specific
PGAP3	NC_040262.1	23139981	23140192	peak_11410	212	+	utr3	rna-XM_027974608.1		Coarse specific
LOC106991422	NC_040262.1	26606157	26607329	peak_11459	1173	+	NP_intron	rna-XR_003590810.1		Coarse specific
TMEM92	NC_040262.1	26937695	26938023	peak_11465	329	+	utr3	rna-XM_027974709.1		Coarse specific
MED9	NC_040262.1	28488428	28488759	peak_11493	332	+	utr3	rna-XM_027974767.1		Coarse specific
ALKBH5	NC_040262.1	28873288	28873768	peak_11506	481	+	cds	rna-XM_004023544.4		Coarse specific
ALKBH5	NC_040262.1	28889079	28889200	peak_11507	122	+	cds	rna-XM_004023544.4		Coarse specific
PRPSAP2	NC_040262.1	29034094	29034365	peak_11516	272	+	utr3	rna-XM_027974809.1		Coarse specific
SLC5A10	NC_040262.1	29055666	29087320	peak_11517	31655	+	PR_intron	rna-XM_027974813.1		Coarse specific
TEKT3	NC_040262.1	30454047	30454257	peak_11535	211	+	cds	rna-XM_004012716.4		Coarse specific
TEKT3	NC_040262.1	30479088	30479447	peak_11536	360	+	utr3	rna-XM_004012716.4		Coarse specific
PMP22	NC_040262.1	30537834	30537953	peak_11538	120	+	utr3	rna-XM_012185102.3		Coarse specific
MYH2	NC_040262.1	33923830	33928177	peak_11550	4348	+	PR_intron	rna-XM_027974884.1		Coarse specific
MYH2	NC_040262.1	33928266	33930205	peak_11551	1940	+	PR_intron	rna-XM_027974884.1		Coarse specific
MYH2	NC_040262.1	33930684	33934581	peak_11552	3898	+	PR_intron	rna-XM_027974884.1		Coarse specific
MYH1	NC_040262.1	33949050	33951455	peak_11553	2406	+	PR_intron	rna-XM_004012706.4		Coarse specific
MYH1	NC_040262.1	33955052	33955484	peak_11554	433	+	cds	rna-XM_004012706.4		Coarse specific
MYH1	NC_040262.1	33956992	33957982	peak_11555	991	+	PR_intron	rna-XM_004012706.4		Coarse specific
MYH1	NC_040262.1	33958428	33959109	peak_11556	682	+	PR_intron	rna-XM_004012706.4		Coarse specific
LOC101111723	NC_040262.1	34026161	34028389	peak_11557	2229	+	PR_intron	rna-XM_027974886.1		Coarse specific
LOC101111723	NC_040262.1	34030609	34032069	peak_11560	1461	+	PR_intron	rna-XM_027974886.1		Coarse specific
LOC101111723	NC_040262.1	34032660	34033875	peak_11561	1216	+	PR_intron	rna-XM_027974886.1		Coarse specific
LOC101111723	NC_040262.1	34036110	34038608	peak_11562	2499	+	PR_intron	rna-XM_027974886.1		Coarse specific
PER1	NC_040262.1	35647593	35648291	peak_11583	699	+	PR_intron	rna-XM_027974929.1		Coarse specific
PER1	NC_040262.1	35648409	35648500	peak_11584	92	+	utr3	rna-XM_027974929.1		Coarse specific
LOC114116878	NC_040262.1	35866382	35866738	peak_11588	357	+	NP_exon	rna-XR_003590708.1		Coarse specific
NEURL4	NC_040262.1	36319409	36320664	peak_11602	1256	+	PR_intron	rna-XM_012186713.3		Coarse specific
C11H17orf107	NC_040262.1	36878139	36878438	peak_11626	300	+	cds	rna-XM_027975070.1		Coarse specific
C11H17orf100	NC_040262.1	38131175	38131353	peak_11646	179	+	cds	rna-XM_027975101.1		Coarse specific
RILP	NC_040262.1	40628682	40629634	peak_11702	953	+	PR_intron	rna-XM_027975145.1		Coarse specific
INPP5K	NC_040262.1	40758016	40758226	peak_11709	211	+	utr3	rna-XM_012185455.3		Coarse specific
TIMM22	NC_040262.1	41522144	41522264	peak_11714	121	+	cds	rna-XM_027975173.1		Coarse specific
TIMM22	NC_040262.1	41527405	41527733	peak_11715	329	+	utr3	rna-XM_027975173.1		Coarse specific
BLMH	NC_040262.1	42054912	42054973	peak_11716	62	+	utr3	rna-XM_012185429.3		Coarse specific
GIT1	NC_040262.1	42551410	42551679	peak_11722	270	+	utr3	rna-XM_015098551.2		Coarse specific
FAM222B	NC_040262.1	43199863	43200133	peak_11746	271	+	cds	rna-XM_027975224.1		Coarse specific
SDF2	NC_040262.1	43275898	43275988	peak_11750	91	+	utr5	rna-XM_004012502.2		Coarse specific
LOC114116987	NC_040262.1	43461210	43461419	peak_11759	210	+	NP_exon	rna-XR_003590815.1		Coarse specific
IFT20	NC_040262.1	43561735	43561855	peak_11763	121	+	utr3	rna-XM_015098532.2		Coarse specific
BCAS3	NC_040262.1	52236088	52236478	peak_11813	391	+	utr3	rna-XM_027975537.1		Coarse specific
CLTC	NC_040262.1	53279193	53280071	peak_11816	879	+	utr3	rna-XM_027975338.1		Coarse specific
LOC101102402	NC_040262.1	54397598	54403280	peak_11818	5683	+	PR_intron	rna-XM_027975350.1		Coarse specific
LOC101102402	NC_040262.1	54420411	54431347	peak_11820	10937	+	PR_intron	rna-XM_027975350.1		Coarse specific
ABCA5	NC_040262.1	2000770	2001340	peak_11865	571	-	utr3	rna-XM_004013149.4		Coarse specific
ABCA5	NC_040262.1	2001459	2001670	peak_11866	212	-	utr3	rna-XM_004013149.4		Coarse specific
BTBD17	NC_040262.1	6209127	6209306	peak_11883	180	-	utr3	rna-XM_015098976.2		Coarse specific
USH1G	NC_040262.1	6777841	6780207	peak_11888	2367	-	PR_intron	rna-XM_027975422.1		Coarse specific
CASKIN2	NC_040262.1	7227755	7227995	peak_11895	241	-	cds	rna-XM_027974072.1		Coarse specific
MRPL38	NC_040262.1	7538694	7538754	peak_11903	61	-	utr3	rna-XM_027974098.1		Coarse specific
RNF157	NC_040262.1	7724442	7724623	peak_11913	182	-	utr3	rna-XM_027974115.1		Coarse specific
RNF157	NC_040262.1	7726780	7727020	peak_11914	241	-	utr3	rna-XM_027974115.1		Coarse specific
RHBDF2	NC_040262.1	7995907	7996087	peak_11928	181	-	utr3	rna-XM_027974132.1		Coarse specific
PYCR1	NC_040262.1	12152138	12152199	peak_11996	62	-	utr5	rna-XM_015098908.2		Coarse specific
DUS1L	NC_040262.1	12293416	12294563	peak_11998	1148	-	PR_intron	rna-XM_012186395.3		Coarse specific
PSMD12	NC_040262.1	13411067	13412429	peak_12012	1363	-	PR_intron	rna-XM_004013038.4		Coarse specific
PSMD12	NC_040262.1	13412635	13420902	peak_12013	8268	-	PR_intron	rna-XM_004013038.4		Coarse specific
MYL4	NC_040262.1	16786403	16786609	peak_12040	207	-	utr5	rna-XM_012186255.3		Coarse specific
C11H17orf53	NC_040262.1	19087501	19087681	peak_12063	181	-	cds	rna-XM_027975498.1		Coarse specific
G6PC3	NC_040262.1	19148824	19149121	peak_12064	298	-	utr3	rna-XM_027974448.1		Coarse specific
IFI35	NC_040262.1	20075571	20076306	peak_12081	736	-	PR_intron	rna-XM_004012955.4		Coarse specific
LOC101103050	NC_040262.1	20242234	20242445	peak_12084	212	-	NP_exon	gene-LOC101103050.trans		Coarse specific
LOC101103050	NC_040262.1	20245772	20245953	peak_12085	182	-	NP_exon	gene-LOC101103050.trans		Coarse specific
PSME3	NC_040262.1	20279822	20280032	peak_12092	211	-	utr5	rna-XM_004012947.3		Coarse specific
LOC105610161	NC_040262.1	22893253	22893574	peak_12133	322	-	NP_exon	rna-XR_001043579.2		Coarse specific
SKAP1	NC_040262.1	25003354	25008016	peak_12168	4663	-	PR_intron	rna-XM_027974662.1		Coarse specific
HOXB9	NC_040262.1	25460711	25460891	peak_12178	181	-	utr5	rna-XM_004012803.4		Coarse specific
TNFRSF13B	NC_040262.1	28197029	28197984	peak_12216	956	-	PR_intron	rna-XM_004012742.4		Coarse specific
SREBF1	NC_040262.1	28662920	28663041	peak_12219	122	-	cds	rna-XM_027974781.1		Coarse specific
ATPAF2	NC_040262.1	28776663	28776842	peak_12221	180	-	cds	rna-XM_027974793.1		Coarse specific
SLC5A10	NC_040262.1	29049765	29049915	peak_12231	151	-	PR_intron	rna-XM_027974813.1		Coarse specific
NUP88	NC_040262.1	37211827	37212476	peak_12331	650	-	PR_intron	rna-XM_027975089.1		Coarse specific
MED31	NC_040262.1	38124281	38128901	peak_12338	4621	-	PR_intron	rna-XM_004012582.3		Coarse specific
LOC105611243	NC_040262.1	40878902	40879051	peak_12368	150	-	NP_exon	rna-XR_001043428.2		Coarse specific
LOC105611243	NC_040262.1	40879465	40880051	peak_12369	587	-	NP_intron	rna-XR_001043428.2		Coarse specific
LOC114116892	NC_040262.1	42191201	42191472	peak_12389	272	-	NP_intron	rna-XR_003590729.1		Coarse specific
ERAL1	NC_040262.1	43135859	43136067	peak_12396	209	-	utr3	rna-XM_027975221.1		Coarse specific
TMEM97	NC_040262.1	43563084	43563384	peak_12409	301	-	utr3	rna-XM_004012491.4		Coarse specific
LOC101102156	NC_040262.1	44005780	44005931	peak_12410	152	-	utr3	rna-XM_004012486.3		Coarse specific
LOC114116900	NC_040262.1	44331900	44332290	peak_12411	391	-	NP_exon	rna-XR_003590744.1		Coarse specific
LOC101116921	NC_040262.1	45397138	45397228	peak_12419	91	-	utr3	rna-XM_027975269.1		Coarse specific
TEFM	NC_040262.1	45593739	45594070	peak_12422	332	-	cds	rna-XM_004012480.4		Coarse specific
MYO1D	NC_040262.1	45952680	45952950	peak_12426	271	-	utr3	rna-XM_015098505.2		Coarse specific
RAD51D	NC_040262.1	48783186	48783541	peak_12429	356	-	utr3	rna-XM_004012460.4		Coarse specific
MMP28	NC_040262.1	49151996	49152325	peak_12433	330	-	utr3	rna-XM_027975303.1		Coarse specific
LOC114116990	NC_040262.1	51408377	51411075	peak_12448	2699	-	NP_intron	rna-XR_003590817.1		Coarse specific
APPBP2	NC_040262.1	51475990	51476320	peak_12449	331	-	utr5	rna-XM_004012425.4		Coarse specific
CLTC	NC_040262.1	53279570	53280079	peak_12461	510	-	utr3	rna-XM_027975338.1		Coarse specific
LOC105616285	NC_040262.1	58901599	58901747	peak_12488	149	-	NP_exon	gene-LOC105616285.trans		Coarse specific
LOC105609394	NC_040263.1	1733759	1734017	peak_12510	259	+	NP_exon	rna-XR_003591029.1		Coarse specific
NFASC	NC_040263.1	2431446	2431747	peak_12518	302	+	cds	rna-XM_027976199.1		Coarse specific
IKBKE	NC_040263.1	3863221	3863552	peak_12530	332	+	utr5	rna-XM_027976234.1		Coarse specific
MAPKAPK2	NC_040263.1	4127125	4127274	peak_12535	150	+	utr3	rna-XM_027976142.1		Coarse specific
LOC114108594	NC_040263.1	30071665	30071874	peak_12568	210	+	NP_exon	rna-XR_003591048.1		Coarse specific
EPHX1	NC_040263.1	31527356	31544628	peak_12569	17273	+	PR_intron	rna-XM_012187144.2		Coarse specific
TFB2M	NC_040263.1	33487538	33487688	peak_12581	151	+	utr3	rna-XM_004013646.4		Coarse specific
EEF1AKNMT	NC_040263.1	42486314	42490342	peak_12617	4029	+	PR_intron	rna-XM_004013696.4		Coarse specific
LZIC	NC_040263.1	47005459	47006114	peak_12643	656	+	PR_intron	rna-XM_004013737.3		Coarse specific
LZIC	NC_040263.1	47006173	47011113	peak_12644	4941	+	PR_intron	rna-XM_004013737.3		Coarse specific
GPR157	NC_040263.1	47759385	47759565	peak_12646	181	+	utr3	rna-XM_027975671.1		Coarse specific
PANK4	NC_040263.1	54102286	54106319	peak_12690	4034	+	PR_intron	rna-XM_015099269.2		Coarse specific
PANK4	NC_040263.1	54117465	54117705	peak_12691	241	+	utr3	rna-XM_015099269.2		Coarse specific
FNDC10	NC_040263.1	54810095	54810395	peak_12700	301	+	utr3	rna-XM_027975794.1		Coarse specific
PERM1	NC_040263.1	55261474	55261746	peak_12724	273	+	cds	rna-XM_004013791.4		Coarse specific
PERM1	NC_040263.1	55262793	55264224	peak_12725	1432	+	PR_intron	rna-XM_004013791.4		Coarse specific
PERM1	NC_040263.1	55264463	55264733	peak_12726	271	+	utr3	rna-XM_004013791.4		Coarse specific
ZBTB37	NC_040263.1	59307708	59308066	peak_12735	359	+	NP_exon	rna-XR_003590968.1		Coarse specific
BRINP2	NC_040263.1	62602725	62725099	peak_12749	122375	+	PR_intron	rna-XM_015099331.2		Coarse specific
BRINP2	NC_040263.1	62784763	62785004	peak_12750	242	+	utr3	rna-XM_015099331.2		Coarse specific
LOC114117277	NC_040263.1	69690008	69690182	peak_12795	175	+	cds	rna-XM_027976092.1		Coarse specific
HMCN1	NC_040263.1	72259366	72259517	peak_12800	152	+	cds	rna-XM_027975960.1		Coarse specific
C12H1orf74	NC_040263.1	76994651	76994859	peak_12812	209	+	cds	rna-XM_012187824.3		Coarse specific
LOC114117256	NC_040263.1	79061254	79061615	peak_12817	362	+	NP_exon	rna-XR_003590991.1		Coarse specific
LOC114117256	NC_040263.1	79061944	79062124	peak_12818	181	+	NP_exon	rna-XR_003590991.1		Coarse specific
RABIF	NC_040263.1	83503507	83503716	peak_12837	210	+	utr3	rna-XM_027976020.1		Coarse specific
SYT2	NC_040263.1	83693762	83695686	peak_12842	1925	+	PR_intron	rna-XM_027976132.1		Coarse specific
UBE2T	NC_040263.1	83882907	83883026	peak_12845	120	+	utr3	rna-XM_027976030.1		Coarse specific
LOC105610031	NC_040263.1	84117016	84117255	peak_12850	240	+	NP_exon	rna-XR_003591006.1		Coarse specific
TNNI1	NC_040263.1	84467059	84472985	peak_12863	5927	+	PR_intron	rna-XM_027976052.1		Coarse specific
TNNT2	NC_040263.1	84501865	84510095	peak_12865	8231	+	PR_intron	rna-XM_027976058.1		Coarse specific
TNNT2	NC_040263.1	84510913	84511402	peak_12866	490	+	PR_intron	rna-XM_027976057.1		Coarse specific
CHI3L1	NC_040263.1	413020	414975	peak_12867	1956	-	PR_intron	rna-XM_012186898.3		Coarse specific
TMEM81	NC_040263.1	2496245	2496454	peak_12882	210	-	cds	rna-XM_004003964.4		Coarse specific
KLHDC8A	NC_040263.1	2753545	2753666	peak_12892	122	-	cds	rna-XM_027976212.1		Coarse specific
LOC106990096	NC_040263.1	5761569	5767111	peak_12911	5543	-	PR_intron	rna-XM_027976254.1		Coarse specific
PIGC	NC_040263.1	43216420	43216690	peak_12990	271	-	cds	rna-XM_012187278.3		Coarse specific
PIGC	NC_040263.1	43217526	43217676	peak_12992	151	-	cds	rna-XM_012187278.3		Coarse specific
C12H1orf167	NC_040263.1	45293202	45293412	peak_13003	211	-	cds	rna-XM_027976069.1		Coarse specific
RER1	NC_040263.1	54201495	54201702	peak_13063	208	-	utr3	rna-XM_027975745.1		Coarse specific
TMEM88B	NC_040263.1	54887567	54887688	peak_13073	122	-	utr3	rna-XM_027975801.1		Coarse specific
CPTP	NC_040263.1	54967714	54968254	peak_13076	541	-	cds	rna-XM_027975812.1		Coarse specific
LOC114117241	NC_040263.1	55258192	55258490	peak_13084	299	-	NP_exon	rna-XR_003590965.1		Coarse specific
LOC114117243	NC_040263.1	55674753	55674904	peak_13106	152	-	NP_intron	rna-XR_003590967.1		Coarse specific
CTRC	NC_040263.1	55807940	55809559	peak_13108	1620	-	PR_intron	rna-XM_027975872.1		Coarse specific
CENPL	NC_040263.1	59251211	59251361	peak_13131	151	-	utr3	rna-XM_012187564.3		Coarse specific
SYT14	NC_040263.1	76701719	76701989	peak_13193	271	-	cds	rna-XM_027975976.1		Coarse specific
ELF3	NC_040263.1	84071027	84071534	peak_13231	508	-	utr3	rna-XM_027976036.1		Coarse specific
IPO9	NC_040263.1	84161566	84161836	peak_13234	271	-	PR_intron	rna-XM_027976042.1		Coarse specific
LOC101110257	NC_040264.1	6543475	6566947	peak_13260	23473	+	PR_intron	rna-XM_027976476.1		Coarse specific
NDUFAF5	NC_040264.1	7516839	7517574	peak_13265	736	+	PR_intron	rna-XM_004014164.4		Coarse specific
OTOR	NC_040264.1	10996104	10997082	peak_13269	979	+	PR_intron	rna-XM_004014170.4		Coarse specific
PFKFB3	NC_040264.1	11590658	11590838	peak_13280	181	+	utr3	rna-XM_015099534.2		Coarse specific
PFKFB3	NC_040264.1	11590987	11591137	peak_13281	151	+	utr3	rna-XM_015099534.2		Coarse specific
PFKFB3	NC_040264.1	11591255	11591495	peak_13282	241	+	utr3	rna-XM_015099534.2		Coarse specific
CDC123	NC_040264.1	16934472	16934561	peak_13296	90	+	utr5	rna-XM_004014187.3		Coarse specific
CAMK1D	NC_040264.1	17448319	17448470	peak_13298	152	+	utr3	rna-XM_027976540.1		Coarse specific
LOC114117554	NC_040264.1	17622080	17624674	peak_13300	2595	+	NP_intron	rna-XR_003591173.1		Coarse specific
MRC1	NC_040264.1	33202369	33202520	peak_13362	152	+	cds	rna-NM_001197180.1		Coarse specific
MAP3K8	NC_040264.1	36439716	36440426	peak_13377	711	+	PR_intron	rna-XM_015099629.2		Coarse specific
MAP3K8	NC_040264.1	36444186	36444486	peak_13378	301	+	cds	rna-XM_015099629.2		Coarse specific
SMIM26	NC_040264.1	39958806	39958986	peak_13393	181	+	utr3	rna-XM_027976755.1		Coarse specific
LOC114117508	NC_040264.1	49409483	49409626	peak_13440	144	+	NP_exon	rna-XR_003591141.1		Coarse specific
PSMA7	NC_040264.1	57408633	57409134	peak_13498	502	+	PR_intron	rna-XM_027976982.1		Coarse specific
RTF2	NC_040264.1	61786811	61787111	peak_13515	301	+	PR_intron	rna-XM_012188941.2		Coarse specific
RTF2	NC_040264.1	61789548	61789788	peak_13516	241	+	PR_intron	rna-XM_012188941.2		Coarse specific
TMEM74B	NC_040264.1	62273280	62273671	peak_13519	392	+	cds	rna-XM_015099801.2		Coarse specific
TMEM74B	NC_040264.1	62277658	62277869	peak_13520	212	+	utr3	rna-XM_015099801.2		Coarse specific
TBC1D20	NC_040264.1	62927145	62927266	peak_13527	122	+	utr3	rna-XM_015099805.2		Coarse specific
ID1	NC_040264.1	63521229	63521376	peak_13528	148	+	utr3	rna-XM_027977050.1		Coarse specific
MYLK2	NC_040264.1	63696820	63697148	peak_13535	329	+	cds	rna-XM_027977054.1		Coarse specific
MYLK2	NC_040264.1	63710091	63710449	peak_13536	359	+	utr3	rna-XM_027977054.1		Coarse specific
SPAG4	NC_040264.1	67639175	67639563	peak_13576	389	+	utr3	rna-XM_027977135.1		Coarse specific
TLDC2	NC_040264.1	68706974	68709295	peak_13591	2322	+	PR_intron	rna-XM_012189166.3		Coarse specific
SRC	NC_040264.1	69132776	69133015	peak_13596	240	+	utr3	rna-XM_012189170.3		Coarse specific
IFT52	NC_040264.1	75340861	75347168	peak_13617	6308	+	NP_intron	rna-XR_003591284.1		Coarse specific
LOC114117631	NC_040264.1	75358128	75358397	peak_13618	270	+	NP_exon	rna-XR_003591285.1		Coarse specific
LOC114117634	NC_040264.1	76493343	76493584	peak_13628	242	+	NP_exon	rna-XR_003591290.1		Coarse specific
PCIF1	NC_040264.1	78050188	78050368	peak_13637	181	+	utr5	rna-XM_027977261.1		Coarse specific
PCIF1	NC_040264.1	78061349	78061588	peak_13638	240	+	cds	rna-XM_027977261.1		Coarse specific
PCIF1	NC_040264.1	78061647	78061767	peak_13639	121	+	utr3	rna-XM_027977261.1		Coarse specific
EYA2	NC_040264.1	79137536	79137715	peak_13642	180	+	utr3	rna-XM_027977274.1		Coarse specific
LOC105609544	NC_040264.1	80760854	80761033	peak_13652	180	+	NP_exon	rna-XR_003591296.1		Coarse specific
LOC101109201	NC_040264.1	17527681	17527801	peak_13703	121	-	NP_exon	gene-LOC101109201.trans		Coarse specific
LOC101109201	NC_040264.1	17528007	17528571	peak_13704	565	-	NP_exon	gene-LOC101109201.trans		Coarse specific
YME1L1	NC_040264.1	17930483	17930604	peak_13716	122	-	utr5	rna-XM_004014191.4		Coarse specific
YME1L1	NC_040264.1	17930663	17930993	peak_13717	331	-	utr5	rna-XM_004014191.4		Coarse specific
YME1L1	NC_040264.1	17931052	17931263	peak_13718	212	-	utr5	rna-XM_004014191.4		Coarse specific
APBB1IP	NC_040264.1	18169901	18172255	peak_13720	2355	-	PR_intron	rna-XM_027976551.1		Coarse specific
BEND7	NC_040264.1	29178595	29205271	peak_13747	26677	-	PR_intron	rna-XM_027976649.1		Coarse specific
RBBP9	NC_040264.1	39911525	39911676	peak_13790	152	-	utr3	rna-XM_004014293.4		Coarse specific
RALGAPA2	NC_040264.1	41223328	41223808	peak_13792	481	-	utr3	rna-XM_027976770.1		Coarse specific
CD93	NC_040264.1	43298858	43299483	peak_13798	626	-	cds	rna-NM_001161888.1		Coarse specific
CD93	NC_040264.1	43299692	43300980	peak_13799	1289	-	cds	rna-NM_001161888.1		Coarse specific
LOC105616705	NC_040264.1	44352987	44354159	peak_13801	1173	-	NP_intron	rna-XR_003591212.1		Coarse specific
PANK2	NC_040264.1	53360476	53360595	peak_13830	120	-	cds	rna-NM_001142893.1		Coarse specific
CDC25B	NC_040264.1	53453861	53454101	peak_13834	241	-	utr3	rna-XM_012188722.2		Coarse specific
PTPRA	NC_040264.1	54307313	54307433	peak_13844	121	-	PR_intron	rna-XM_015099746.2		Coarse specific
EBF4	NC_040264.1	54739575	54739934	peak_13849	360	-	utr3	rna-XM_027976883.1		Coarse specific
TGM3	NC_040264.1	55126547	55126637	peak_13852	91	-	cds	rna-XM_004014391.4		Coarse specific
ABHD16B	NC_040264.1	56256964	56257173	peak_13868	210	-	cds	rna-XM_015099772.2		Coarse specific
ABHD16B	NC_040264.1	56258481	56258601	peak_13869	121	-	cds	rna-XM_015099772.2		Coarse specific
TNFRSF6B	NC_040264.1	56354451	56354833	peak_13873	383	-	cds	rna-XM_027976938.1		Coarse specific
SLCO4A1	NC_040264.1	57027313	57027613	peak_13881	301	-	utr3	rna-XM_015099785.2		Coarse specific
CASS4	NC_040264.1	61822853	61823034	peak_13904	182	-	cds	rna-XM_027977022.1		Coarse specific
TRIB3	NC_040264.1	62965204	62965385	peak_13914	182	-	cds	rna-XM_027977042.1		Coarse specific
DUSP15	NC_040264.1	63736493	63736703	peak_13923	211	-	utr3	rna-XM_027977058.1		Coarse specific
LOC101116076	NC_040264.1	67369298	67369685	peak_13953	388	-	utr3	rna-XM_004014522.4		Coarse specific
TGM2	NC_040264.1	69813166	69815213	peak_13976	2048	-	PR_intron	rna-XM_027977188.1		Coarse specific
TNNC2	NC_040264.1	77961916	77963931	peak_14008	2016	-	PR_intron	rna-XM_027976352.1		Coarse specific
PLTP	NC_040264.1	78020043	78020223	peak_14010	181	-	utr3	rna-XM_027977248.1		Coarse specific
ZNF335	NC_040264.1	78062434	78062733	peak_14011	300	-	utr3	rna-XM_027977256.1		Coarse specific
ZNF335	NC_040264.1	78082281	78082669	peak_14012	389	-	utr5	rna-XM_027977254.1		Coarse specific
PTGIS	NC_040264.1	80975506	80975776	peak_14043	271	-	utr3	rna-XM_027977312.1		Coarse specific
VAC14	NC_040265.1	1019163	1019283	peak_14078	121	+	utr3	rna-XM_027977612.1		Coarse specific
CENPN	NC_040265.1	7917007	7917128	peak_14105	122	+	utr3	rna-XM_004014927.4		Coarse specific
CMIP	NC_040265.1	8443997	8444117	peak_14108	121	+	utr3	rna-XM_027977658.1		Coarse specific
FOXC2	NC_040265.1	13063806	13063986	peak_14142	181	+	cds	rna-XM_015100399.2		Coarse specific
CDT1	NC_040265.1	14793190	14793430	peak_14160	241	+	utr3	rna-XM_027977741.1		Coarse specific
NETO2	NC_040265.1	16693886	16694120	peak_14184	235	+	PR_intron	rna-XM_027977804.1		Coarse specific
CBFB	NC_040265.1	37488884	37517673	peak_14261	28790	+	PR_intron	rna-XM_027978037.1		Coarse specific
LOC105606369	NC_040265.1	37507839	37508079	peak_14262	241	+	NP_exon	gene-LOC105606369.trans		Coarse specific
LOC105606369	NC_040265.1	37508888	37509098	peak_14263	211	+	NP_exon	gene-LOC105606369.trans		Coarse specific
HSF4	NC_040265.1	37585232	37585473	peak_14266	242	+	cds	rna-XM_027978048.1		Coarse specific
HSD11B2	NC_040265.1	37820616	37820795	peak_14274	180	+	cds	rna-NM_001009460.1		Coarse specific
THAP11	NC_040265.1	38124632	38125347	peak_14282	716	+	cds	rna-XM_015100497.2		Coarse specific
DUS2	NC_040265.1	38254147	38256214	peak_14285	2068	+	PR_intron	rna-XM_004015083.4		Coarse specific
LOC106991597	NC_040265.1	38823377	38823700	peak_14300	324	+	NP_exon	gene-LOC106991597.trans		Coarse specific
TXNL4B	NC_040265.1	41853146	41853475	peak_14337	330	+	utr3	rna-XM_027978136.1		Coarse specific
TXNL4B	NC_040265.1	41853623	41853803	peak_14338	181	+	utr3	rna-XM_027978136.1		Coarse specific
ZNF536	NC_040265.1	43858686	43858986	peak_14356	301	+	cds	rna-XM_027978175.1		Coarse specific
TDRD12	NC_040265.1	46179146	46179446	peak_14363	301	+	utr3	rna-XM_012190112.3		Coarse specific
PDCD2L	NC_040265.1	47716342	47716523	peak_14380	182	+	cds	rna-XM_027978209.1		Coarse specific
WTIP	NC_040265.1	47776262	47776441	peak_14383	180	+	cds	rna-XM_015100553.2		Coarse specific
SPINT2	NC_040265.1	50963404	50963614	peak_14454	211	+	utr5	rna-XM_027978232.1		Coarse specific
PAK4	NC_040265.1	51792368	51795083	peak_14471	2716	+	PR_intron	rna-XM_027978270.1		Coarse specific
MED29	NC_040265.1	51990301	51990478	peak_14472	178	+	cds	rna-XM_004015685.4		Coarse specific
LOC105608805	NC_040265.1	52458440	52459499	peak_14480	1060	+	PR_intron	rna-XM_015100216.2		Coarse specific
FCGBP	NC_040265.1	53258529	53258710	peak_14506	182	+	PR_intron	rna-XM_027978335.1		Coarse specific
LOC114117995	NC_040265.1	54596873	54597110	peak_14542	238	+	utr3	rna-XM_027978392.1		Coarse specific
ZNF575	NC_040265.1	55192590	55192830	peak_14546	241	+	cds	rna-XM_015100027.2		Coarse specific
FOSB	NC_040265.1	56570276	56570874	peak_14593	599	+	utr3	rna-XM_012190549.3		Coarse specific
CCDC61	NC_040265.1	56982840	56983291	peak_14598	452	+	NP_intron	rna-XR_003591577.1		Coarse specific
DHX34	NC_040265.1	57834029	57835074	peak_14623	1046	+	PR_intron	rna-XM_027978537.1		Coarse specific
KCNJ14	NC_040265.1	58596866	58597075	peak_14644	210	+	cds	rna-XM_027977589.1		Coarse specific
CYTH2	NC_040265.1	58601949	58602009	peak_14646	61	+	cds	rna-NM_001142512.1		Coarse specific
TBC1D17	NC_040265.1	59671838	59672197	peak_14683	360	+	utr3	rna-XM_027978648.1		Coarse specific
LOC114117908	NC_040265.1	60910407	60910643	peak_14699	237	+	NP_exon	gene-LOC114117908.trans		Coarse specific
LOC114117909	NC_040265.1	60969004	60969213	peak_14700	210	+	cds	rna-XM_027977954.1		Coarse specific
PTPRH	NC_040265.1	66923974	66924998	peak_14793	1025	+	PR_intron	rna-XM_027978797.1		Coarse specific
RDH13	NC_040265.1	67032108	67032317	peak_14800	210	+	utr3	rna-XM_027978806.1		Coarse specific
LOC101106542	NC_040265.1	68097408	68097589	peak_14806	182	+	utr3	rna-XM_027978837.1		Coarse specific
MBOAT7	NC_040265.1	68131056	68131279	peak_14811	224	+	PR_intron	rna-XM_027978845.1		Coarse specific
LOC114117946	NC_040265.1	68265854	68266123	peak_14816	270	+	NP_intron	gene-LOC114117946.trans		Coarse specific
LOC114117946	NC_040265.1	68279609	68279725	peak_14817	117	+	NP_intron	gene-LOC114117946.trans		Coarse specific
LOC101118128	NC_040265.1	70591082	70591293	peak_14859	212	+	cds	rna-XM_012094903.3		Coarse specific
LOC101113001	NC_040265.1	527785	528142	peak_14902	358	-	cds	rna-XM_004014896.4		Coarse specific
LOC106991574	NC_040265.1	1064772	1064948	peak_14903	177	-	NP_exon	gene-LOC106991574.trans		Coarse specific
WDR59	NC_040265.1	1781476	1781745	peak_14915	270	-	utr3	rna-XM_012189548.3		Coarse specific
WDR59	NC_040265.1	1864115	1864205	peak_14916	91	-	utr5	rna-XM_004014905.4		Coarse specific
CDYL2	NC_040265.1	7636666	7644008	peak_14932	7343	-	PR_intron	rna-XM_027977653.1		Coarse specific
GINS2	NC_040265.1	12329431	12329641	peak_14959	211	-	utr3	rna-XM_015100149.2		Coarse specific
SLC7A5	NC_040265.1	14081843	14081993	peak_14969	151	-	utr3	rna-XM_027977720.1		Coarse specific
CTU2	NC_040265.1	14704304	14704511	peak_14971	208	-	PR_intron	rna-XM_027977737.1		Coarse specific
SLC22A31	NC_040265.1	15057778	15057987	peak_14979	210	-	utr3	rna-XM_027977754.1		Coarse specific
SPATA2L	NC_040265.1	15358716	15358896	peak_14986	181	-	cds	rna-XM_004014961.4		Coarse specific
MYLK3	NC_040265.1	15840217	15840428	peak_14998	212	-	NP_exon	rna-XR_001044986.3		Coarse specific
LOC106991594	NC_040265.1	27537849	27538148	peak_15034	300	-	NP_exon	rna-XR_003591483.1		Coarse specific
KCTD19	NC_040265.1	37693173	37693650	peak_15067	478	-	cds	rna-XM_027978074.1		Coarse specific
NOB1	NC_040265.1	39577701	39577911	peak_15102	211	-	utr3	rna-XM_012190045.3		Coarse specific
IST1	NC_040265.1	41990181	41990480	peak_15110	300	-	cds	rna-XM_012190049.3		Coarse specific
ZNF792	NC_040265.1	48397886	48398303	peak_15134	418	-	cds	rna-XM_027977406.1		Coarse specific
ATP4A	NC_040265.1	48929495	48930012	peak_15144	518	-	PR_intron	rna-XM_027977449.1		Coarse specific
DPF1	NC_040265.1	50912737	50912886	peak_15180	150	-	utr3	rna-XM_027978227.1		Coarse specific
LOC114117807	NC_040265.1	50933551	50939053	peak_15181	5503	-	NP_intron	rna-XR_003591409.1		Coarse specific
PPP1R14A	NC_040265.1	50952294	50955216	peak_15182	2923	-	PR_intron	rna-XM_012095024.3		Coarse specific
LGALS7	NC_040265.1	51412121	51412298	peak_15185	178	-	cds	rna-XM_004015233.4		Coarse specific
SARS2	NC_040265.1	51536188	51536609	peak_15189	422	-	utr3	rna-XM_027978259.1		Coarse specific
LOC105602072	NC_040265.1	53894406	53894555	peak_15223	150	-	NP_exon	gene-LOC105602072.trans		Coarse specific
NOVA2	NC_040265.1	56937404	56937584	peak_15301	181	-	cds	rna-XM_027978509.1		Coarse specific
MAMSTR	NC_040265.1	58802945	58803154	peak_15330	210	-	cds	rna-XM_012190626.2		Coarse specific
IZUMO1	NC_040265.1	58827530	58827769	peak_15333	240	-	utr5	rna-XM_027977370.1		Coarse specific
KCNA7	NC_040265.1	59030000	59030180	peak_15344	181	-	utr3	rna-XM_027978596.1		Coarse specific
AKT1S1	NC_040265.1	59661801	59662011	peak_15356	211	-	PR_intron	rna-XM_012190718.3		Coarse specific
NAPSA	NC_040265.1	59953267	59953594	peak_15368	328	-	PR_intron	rna-XM_012190732.3		Coarse specific
LOC114118046	NC_040265.1	64900128	64900399	peak_15445	272	-	PR_intron	rna-XM_027978702.1		Coarse specific
LOC101112084	NC_040265.1	65148812	65149052	peak_15453	241	-	utr3	rna-XM_027978713.1		Coarse specific
SSC5D	NC_040265.1	66699436	66699890	peak_15469	455	-	cds	rna-XM_027978774.1		Coarse specific
EPS8L1	NC_040265.1	67000255	67001574	peak_15475	1320	-	PR_intron	rna-XM_027978805.1		Coarse specific
CDC42EP5	NC_040265.1	67987069	67987398	peak_15478	330	-	utr5	rna-XM_027978830.1		Coarse specific
TSEN34	NC_040265.1	68128317	68128858	peak_15480	542	-	PR_intron	rna-XM_027978855.1		Coarse specific
LOC105602107	NC_040265.1	69860885	69861632	peak_15523	748	-	utr3	rna-XM_027978916.1		Coarse specific
LOC105602036	NC_040265.1	70209386	70209657	peak_15529	272	-	cds	rna-XM_027978917.1		Coarse specific
LOC114117954	NC_040265.1	70491063	70492245	peak_15541	1183	-	NP_intron	gene-LOC114117954.trans		Coarse specific
LOC101117613	NC_040265.1	70529016	70529227	peak_15542	212	-	cds	rna-XM_027978921.1		Coarse specific
LOC101117613	NC_040265.1	70529435	70529676	peak_15543	242	-	cds	rna-XM_027978921.1		Coarse specific
C14H19orf18	NC_040265.1	70712942	70713210	peak_15544	269	-	utr3	rna-XM_027978948.1		Coarse specific
ZBTB45	NC_040265.1	71005444	71005800	peak_15553	357	-	utr3	rna-XM_027978940.1		Coarse specific
CHMP2A	NC_040265.1	71039016	71039107	peak_15555	92	-	cds	rna-XM_004015467.4		Coarse specific
CHMP2A	NC_040265.1	71039905	71040025	peak_15556	121	-	utr5	rna-XM_004015466.4		Coarse specific
LOC101121879	NC_040266.1	12219229	12219319	peak_15575	91	+	cds	rna-XM_012096517.2		Coarse specific
RAB39A	NC_040266.1	19207621	19207798	peak_15592	178	+	cds	rna-XM_004015997.3		Coarse specific
NNMT	NC_040266.1	27356025	27356146	peak_15622	122	+	utr5	rna-XM_027979223.1		Coarse specific
NNMT	NC_040266.1	27359170	27360923	peak_15623	1754	+	PR_intron	rna-XM_027979223.1		Coarse specific
NNMT	NC_040266.1	27361072	27361612	peak_15624	541	+	utr3	rna-XM_027979223.1		Coarse specific
RBM7	NC_040266.1	27478397	27478698	peak_15625	302	+	cds	rna-XM_012095475.3		Coarse specific
TAGLN	NC_040266.1	30703098	30703493	peak_15629	396	+	PR_intron	rna-XM_004016051.4		Coarse specific
HINFP	NC_040266.1	32518803	32519852	peak_15668	1050	+	PR_intron	rna-XM_027979293.1		Coarse specific
NLRX1	NC_040266.1	32560393	32560694	peak_15669	302	+	cds	rna-XM_027979294.1		Coarse specific
NLRX1	NC_040266.1	32561612	32561793	peak_15670	182	+	cds	rna-XM_027979294.1		Coarse specific
GRIK4	NC_040266.1	34404542	34404722	peak_15685	181	+	PR_intron	rna-XM_027979330.1		Coarse specific
GRIK4	NC_040266.1	34412663	34412843	peak_15686	181	+	cds	rna-XM_027979330.1		Coarse specific
GRAMD1B	NC_040266.1	37113794	37116914	peak_15697	3121	+	PR_intron	rna-XM_027979343.1		Coarse specific
RRAS2	NC_040266.1	41382954	41383074	peak_15709	121	+	utr5	rna-XM_027979367.1		Coarse specific
DKK3	NC_040266.1	43714583	43714673	peak_15711	91	+	utr5	rna-XM_027979387.1		Coarse specific
GALNT18	NC_040266.1	44093616	44093797	peak_15712	182	+	utr5	rna-XM_027979391.1		Coarse specific
LOC114118410	NC_040266.1	46482619	46482859	peak_15725	241	+	NP_exon	rna-XR_003591781.1		Coarse specific
DENND5A	NC_040266.1	46566706	46567186	peak_15726	481	+	cds	rna-XM_015101040.2		Coarse specific
TPP1	NC_040266.1	49634816	49634996	peak_15761	181	+	utr3	rna-XM_004016206.4		Coarse specific
NUP98	NC_040266.1	54369182	54377192	peak_15785	8011	+	PR_intron	rna-XM_015101065.2		Coarse specific
NUP98	NC_040266.1	54389775	54396019	peak_15786	6245	+	PR_intron	rna-XM_015101065.2		Coarse specific
LRRC51	NC_040266.1	54732162	54732461	peak_15788	300	+	utr3	rna-XM_012095261.3		Coarse specific
FAM168A	NC_040266.1	56113048	56113258	peak_15800	211	+	PR_intron	rna-XM_012096020.3		Coarse specific
NEU3	NC_040266.1	57382061	57382242	peak_15809	182	+	cds	rna-XM_027979536.1		Coarse specific
MYO7A	NC_040266.1	59924041	59929344	peak_15825	5304	+	PR_intron	rna-XM_027979568.1		Coarse specific
PRRG4	NC_040266.1	68571691	68571841	peak_15833	151	+	utr3	rna-XM_004016381.4		Coarse specific
CAPRIN1	NC_040266.1	69704697	69717593	peak_15846	12897	+	PR_intron	rna-XM_012096203.3		Coarse specific
PDHX	NC_040266.1	70468091	70503788	peak_15851	35698	+	PR_intron	rna-XM_004016404.4		Coarse specific
CD44	NC_040266.1	70765967	70774602	peak_15852	8636	+	PR_intron	rna-XM_027979623.1		Coarse specific
PRR5L	NC_040266.1	72076268	72076538	peak_15859	271	+	cds	rna-XM_004016409.4		Coarse specific
PTPMT1	NC_040266.1	83647776	83647983	peak_15896	208	+	cds	rna-XM_012096635.3		Coarse specific
LOC114118467	NC_040266.1	87029639	87029999	peak_15902	361	+	NP_exon	rna-XR_003591812.1		Coarse specific
ALKBH8	NC_040266.1	18542699	18550274	peak_15949	7576	-	PR_intron	rna-XM_027979164.1		Coarse specific
SLC35F2	NC_040266.1	19033672	19033823	peak_15950	152	-	utr3	rna-XM_004015996.4		Coarse specific
FDXACB1	NC_040266.1	24736958	24737258	peak_15969	301	-	cds	rna-XM_004016016.4		Coarse specific
TMPRSS13	NC_040266.1	31386901	31387410	peak_15990	510	-	utr3	rna-XM_012095513.3		Coarse specific
SCN4B	NC_040266.1	31645275	31645485	peak_15991	211	-	utr3	rna-XM_015100939.2		Coarse specific
JAML	NC_040266.1	31702176	31702562	peak_15993	387	-	utr3	rna-XM_012095521.3		Coarse specific
MPZL2	NC_040266.1	31769811	31769991	peak_15994	181	-	utr5	rna-XM_027979247.1		Coarse specific
DPAGT1	NC_040266.1	32492207	32492656	peak_16009	450	-	utr5	rna-XM_004016095.4		Coarse specific
NCR3LG1	NC_040266.1	38024811	38025958	peak_16032	1148	-	PR_intron	rna-XM_012095666.3		Coarse specific
NCR3LG1	NC_040266.1	38037952	38038163	peak_16033	212	-	utr5	rna-XM_012095666.3		Coarse specific
LOC114118475	NC_040266.1	43714601	43714869	peak_16057	269	-	cds	rna-XM_027979841.1		Coarse specific
ZNF143	NC_040266.1	46290553	46303300	peak_16068	12748	-	PR_intron	rna-XM_012095792.3		Coarse specific
DNHD1	NC_040266.1	49688985	49689455	peak_16094	471	-	PR_intron	rna-XM_027979850.1		Coarse specific
SMPD1	NC_040266.1	49837049	49837556	peak_16096	508	-	cds	rna-NM_001166201.1		Coarse specific
LOC105606072	NC_040266.1	50580333	50580483	peak_16097	151	-	NP_exon	gene-LOC105606072.trans		Coarse specific
LOC101102838	NC_040266.1	54543867	54547806	peak_16105	3940	-	PR_intron	rna-XM_027979466.1		Coarse specific
LAMTOR1	NC_040266.1	54733146	54733385	peak_16108	240	-	utr3	rna-XM_027979489.1		Coarse specific
ARAP1	NC_040266.1	55251976	55252642	peak_16114	667	-	PR_intron	rna-XM_027979494.1		Coarse specific
ARAP1	NC_040266.1	55282246	55282515	peak_16115	270	-	cds	rna-XM_027979494.1		Coarse specific
FCHSD2	NC_040266.1	55389045	55418354	peak_16116	29310	-	PR_intron	rna-XM_004016298.4		Coarse specific
UCP2	NC_040266.1	56517335	56517602	peak_16124	268	-	utr3	rna-NM_001280682.1		Coarse specific
ARRB1	NC_040266.1	57590995	57591115	peak_16134	121	-	utr3	rna-XM_004016327.4		Coarse specific
LIN7C	NC_040266.1	61765845	61765936	peak_16157	92	-	cds	rna-XM_004016356.3		Coarse specific
FBXO3	NC_040266.1	69419053	69424329	peak_16163	5277	-	PR_intron	rna-XM_004016392.4		Coarse specific
ABTB2	NC_040266.1	69789158	69789398	peak_16166	241	-	utr3	rna-XM_027979614.1		Coarse specific
ABTB2	NC_040266.1	69973598	69973928	peak_16167	331	-	cds	rna-XM_027979614.1		Coarse specific
SLC1A2	NC_040266.1	70815997	70945825	peak_16169	129829	-	PR_intron	rna-XM_027979630.1		Coarse specific
PEX16	NC_040266.1	82198226	82198434	peak_16182	209	-	utr5	rna-XM_012096310.3		Coarse specific
SLC43A3	NC_040266.1	86962560	86962680	peak_16227	121	-	utr3	rna-XM_015101170.2		Coarse specific
GLYAT	NC_040266.1	88502465	88502614	peak_16236	150	-	cds	rna-XM_004016495.4		Coarse specific
VPS26B	NC_040266.1	89893188	89893488	peak_16251	301	-	utr3	rna-XM_027979830.1		Coarse specific
LOC114118713	NC_040267.1	1617617	1617795	peak_16255	179	+	NP_exon	gene-LOC114118713.trans		Coarse specific
DOCK2	NC_040267.1	2037614	2037792	peak_16260	179	+	PR_intron	rna-XM_027980214.1		Coarse specific
NEURL1B	NC_040267.1	4729051	4729711	peak_16266	661	+	utr3	rna-XM_015101239.2		Coarse specific
LOC101110178	NC_040267.1	10549174	10562327	peak_16287	13154	+	PR_intron	rna-XM_027980023.1		Coarse specific
AK6	NC_040267.1	10830180	10830270	peak_16290	91	+	cds	rna-NM_001285802.1		Coarse specific
ADAMTS6	NC_040267.1	14752494	14766384	peak_16298	13891	+	PR_intron	rna-XM_004016937.4		Coarse specific
LOC101112261	NC_040267.1	19781732	19782003	peak_16302	272	+	utr3	rna-XM_027980059.1		Coarse specific
LOC101113531	NC_040267.1	25643427	25644148	peak_16315	722	+	cds	rna-XM_027980072.1		Coarse specific
CCL28	NC_040267.1	33076802	33076979	peak_16322	178	+	cds	rna-NM_001129903.1		Coarse specific
RAD1	NC_040267.1	41434619	41434800	peak_16346	182	+	utr5	rna-XM_027980128.1		Coarse specific
FASTKD3	NC_040267.1	71379862	71380433	peak_16373	572	+	NP_exon	rna-XR_003591932.1		Coarse specific
LOC105602651	NC_040267.1	75778545	75778786	peak_16376	242	+	NP_exon	rna-XR_003591883.1		Coarse specific
LOC105602651	NC_040267.1	75779204	75779385	peak_16377	182	+	NP_exon	rna-XR_003591883.1		Coarse specific
MRPL36	NC_040267.1	77358573	77358662	peak_16384	90	+	utr3	rna-XM_004017098.4		Coarse specific
LOC114118720	NC_040267.1	4268824	4268972	peak_16409	149	-	NP_exon	rna-XR_003591889.1		Coarse specific
TNPO1	NC_040267.1	9183426	9183667	peak_16427	242	-	utr3	rna-XM_012096778.3		Coarse specific
MCCC2	NC_040267.1	10441425	10441486	peak_16439	62	-	utr5	rna-XM_004016902.4		Coarse specific
LOC114118733	NC_040267.1	14891742	14891921	peak_16481	180	-	NP_exon	rna-XR_003591901.1		Coarse specific
RGS7BP	NC_040267.1	15295607	15295757	peak_16485	151	-	utr3	rna-XM_004016942.4		Coarse specific
KIF2A	NC_040267.1	18019811	18020142	peak_16489	332	-	utr3	rna-XM_015101280.2		Coarse specific
KIF2A	NC_040267.1	18046479	18048994	peak_16491	2516	-	PR_intron	rna-XM_015101280.2		Coarse specific
LOC101118133	NC_040267.1	25689775	25690073	peak_16505	299	-	NP_exon	gene-LOC101118133.trans		Coarse specific
HSPB3	NC_040267.1	26003258	26003617	peak_16508	360	-	utr3	rna-XM_004016995.4		Coarse specific
NDUFS4	NC_040267.1	26853621	26854159	peak_16510	539	-	PR_intron	rna-XM_004016997.4		Coarse specific
MRPS30	NC_040267.1	31762046	31762255	peak_16520	210	-	cds	rna-XM_004017006.2		Coarse specific
WDR70	NC_040267.1	38997472	39014410	peak_16540	16939	-	PR_intron	rna-XM_027980101.1		Coarse specific
LOC114118756	NC_040267.1	69613942	69617442	peak_16592	3501	-	NP_intron	rna-XR_003591931.1		Coarse specific
AHRR	NC_040267.1	78168007	78168187	peak_16617	181	-	utr3	rna-XM_027979965.1		Coarse specific
AHRR	NC_040267.1	78168632	78168990	peak_16618	359	-	cds	rna-XM_027979965.1		Coarse specific
KLHL2	NC_040268.1	916983	933944	peak_16620	16962	+	PR_intron	rna-XM_027980301.1		Coarse specific
CPE	NC_040268.1	1153648	1153858	peak_16623	211	+	utr3	rna-XM_004017176.4		Coarse specific
NDUFC1	NC_040268.1	19902815	19902965	peak_16667	151	+	utr3	rna-XM_004017243.3		Coarse specific
MFSD8	NC_040268.1	33121330	33121598	peak_16683	269	+	utr3	rna-XM_012097505.3		Coarse specific
NSL1	NC_040268.1	38151916	38152096	peak_16690	181	+	cds	rna-XM_004013896.4		Coarse specific
LOC101104012	NC_040268.1	40887130	40887422	peak_16700	293	+	PR_intron	rna-XM_004017273.4		Coarse specific
CTSO	NC_040268.1	51320687	51321993	peak_16710	1307	+	PR_intron	rna-XM_027980246.1		Coarse specific
VPS33A	NC_040268.1	62131796	62132006	peak_16779	211	+	utr3	rna-XM_004017339.4		Coarse specific
MORN3	NC_040268.1	62568837	62569652	peak_16782	816	+	PR_intron	rna-XM_027956480.1		Coarse specific
TBX3	NC_040268.1	69121830	69122040	peak_16821	211	+	cds	rna-XM_027956552.1		Coarse specific
DTX1	NC_040268.1	70107517	70107758	peak_16826	242	+	utr5	rna-XM_027956560.1		Coarse specific
LOC101117965	NC_040268.1	71941068	71941127	peak_16837	60	+	utr3	rna-XM_004017415.3		Coarse specific
TRPV4	NC_040268.1	72649801	72649921	peak_16853	121	+	utr3	rna-XM_027956636.1		Coarse specific
CORO1C	NC_040268.1	73513349	73513559	peak_16867	211	+	utr3	rna-XM_027956653.1		Coarse specific
SGSM1	NC_040268.1	74331978	74332218	peak_16875	241	+	utr3	rna-XM_027956666.1		Coarse specific
LOC101105359	NC_040268.1	75555347	75555528	peak_16897	182	+	NP_exon	rna-XR_001021802.3		Coarse specific
MTFP1	NC_040268.1	78708937	78709088	peak_16919	152	+	PR_intron	rna-XM_012098058.3		Coarse specific
C17H22orf15	NC_040268.1	80696101	80696607	peak_16953	507	+	utr3	rna-XM_027980275.1		Coarse specific
C17H22orf15	NC_040268.1	80696755	80697024	peak_16954	270	+	utr3	rna-XM_027980275.1		Coarse specific
LOC101118990	NC_040268.1	80806435	80806736	peak_16958	302	+	utr3	rna-XM_027956841.1		Coarse specific
TOP3B	NC_040268.1	81431683	81431864	peak_16963	182	+	cds	rna-XM_027956864.1		Coarse specific
MAPK1	NC_040268.1	81518044	81518194	peak_16966	151	+	utr3	rna-XM_027956867.1		Coarse specific
SERPIND1	NC_040268.1	81697291	81697589	peak_16971	299	+	cds	rna-XM_027956881.1		Coarse specific
P2RX6	NC_040268.1	81829135	81829344	peak_16979	210	+	utr3	rna-XM_027956895.1		Coarse specific
LOC105602963	NC_040268.1	81835041	81835280	peak_16980	240	+	NP_exon	rna-XR_003585603.1		Coarse specific
FGB	NC_040268.1	3375104	3376960	peak_16999	1857	-	PR_intron	rna-XM_004017184.3		Coarse specific
HHIP	NC_040268.1	14870369	14870549	peak_17027	181	-	utr5	rna-XM_004017224.4		Coarse specific
LOC114108789	NC_040268.1	19000678	19004946	peak_17039	4269	-	NP_intron	rna-XR_003585510.1		Coarse specific
NOCT	NC_040268.1	20085541	20086110	peak_17044	570	-	cds	rna-XM_015101513.2		Coarse specific
INTU	NC_040268.1	33317037	33317337	peak_17062	301	-	cds	rna-XM_004017263.4		Coarse specific
TATDN3	NC_040268.1	38099042	38099338	peak_17080	297	-	utr3	rna-XM_027956300.1		Coarse specific
GLT1D1	NC_040268.1	56070408	56093812	peak_17146	23405	-	PR_intron	rna-XM_004017310.4		Coarse specific
LOC114118855	NC_040268.1	59485365	59485513	peak_17154	149	-	utr5	rna-XM_027980252.1		Coarse specific
CCDC62	NC_040268.1	61700721	61701020	peak_17176	300	-	cds	rna-XM_012097729.3		Coarse specific
CCDC62	NC_040268.1	61701138	61709874	peak_17177	8737	-	PR_intron	rna-XM_012097730.3		Coarse specific
RNF34	NC_040268.1	62753811	62754022	peak_17204	212	-	cds	rna-XM_012097773.3		Coarse specific
P2RX4	NC_040268.1	62907414	62907594	peak_17205	181	-	utr3	rna-XM_027956494.1		Coarse specific
GPN3	NC_040268.1	63316766	63316915	peak_17207	150	-	utr3	rna-XM_027956498.1		Coarse specific
PHETA1	NC_040268.1	64086841	64087052	peak_17210	212	-	utr3	rna-XM_027956511.1		Coarse specific
PRKAB1	NC_040268.1	64706211	64706449	peak_17217	239	-	utr3	rna-XM_027956524.1		Coarse specific
HSPB8	NC_040268.1	65117836	65117987	peak_17218	152	-	cds	rna-XM_004017375.4		Coarse specific
PEBP1	NC_040268.1	66046168	66046376	peak_17221	209	-	utr3	rna-XM_004017378.4		Coarse specific
LOC105602911	NC_040268.1	70400801	70401040	peak_17229	240	-	utr3	rna-XM_012097882.2		Coarse specific
PXN	NC_040268.1	71769355	71769475	peak_17243	121	-	PR_intron	rna-XM_027956614.1		Coarse specific
FAM222A	NC_040268.1	72663162	72663311	peak_17249	150	-	cds	rna-XM_027956637.1		Coarse specific
FAM222A	NC_040268.1	72663932	72664170	peak_17250	239	-	cds	rna-XM_027956637.1		Coarse specific
TPST2	NC_040268.1	75451648	75451948	peak_17268	301	-	cds	rna-XM_012097997.3		Coarse specific
DUSP18	NC_040268.1	78858167	78858497	peak_17301	331	-	PR_intron	rna-XM_027956779.1		Coarse specific
EIF4ENIF1	NC_040268.1	79392961	79413753	peak_17313	20793	-	PR_intron	rna-XM_015101720.2		Coarse specific
SLC7A4	NC_040268.1	81831241	81832452	peak_17368	1212	-	cds	rna-XM_027956892.1		Coarse specific
TXNRD2	NC_040268.1	82350962	82351113	peak_17386	152	-	PR_intron	rna-XM_027956932.1		Coarse specific
LINS1	NC_040269.1	5785325	5785566	peak_17396	242	+	cds	rna-XM_012098328.3		Coarse specific
LOC101113177	NC_040269.1	10183146	10183296	peak_17406	151	+	NP_exon	gene-LOC101113177.trans		Coarse specific
ACAN	NC_040269.1	17876588	17876978	peak_17415	391	+	utr3	rna-XM_027957062.1		Coarse specific
VPS33B	NC_040269.1	19092264	19092445	peak_17431	182	+	utr3	rna-XM_012098474.2		Coarse specific
HDDC3	NC_040269.1	19150005	19150698	peak_17435	694	+	PR_intron	rna-XM_004017758.4		Coarse specific
SLC28A1	NC_040269.1	19940693	19941023	peak_17448	331	+	utr5	rna-XM_027957091.1		Coarse specific
TMED3	NC_040269.1	23405320	23405441	peak_17468	122	+	utr3	rna-XM_004017783.4		Coarse specific
FAN1	NC_040269.1	25276179	25276508	peak_17482	330	+	cds	rna-XM_004017802.4		Coarse specific
IDH3A	NC_040269.1	28501197	28501437	peak_17495	241	+	utr3	rna-XM_015101962.2		Coarse specific
RCN2	NC_040269.1	30018069	30018159	peak_17503	91	+	utr5	rna-XM_027957157.1		Coarse specific
FAM219B	NC_040269.1	31647579	31647848	peak_17527	270	+	utr3	rna-XM_012098686.3		Coarse specific
STOML1	NC_040269.1	32540555	32540735	peak_17533	181	+	utr3	rna-XM_004017862.4		Coarse specific
STOML1	NC_040269.1	32540884	32541184	peak_17534	301	+	utr3	rna-XM_004017862.4		Coarse specific
AP4S1	NC_040269.1	40556088	40556325	peak_17536	238	+	utr3	rna-XM_004017877.4		Coarse specific
TMEM251	NC_040269.1	58156697	58156995	peak_17592	299	+	cds	rna-XM_012098952.3		Coarse specific
UBR7	NC_040269.1	58183570	58189825	peak_17593	6256	+	PR_intron	rna-XM_027957341.1		Coarse specific
LOC101117622	NC_040269.1	65180487	65180846	peak_17614	360	+	utr5	rna-XM_015102048.2		Coarse specific
LOC105606646	NC_040269.1	66399541	66399811	peak_17626	271	+	NP_exon	rna-XR_003585780.1		Coarse specific
LOC105606646	NC_040269.1	66400437	66400737	peak_17628	301	+	NP_exon	rna-XR_003585780.1		Coarse specific
CLBA1	NC_040269.1	70107539	70107749	peak_17677	211	+	utr3	rna-XM_027957474.1		Coarse specific
TEDC1	NC_040269.1	70476353	70476503	peak_17682	151	+	utr3	rna-XM_027957493.1		Coarse specific
MAGEL2	NC_040269.1	477491	477672	peak_17687	182	-	cds	rna-XM_015101846.2		Coarse specific
NTRK3	NC_040269.1	16097733	16097944	peak_17727	212	-	utr3	rna-XM_027957052.1		Coarse specific
DET1	NC_040269.1	16784947	16785366	peak_17730	420	-	cds	rna-XM_012098440.3		Coarse specific
LOC101105107	NC_040269.1	18676714	18677192	peak_17743	479	-	utr3	rna-XM_004017752.3		Coarse specific
UNC45A	NC_040269.1	19131980	19132457	peak_17745	478	-	NP_exon	rna-XR_003585704.1		Coarse specific
MCEE	NC_040269.1	25250818	25250993	peak_17773	176	-	utr3	rna-XM_004017800.4		Coarse specific
TBC1D2B	NC_040269.1	28318997	28319356	peak_17783	360	-	utr3	rna-XM_004018086.3		Coarse specific
TBC1D2B	NC_040269.1	28343761	28344031	peak_17785	271	-	cds	rna-XM_004018086.3		Coarse specific
CLK3	NC_040269.1	31958644	31958973	peak_17812	330	-	utr3	rna-XM_004017854.4		Coarse specific
ARID3B	NC_040269.1	32037381	32037562	peak_17814	182	-	cds	rna-XM_027957189.1		Coarse specific
NOVA1	NC_040269.1	34986376	35069107	peak_17825	82732	-	PR_intron	rna-XM_027957221.1		Coarse specific
MBIP	NC_040269.1	45384428	45386528	peak_17855	2101	-	PR_intron	rna-XM_004017899.4		Coarse specific
TRAPPC6B	NC_040269.1	48349493	48349792	peak_17859	300	-	utr5	rna-XM_004017910.3		Coarse specific
LOC105603203	NC_040269.1	55318170	55318572	peak_17871	403	-	NP_intron	rna-XR_003585754.1		Coarse specific
ITPK1	NC_040269.1	57942901	57943231	peak_17910	331	-	cds	rna-XM_027957339.1		Coarse specific
SERPINA12	NC_040269.1	59561394	59567495	peak_17928	6102	-	PR_intron	rna-XM_012099001.3		Coarse specific
CLMN	NC_040269.1	60376630	60380840	peak_17934	4211	-	PR_intron	rna-XM_012099011.3		Coarse specific
DEGS2	NC_040269.1	65592868	65593169	peak_17951	302	-	utr3	rna-XM_015102049.2		Coarse specific
SLC25A29	NC_040269.1	65706205	65706355	peak_17952	151	-	cds	rna-XM_027957398.1		Coarse specific
LOC105606646	NC_040269.1	66326788	66327269	peak_17957	482	-	NP_intron	rna-XR_003585779.1		Coarse specific
LOC105603310	NC_040269.1	68521689	68522206	peak_17969	518	-	NP_intron	rna-XR_003585820.1		Coarse specific
PPP1R13B	NC_040269.1	69034736	69034916	peak_17974	181	-	cds	rna-XM_027957456.1		Coarse specific
CMC1	NC_040270.1	2965532	2965622	peak_17989	91	+	PR_intron	rna-XM_015102210.2		Coarse specific
CMTM7	NC_040270.1	7300824	7301002	peak_17997	179	+	utr3	rna-XM_015102212.2		Coarse specific
MLH1	NC_040270.1	11109230	11109440	peak_18005	211	+	PR_intron	rna-XM_012099376.3		Coarse specific
CTDSPL	NC_040270.1	12043805	12044015	peak_18019	211	+	NP_exon	rna-XR_003586028.1		Coarse specific
VIPR1	NC_040270.1	15611868	15612255	peak_18069	388	+	utr3	rna-XM_027958056.1		Coarse specific
ABHD5	NC_040270.1	16607610	16607790	peak_18088	181	+	cds	rna-NM_001104933.1		Coarse specific
TCAIM	NC_040270.1	17291540	17294824	peak_18089	3285	+	PR_intron	rna-XM_004018258.4		Coarse specific
LMOD3	NC_040270.1	33977170	33980822	peak_18148	3653	+	PR_intron	rna-XM_012099691.3		Coarse specific
LMOD3	NC_040270.1	33981269	33992162	peak_18149	10894	+	PR_intron	rna-XM_012099691.3		Coarse specific
LMOD3	NC_040270.1	33992967	33993148	peak_18150	182	+	utr3	rna-XM_012099691.3		Coarse specific
TNNC1	NC_040270.1	50398700	50400231	peak_18220	1532	+	PR_intron	rna-XM_004018400.3		Coarse specific
TMEM115	NC_040270.1	51979862	51980313	peak_18243	452	+	utr3	rna-XM_004018437.4		Coarse specific
TUSC2	NC_040270.1	52004860	52005010	peak_18244	151	+	utr3	rna-XM_027957596.1		Coarse specific
QARS	NC_040270.1	52891730	52892000	peak_18274	271	+	PR_intron	rna-XM_004018470.4		Coarse specific
ARIH2OS	NC_040270.1	53015228	53015700	peak_18282	473	+	utr3	rna-XM_015102151.2		Coarse specific
PRKAR2A	NC_040270.1	53119723	53119784	peak_18284	62	+	cds	rna-XM_015102438.2		Coarse specific
PRKAR2A	NC_040270.1	53129274	53129484	peak_18285	211	+	utr3	rna-XM_015102438.2		Coarse specific
LOC101110095	NC_040270.1	53244279	53244590	peak_18290	312	+	PR_intron	rna-XM_012100093.2		Coarse specific
PFKFB4	NC_040270.1	53327008	53327367	peak_18297	360	+	utr3	rna-XM_004018485.4		Coarse specific
PFKFB4	NC_040270.1	53327426	53327814	peak_18298	389	+	utr3	rna-XM_004018485.4		Coarse specific
PFKFB4	NC_040270.1	53328111	53328559	peak_18299	449	+	utr3	rna-XM_004018485.4		Coarse specific
TMEM158	NC_040270.1	55937576	55937874	peak_18347	299	+	cds	rna-XM_027957742.1		Coarse specific
TIMP4	NC_040270.1	58842886	58843036	peak_18368	151	+	utr3	rna-XM_027957804.1		Coarse specific
HMCES	NC_040270.1	61118117	61118296	peak_18395	180	+	cds	rna-XM_027957855.1		Coarse specific
HMCES	NC_040270.1	61120518	61120608	peak_18396	91	+	utr3	rna-XM_027957855.1		Coarse specific
MGLL	NC_040270.1	61780230	61780439	peak_18400	210	+	utr3	rna-XM_012100296.3		Coarse specific
CFAP100	NC_040270.1	62616519	62616750	peak_18413	232	+	cds	rna-XM_027957889.1		Coarse specific
LOC105603319	NC_040270.1	123061	123445	peak_18414	385	-	NP_exon	rna-XR_001022366.2		Coarse specific
LOC101122140	NC_040270.1	172140	188498	peak_18420	16359	-	PR_intron	rna-XM_015102191.2		Coarse specific
LOC101112930	NC_040270.1	8037171	8037531	peak_18428	361	-	PR_intron	rna-XM_015102219.2		Coarse specific
XIRP1	NC_040270.1	13090931	13091172	peak_18440	242	-	cds	rna-XM_027958029.1		Coarse specific
XIRP1	NC_040270.1	13092670	13093451	peak_18441	782	-	cds	rna-XM_027958029.1		Coarse specific
XIRP1	NC_040270.1	13093569	13093840	peak_18442	272	-	cds	rna-XM_027958029.1		Coarse specific
LOC105603384	NC_040270.1	13933924	13958396	peak_18446	24473	-	NP_intron	rna-XR_003586043.1		Coarse specific
IL17RC	NC_040270.1	17839077	17839258	peak_18473	182	-	utr5	rna-XM_027958088.1		Coarse specific
JAGN1	NC_040270.1	17855774	17856193	peak_18476	420	-	cds	rna-XM_027958095.1		Coarse specific
CPNE9	NC_040270.1	17996890	17997160	peak_18487	271	-	PR_intron	rna-XM_027958109.1		Coarse specific
CAV3	NC_040270.1	18766130	18766424	peak_18495	295	-	utr3	rna-XM_004018300.4		Coarse specific
LMCD1	NC_040270.1	18910656	18915602	peak_18497	4947	-	PR_intron	rna-XM_004018302.3		Coarse specific
LMCD1	NC_040270.1	18921940	18951115	peak_18498	29176	-	PR_intron	rna-XM_004018302.3		Coarse specific
ARL6IP5	NC_040270.1	34008718	34008958	peak_18518	241	-	PR_intron	rna-XM_004018335.4		Coarse specific
PDE12	NC_040270.1	45629445	45629775	peak_18547	331	-	cds	rna-XM_027958256.1		Coarse specific
ABHD14A	NC_040270.1	50914052	50914352	peak_18567	301	-	utr3	rna-XM_004018415.3		Coarse specific
LOC101114909	NC_040270.1	54467171	54467506	peak_18633	336	-	cds	rna-XM_012100154.2		Coarse specific
TMEM42	NC_040270.1	56203048	56203258	peak_18646	211	-	cds	rna-XM_027957749.1		Coarse specific
ATP2B2	NC_040270.1	56285438	56285679	peak_18647	242	-	utr3	rna-XM_027957757.1		Coarse specific
ATP2B2	NC_040270.1	56286187	56286368	peak_18649	182	-	utr3	rna-XM_027957757.1		Coarse specific
ATP2B2	NC_040270.1	56351770	56367606	peak_18651	15837	-	PR_intron	rna-XM_027957757.1		Coarse specific
VGLL4	NC_040270.1	57556622	57556862	peak_18653	241	-	PR_intron	rna-XM_027957773.1		Coarse specific
TRH	NC_040270.1	57793724	57795051	peak_18654	1328	-	PR_intron	rna-XM_012100221.3		Coarse specific
CAND2	NC_040270.1	58259430	58259639	peak_18656	210	-	cds	rna-XM_027957794.1		Coarse specific
CAND2	NC_040270.1	58262615	58265133	peak_18658	2519	-	PR_intron	rna-XM_027957794.1		Coarse specific
HDAC11	NC_040270.1	60296400	60296700	peak_18680	301	-	utr3	rna-XM_027957834.1		Coarse specific
HDAC11	NC_040270.1	60297118	60297358	peak_18681	241	-	cds	rna-XM_027957834.1		Coarse specific
KBTBD12	NC_040270.1	61528998	61529268	peak_18693	271	-	utr3	rna-XM_027957865.1		Coarse specific
LOC101123281	NC_040270.1	61787474	61787595	peak_18694	122	-	utr3	rna-XM_027957870.1		Coarse specific
LOC101123281	NC_040270.1	61788103	61788283	peak_18695	181	-	utr3	rna-XM_027957870.1		Coarse specific
LOC101123281	NC_040270.1	61793123	61794410	peak_18696	1288	-	PR_intron	rna-XM_027957868.1		Coarse specific
PHF1	NC_040271.1	9294822	9295137	peak_18752	316	+	NP_intron	rna-XR_003586184.1		Coarse specific
PHF1	NC_040271.1	9296211	9296392	peak_18753	182	+	cds	rna-XM_015102654.2		Coarse specific
LOC114109606	NC_040271.1	9416161	9417206	peak_18762	1046	+	PR_intron	rna-XM_027958628.1		Coarse specific
LOC106991804	NC_040271.1	11402870	11403198	peak_18786	329	+	NP_exon	rna-XR_001436365.2		Coarse specific
PNPLA1	NC_040271.1	11886128	11897937	peak_18799	11810	+	PR_intron	rna-XM_012100555.3		Coarse specific
KCTD20	NC_040271.1	12066876	12066997	peak_18800	122	+	cds	rna-XM_027959119.1		Coarse specific
CDKN1A	NC_040271.1	12237045	12237195	peak_18801	151	+	cds	rna-XM_012100421.3		Coarse specific
GLP1R	NC_040271.1	14522788	14523028	peak_18810	241	+	utr3	rna-XM_027959190.1		Coarse specific
CNPY3	NC_040271.1	18311320	18312291	peak_18839	972	+	cds	rna-XM_027959151.1		Coarse specific
KLC4	NC_040271.1	18399947	18400127	peak_18845	181	+	utr5	rna-XM_004018839.3		Coarse specific
KLC4	NC_040271.1	18400305	18400485	peak_18846	181	+	PR_intron	rna-XM_027958975.1		Coarse specific
LOC114109668	NC_040271.1	18411136	18411933	peak_18847	798	+	NP_intron	rna-XR_003586279.1		Coarse specific
MAD2L1BP	NC_040271.1	18869130	18871647	peak_18859	2518	+	PR_intron	rna-XM_027958489.1		Coarse specific
ENPP4	NC_040271.1	21058924	21059224	peak_18875	301	+	cds	rna-XM_027959131.1		Coarse specific
GPSM3	NC_040271.1	29028213	29028420	peak_18908	208	+	NP_exon	rna-XR_001023046.3		Coarse specific
ATF6B	NC_040271.1	29082664	29083219	peak_18922	556	+	PR_intron	rna-XM_004018923.4		Coarse specific
VARS	NC_040271.1	29381835	29382181	peak_18933	347	+	cds	rna-XM_027958822.1		Coarse specific
NCR3	NC_040271.1	29509398	29509790	peak_18944	393	+	utr5	rna-XM_027958853.1		Coarse specific
LTB	NC_040271.1	29550323	29550564	peak_18945	242	+	utr3	rna-XM_004018961.4		Coarse specific
DDX39B	NC_040271.1	29584928	29584989	peak_18947	62	+	PR_intron	rna-XM_004018965.3		Coarse specific
SFTA2	NC_040271.1	29926114	29926572	peak_18957	459	+	PR_intron	rna-XM_004019000.4		Coarse specific
LOC101113965	NC_040271.1	31292381	31292559	peak_18995	179	+	cds	rna-XM_004019012.3		Coarse specific
LOC101109397	NC_040271.1	34304953	34305191	peak_19019	239	+	cds	rna-XM_012101133.3		Coarse specific
TAP2	NC_040271.1	8861673	8861883	peak_19102	211	-	utr3	rna-XM_027958465.1		Coarse specific
LOC101118647	NC_040271.1	9507826	9511996	peak_19120	4171	-	PR_intron	rna-XM_015102572.2		Coarse specific
PPIL1	NC_040271.1	12416267	12416417	peak_19143	151	-	utr3	rna-XM_004018785.4		Coarse specific
LOC105603679	NC_040271.1	12546410	12546881	peak_19144	472	-	NP_exon	rna-XR_001022939.2		Coarse specific
MRPL14	NC_040271.1	19346840	19349142	peak_19196	2303	-	PR_intron	rna-XM_027959018.1		Coarse specific
SLC35B2	NC_040271.1	19458247	19458753	peak_19197	507	-	utr3	rna-XM_015102727.2		Coarse specific
ENPP5	NC_040271.1	21077942	21078479	peak_19202	538	-	cds	rna-XM_004018863.3		Coarse specific
ADGRF1	NC_040271.1	21922785	21939828	peak_19207	17044	-	PR_intron	rna-XM_004018869.4		Coarse specific
MMUT	NC_040271.1	23782441	23782652	peak_19211	212	-	cds	rna-XM_004018875.4		Coarse specific
LOC114109632	NC_040271.1	28650366	28650546	peak_19221	181	-	utr5	rna-XM_027958763.1		Coarse specific
RNF5	NC_040271.1	29040977	29041095	peak_19225	119	-	utr5	rna-XM_004018919.4		Coarse specific
TUBB	NC_040271.1	30084309	30084459	peak_19259	151	-	cds	rna-XM_004018984.4		Coarse specific
LOC105603786	NC_040271.1	32500020	32502930	peak_19278	2911	-	NP_intron	rna-XR_001023084.3		Coarse specific
LOC101111401	NC_040271.1	34367082	34367501	peak_19318	420	-	cds	rna-XM_012101127.2		Coarse specific
LOC114109535	NC_040271.1	34487654	34490699	peak_19321	3046	-	NP_intron	rna-XR_003586204.1		Coarse specific
TRIM38	NC_040271.1	34504550	34509341	peak_19322	4792	-	PR_intron	rna-XM_012101139.2		Coarse specific
TRIM38	NC_040271.1	34509608	34511153	peak_19323	1546	-	PR_intron	rna-XM_012101137.2		Coarse specific
RBM24	NC_040271.1	43375529	43375739	peak_19352	211	-	utr3	rna-XM_012101256.3		Coarse specific
NQO2	NC_040271.1	54122292	54122471	peak_19415	180	-	utr3	rna-XM_027958692.1		Coarse specific
LOC114109617	NC_040271.1	54256008	54256721	peak_19417	714	-	NP_intron	rna-XR_003586228.1		Coarse specific
VSTM5	NC_040272.1	642746	643015	peak_19428	270	+	utr3	rna-XM_027959608.1		Coarse specific
RAB30	NC_040272.1	14299930	14300200	peak_19457	271	+	PR_intron	rna-XM_004019420.4		Coarse specific
KCTD14	NC_040272.1	19700694	19700903	peak_19476	210	+	cds	rna-XM_027959825.1		Coarse specific
INTS4	NC_040272.1	19829959	19830170	peak_19477	212	+	utr3	rna-XM_004019432.4		Coarse specific
NELL1	NC_040272.1	24614523	24614758	peak_19483	236	+	PR_intron	rna-XM_004019441.4		Coarse specific
UEVLD	NC_040272.1	26630264	26630444	peak_19492	181	+	utr3	rna-XM_004019458.3		Coarse specific
CHEK1	NC_040272.1	30042143	30044655	peak_19507	2513	+	PR_intron	rna-XM_004019518.4		Coarse specific
TMEM45B	NC_040272.1	37107616	37108065	peak_19521	450	+	NP_exon	rna-XR_003586480.1		Coarse specific
TKFC	NC_040272.1	41741927	41742196	peak_19541	270	+	utr3	rna-XM_027959920.1		Coarse specific
TTC9C	NC_040272.1	42907464	42907734	peak_19561	271	+	utr5	rna-XM_004019613.4		Coarse specific
NAA40	NC_040272.1	44085410	44095651	peak_19572	10242	+	PR_intron	rna-XM_004019636.4		Coarse specific
OTUB1	NC_040272.1	44126977	44127188	peak_19573	212	+	utr3	rna-XM_027959286.1		Coarse specific
CATSPERZ	NC_040272.1	44401171	44401352	peak_19583	182	+	cds	rna-XM_027959630.1		Coarse specific
LOC105604110	NC_040272.1	44817783	44818080	peak_19588	298	+	NP_exon	rna-XR_003586469.1		Coarse specific
ZFPL1	NC_040272.1	45097874	45098156	peak_19594	283	+	PR_intron	rna-XM_027959535.1		Coarse specific
DPF2	NC_040272.1	45340089	45341055	peak_19605	967	+	PR_intron	rna-XM_004019669.4		Coarse specific
SIPA1	NC_040272.1	45612418	45612717	peak_19622	300	+	cds	rna-XM_027959465.1		Coarse specific
BBS1	NC_040272.1	46350405	46350556	peak_19645	152	+	utr3	rna-XM_027959475.1		Coarse specific
C21H11orf80	NC_040272.1	46539236	46541855	peak_19651	2620	+	PR_intron	rna-XM_027959699.1		Coarse specific
ANKRD13D	NC_040272.1	46979504	46979654	peak_19667	151	+	utr3	rna-XM_027959297.1		Coarse specific
RPS6KB2	NC_040272.1	47076497	47076962	peak_19669	466	+	PR_intron	rna-XM_027960093.1		Coarse specific
TCIRG1	NC_040272.1	47326687	47326897	peak_19673	211	+	utr3	rna-XM_027959386.1		Coarse specific
CCND1	NC_040272.1	48715635	48715785	peak_19681	151	+	utr3	rna-XM_027959928.1		Coarse specific
ANO1	NC_040272.1	49082126	49088402	peak_19682	6277	+	PR_intron	rna-XM_027959876.1		Coarse specific
ASCL2	NC_040272.1	51141315	51141435	peak_19710	121	+	cds	rna-XM_027959728.1		Coarse specific
ASCL2	NC_040272.1	51142534	51142864	peak_19711	331	+	utr3	rna-XM_027959728.1		Coarse specific
TH	NC_040272.1	51225857	51226157	peak_19713	301	+	utr3	rna-XM_027959751.1		Coarse specific
DUSP8	NC_040272.1	51851744	51857318	peak_19720	5575	+	PR_intron	rna-XM_027959541.1		Coarse specific
DUSP8	NC_040272.1	51864405	51864704	peak_19721	300	+	cds	rna-XM_027959541.1		Coarse specific
DUSP8	NC_040272.1	51864763	51865121	peak_19722	359	+	cds	rna-XM_027959541.1		Coarse specific
DEUP1	NC_040272.1	1274435	1281749	peak_19752	7315	-	PR_intron	rna-XM_027959458.1		Coarse specific
LOC114110152	NC_040272.1	2680318	2680589	peak_19753	272	-	PR_intron	rna-XM_027960058.1		Coarse specific
LOC114110152	NC_040272.1	2682115	2682296	peak_19754	182	-	PR_intron	rna-XM_027960058.1		Coarse specific
LOC101121723	NC_040272.1	6825992	6826231	peak_19755	240	-	utr3	rna-XM_004019389.4		Coarse specific
LOC101120326	NC_040272.1	19599857	19600485	peak_19778	629	-	cds	rna-XM_027959486.1		Coarse specific
THRSP	NC_040272.1	19671541	19671631	peak_19779	91	-	cds	rna-XM_004019431.4		Coarse specific
RNF113A	NC_040272.1	25024155	25024394	peak_19783	240	-	cds	rna-XM_004022387.4		Coarse specific
MSANTD2	NC_040272.1	29241852	29270550	peak_19796	28699	-	PR_intron	rna-XM_015103102.2		Coarse specific
KIRREL3	NC_040272.1	30757011	30757280	peak_19808	270	-	utr3	rna-XM_027959651.1		Coarse specific
LOC105604057	NC_040272.1	33121797	33121947	peak_19812	151	-	NP_exon	rna-XR_001023460.2		Coarse specific
JAM3	NC_040272.1	34071263	34071473	peak_19820	211	-	utr3	rna-XM_004019542.3		Coarse specific
NFRKB	NC_040272.1	37113460	37113790	peak_19824	331	-	cds	rna-XM_027959906.1		Coarse specific
PRDM10	NC_040272.1	37148092	37150838	peak_19825	2747	-	PR_intron	rna-XM_004019550.4		Coarse specific
PRPF19	NC_040272.1	38265712	38266102	peak_19835	391	-	utr3	rna-XM_004019558.4		Coarse specific
LOC101106637	NC_040272.1	41743956	41744196	peak_19841	241	-	utr3	rna-XM_027959924.1		Coarse specific
SYT7	NC_040272.1	41869567	41871888	peak_19846	2322	-	PR_intron	rna-XM_027959255.1		Coarse specific
MTA2	NC_040272.1	42802427	42802607	peak_19877	181	-	utr3	rna-XM_027959366.1		Coarse specific
EML3	NC_040272.1	42811166	42811406	peak_19879	241	-	utr3	rna-XM_027959362.1		Coarse specific
LOC114110063	NC_040272.1	42950753	42950900	peak_19894	148	-	NP_exon	rna-XR_003586444.1		Coarse specific
WDR74	NC_040272.1	43005151	43005300	peak_19898	150	-	cds	rna-XM_004019618.4		Coarse specific
PPP1R14B	NC_040272.1	44349423	44349545	peak_19908	123	-	cds	rna-XM_027959526.1		Coarse specific
MEN1	NC_040272.1	44842864	44843073	peak_19916	210	-	utr3	rna-XM_027959476.1		Coarse specific
MEN1	NC_040272.1	44843399	44843518	peak_19917	120	-	cds	rna-XM_027959476.1		Coarse specific
ATG2A	NC_040272.1	44918278	44918607	peak_19923	330	-	utr3	rna-XM_027959308.1		Coarse specific
CDCA5	NC_040272.1	45094185	45096823	peak_19929	2639	-	PR_intron	rna-XM_027960025.1		Coarse specific
FOSL1	NC_040272.1	45794037	45794366	peak_19947	330	-	utr3	rna-XM_027959584.1		Coarse specific
FOSL1	NC_040272.1	45794842	45795470	peak_19949	629	-	PR_intron	rna-XM_027959584.1		Coarse specific
LTO1	NC_040272.1	48728208	48728721	peak_19985	514	-	PR_intron	rna-XM_004019731.4		Coarse specific
LOC101118574	NC_040272.1	50174791	50175320	peak_19991	530	-	cds	rna-XM_015103002.2		Coarse specific
LOC105604155	NC_040272.1	52370595	52370745	peak_20007	151	-	NP_exon	rna-XR_001023595.3		Coarse specific
RIC8A	NC_040272.1	52806315	52807115	peak_20027	801	-	PR_intron	rna-XM_027959956.1		Coarse specific
LOC780488	NC_040272.1	52943727	52944236	peak_20030	510	-	cds	rna-XM_027959680.1		Coarse specific
LOC780488	NC_040272.1	52944743	52945042	peak_20031	300	-	cds	rna-XM_027959680.1		Coarse specific
LOC780488	NC_040272.1	52945926	52946524	peak_20033	599	-	cds	rna-XM_027959680.1		Coarse specific
LOC114110322	NC_040273.1	10263522	10367071	peak_20037	103550	+	NP_intron	rna-XR_003586616.1		Coarse specific
STAMBPL1	NC_040273.1	12317613	12320500	peak_20042	2888	+	PR_intron	rna-XM_027960215.1		Coarse specific
EXOC6	NC_040273.1	16351726	16360787	peak_20065	9062	+	PR_intron	rna-XM_012102557.3		Coarse specific
CEP55	NC_040273.1	16868789	16870960	peak_20066	2172	+	PR_intron	rna-XM_004020040.4		Coarse specific
CEP55	NC_040273.1	16884994	16885204	peak_20067	211	+	cds	rna-XM_004020040.4		Coarse specific
SLC35G1	NC_040273.1	17228412	17228740	peak_20070	329	+	cds	rna-XM_015103331.2		Coarse specific
PGAM1	NC_040273.1	21138642	21142374	peak_20097	3733	+	PR_intron	rna-XM_027960181.1		Coarse specific
HOGA1	NC_040273.1	21265253	21265578	peak_20102	326	+	NP_intron	rna-XR_003586623.1		Coarse specific
ZFYVE27	NC_040273.1	21392148	21394090	peak_20107	1943	+	PR_intron	rna-XM_015103360.2		Coarse specific
ENTPD7	NC_040273.1	23308282	23308462	peak_20114	181	+	utr3	rna-XM_004020101.4		Coarse specific
CUTC	NC_040273.1	23331769	23331889	peak_20115	121	+	utr5	rna-XM_004020103.4		Coarse specific
HIF1AN	NC_040273.1	24048242	24048333	peak_20118	92	+	utr3	rna-XM_004020112.4		Coarse specific
SEMA4G	NC_040273.1	24438047	24438407	peak_20124	361	+	cds	rna-XM_027960590.1		Coarse specific
SEMA4G	NC_040273.1	24439184	24439454	peak_20126	271	+	utr3	rna-XM_027960590.1		Coarse specific
MFSD13A	NC_040273.1	25709010	25709278	peak_20157	269	+	cds	rna-XM_027960274.1		Coarse specific
MFSD13A	NC_040273.1	25710637	25710875	peak_20158	239	+	cds	rna-XM_027960274.1		Coarse specific
ARL3	NC_040273.1	25884055	25885953	peak_20166	1899	+	PR_intron	rna-NM_001162553.2		Coarse specific
SFR1	NC_040273.1	27235152	27235447	peak_20191	296	+	cds	rna-XM_027960302.1		Coarse specific
VWA2	NC_040273.1	37917000	37917120	peak_20214	121	+	cds	rna-XM_027960311.1		Coarse specific
SLC18A2	NC_040273.1	40757038	40763037	peak_20218	6000	+	PR_intron	rna-XM_027960375.1		Coarse specific
NANOS1	NC_040273.1	42389696	42390025	peak_20221	330	+	cds	rna-XM_004020346.4		Coarse specific
FAM45A	NC_040273.1	42461751	42461871	peak_20222	121	+	cds	rna-XM_027960568.1		Coarse specific
PAOX	NC_040273.1	55411544	55411725	peak_20267	182	+	cds	rna-XM_027960292.1		Coarse specific
LOC105615568	NC_040273.1	825146	825567	peak_20268	422	-	NP_exon	gene-LOC105615568.trans		Coarse specific
LOC114110256	NC_040273.1	14524285	14526148	peak_20283	1864	-	NP_intron	rna-XR_003586559.1		Coarse specific
CPEB3	NC_040273.1	15685566	15685747	peak_20288	182	-	cds	rna-XM_027960372.1		Coarse specific
TCTN3	NC_040273.1	19642376	19642616	peak_20298	241	-	utr3	rna-XM_004020062.4		Coarse specific
GOT1	NC_040273.1	23071571	23071721	peak_20318	151	-	utr3	rna-XM_004020100.4		Coarse specific
CWF19L1	NC_040273.1	23773503	23776672	peak_20332	3170	-	PR_intron	rna-XM_027960176.1		Coarse specific
NDUFB8	NC_040273.1	24033229	24033577	peak_20334	349	-	PR_intron	rna-NM_001177679.1		Coarse specific
POLL	NC_040273.1	24955907	24956323	peak_20338	417	-	utr3	rna-XM_027960312.1		Coarse specific
PSD	NC_040273.1	25665267	25665596	peak_20349	330	-	utr5	rna-XM_027960468.1		Coarse specific
CUEDC2	NC_040273.1	25670489	25670639	peak_20350	151	-	utr3	rna-XM_012102856.2		Coarse specific
ACTR1A	NC_040273.1	25713541	25713691	peak_20351	151	-	utr3	rna-XM_004020147.3		Coarse specific
ACTR1A	NC_040273.1	25715061	25715240	peak_20352	180	-	utr3	rna-XM_004020147.3		Coarse specific
ARL3	NC_040273.1	25906258	25912507	peak_20353	6250	-	PR_intron	rna-NM_001162553.2		Coarse specific
NRAP	NC_040273.1	37239806	37240016	peak_20379	211	-	cds	rna-XM_027960458.1		Coarse specific
NRAP	NC_040273.1	37262131	37265300	peak_20381	3170	-	PR_intron	rna-XM_027960458.1		Coarse specific
NRAP	NC_040273.1	37290129	37293465	peak_20383	3337	-	PR_intron	rna-XM_027960458.1		Coarse specific
LOC101102356	NC_040273.1	46011483	46017635	peak_20418	6153	-	PR_intron	rna-XM_027960318.1		Coarse specific
UROS	NC_040273.1	48687339	48687727	peak_20428	389	-	utr3	rna-XM_027960380.1		Coarse specific
TUBGCP2	NC_040273.1	55287760	55288200	peak_20446	441	-	PR_intron	rna-XM_027960607.1		Coarse specific
SPRN	NC_040273.1	55436341	55436521	peak_20447	181	-	utr3	rna-NM_001162561.1		Coarse specific
LOC114110411	NC_040274.1	8061997	8062233	peak_20464	237	+	cds	rna-XM_027960700.1		Coarse specific
LOC101106384	NC_040274.1	19053935	19054114	peak_20472	180	+	utr3	rna-XM_015103537.2		Coarse specific
KLHL14	NC_040274.1	29079516	29081894	peak_20489	2379	+	PR_intron	rna-XM_027960688.1		Coarse specific
TRAPPC8	NC_040274.1	29845357	29845538	peak_20494	182	+	utr5	rna-XM_012103423.3		Coarse specific
ABHD3	NC_040274.1	39379783	39382450	peak_20511	2668	+	PR_intron	rna-XM_004020483.3		Coarse specific
LOC114110474	NC_040274.1	39444689	39445197	peak_20517	509	+	NP_exon	rna-XR_003586726.1		Coarse specific
RAB12	NC_040274.1	46270830	46270891	peak_20532	62	+	utr5	rna-XM_015103654.2		Coarse specific
MC5R	NC_040274.1	48991975	48992065	peak_20573	91	+	cds	rna-NM_001078656.1		Coarse specific
HAUS1	NC_040274.1	51326946	51327334	peak_20583	389	+	utr3	rna-XM_004020522.4		Coarse specific
LIPG	NC_040274.1	54631023	54633355	peak_20591	2333	+	PR_intron	rna-XM_012103679.3		Coarse specific
MAPK4	NC_040274.1	55657593	55658072	peak_20592	480	+	utr5	rna-XM_027960753.1		Coarse specific
MAPK4	NC_040274.1	55718604	55718964	peak_20593	361	+	cds	rna-XM_027960753.1		Coarse specific
MOCOS	NC_040274.1	25044110	25056274	peak_20663	12165	-	PR_intron	rna-XM_027960806.1		Coarse specific
LOC114110482	NC_040274.1	40021840	40022139	peak_20699	300	-	NP_intron	rna-XR_003586745.1		Coarse specific
MYOM1	NC_040274.1	42457274	42457574	peak_20709	301	-	cds	rna-XM_015103647.2		Coarse specific
TMEM200C	NC_040274.1	44457056	44457325	peak_20716	270	-	cds	rna-XM_015103651.2		Coarse specific
ST8SIA5	NC_040274.1	51855717	51856251	peak_20737	535	-	utr3	rna-XM_027960734.1		Coarse specific
LOC105604541	NC_040274.1	61797564	61797712	peak_20769	149	-	NP_exon	rna-XR_001436605.2		Coarse specific
PIGN	NC_040274.1	66622109	66622289	peak_20785	181	-	utr3	rna-XM_012103814.3		Coarse specific
LOC114110472	NC_040274.1	67829478	67829838	peak_20791	361	-	utr3	rna-XM_027960951.1		Coarse specific
LOC101103612	NC_040274.1	68032100	68032337	peak_20793	238	-	utr3	rna-XM_027960881.1		Coarse specific
LOC101103612	NC_040274.1	68032808	68034785	peak_20794	1978	-	PR_intron	rna-XM_027960881.1		Coarse specific
LOC106991903	NC_040275.1	203291	203501	peak_20799	211	+	NP_exon	gene-LOC106991903.trans		Coarse specific
SPSB3	NC_040275.1	1312906	1313146	peak_20847	241	+	PR_intron	rna-XM_027962031.1		Coarse specific
DNASE1L2	NC_040275.1	1715476	1715685	peak_20859	210	+	utr5	rna-XM_027962029.1		Coarse specific
KCTD5	NC_040275.1	2067069	2067308	peak_20872	240	+	utr3	rna-XM_004020720.4		Coarse specific
LOC101118241	NC_040275.1	2196183	2205908	peak_20873	9726	+	PR_intron	rna-XM_027961684.1		Coarse specific
FLYWCH1	NC_040275.1	2294373	2294644	peak_20876	272	+	cds	rna-XM_027961955.1		Coarse specific
DNAJA3	NC_040275.1	3661194	3661522	peak_20912	329	+	utr3	rna-XM_015104059.2		Coarse specific
C24H16orf71	NC_040275.1	3872969	3873523	peak_20919	555	+	PR_intron	rna-XM_027961566.1		Coarse specific
METTL22	NC_040275.1	7759138	7762377	peak_20923	3240	+	PR_intron	rna-XM_027961148.1		Coarse specific
METTL22	NC_040275.1	7765240	7765391	peak_20924	152	+	cds	rna-XM_027961149.1		Coarse specific
RMI2	NC_040275.1	10246892	10247040	peak_20939	149	+	utr3	rna-XM_004021173.4		Coarse specific
IQCK	NC_040275.1	17664133	17664373	peak_20975	241	+	utr3	rna-XM_004020807.4		Coarse specific
LOC114110606	NC_040275.1	18903705	18912350	peak_20980	8646	+	NP_intron	rna-XR_003586856.1		Coarse specific
METTL9	NC_040275.1	20786486	20786636	peak_20988	151	+	PR_intron	rna-XM_015104122.2		Coarse specific
METTL9	NC_040275.1	20834543	20834724	peak_20989	182	+	utr3	rna-XM_027961879.1		Coarse specific
SCNN1G	NC_040275.1	21573114	21573472	peak_20991	359	+	utr3	rna-XM_012104264.3		Coarse specific
LOC105604726	NC_040275.1	26481612	26484472	peak_21015	2861	+	NP_intron	rna-XR_001024292.3		Coarse specific
MAPK3	NC_040275.1	26714313	26714462	peak_21019	150	+	cds	rna-XM_015104158.2		Coarse specific
YPEL3	NC_040275.1	26731568	26731688	peak_21022	121	+	utr3	rna-XM_012104797.2		Coarse specific
TRIM72	NC_040275.1	28070520	28070849	peak_21074	330	+	utr3	rna-XM_027961293.1		Coarse specific
RFC2	NC_040275.1	33868668	33871887	peak_21103	3220	+	PR_intron	rna-XM_027961131.1		Coarse specific
RFC2	NC_040275.1	33882129	33882249	peak_21104	121	+	utr3	rna-XM_027961131.1		Coarse specific
LOC114110599	NC_040275.1	36221897	36222366	peak_21130	470	+	NP_exon	gene-LOC114110599.trans		Coarse specific
VGF	NC_040275.1	36249916	36250216	peak_21131	301	+	cds	rna-XM_012104845.3		Coarse specific
TAF6	NC_040275.1	37021328	37021537	peak_21155	210	+	cds	rna-XM_027961722.1		Coarse specific
TMEM130	NC_040275.1	38105253	38105523	peak_21184	271	+	utr3	rna-XM_027961579.1		Coarse specific
RNF216	NC_040275.1	39456689	39456959	peak_21207	271	+	cds	rna-XM_004021061.4		Coarse specific
FBXL18	NC_040275.1	39634396	39634577	peak_21210	182	+	PR_intron	rna-XM_027961637.1		Coarse specific
LOC114110603	NC_040275.1	42142012	42142192	peak_21240	181	+	cds	rna-XM_027961554.1		Coarse specific
INTS1	NC_040275.1	42257073	42257373	peak_21243	301	+	PR_intron	rna-XM_027961234.1		Coarse specific
LOC105604839	NC_040275.1	42443224	42445161	peak_21244	1938	+	NP_intron	rna-XR_003586814.1		Coarse specific
ZFAND2A	NC_040275.1	42479421	42479632	peak_21247	212	+	utr3	rna-XM_027961278.1		Coarse specific
ZFAND2A	NC_040275.1	42481113	42481324	peak_21248	212	+	utr3	rna-XM_027961278.1		Coarse specific
RHBDF1	NC_040275.1	98492	98762	peak_21261	271	-	utr3	rna-XM_027961228.1		Coarse specific
RNPS1	NC_040275.1	1738995	1741730	peak_21316	2736	-	PR_intron	rna-XM_027961157.1		Coarse specific
ZNF200	NC_040275.1	2703225	2703585	peak_21335	361	-	cds	rna-XM_004020732.4		Coarse specific
UBALD1	NC_040275.1	3801279	3802192	peak_21360	914	-	utr3	rna-XM_027962075.1		Coarse specific
COG7	NC_040275.1	21736654	21736834	peak_21421	181	-	utr3	rna-XM_004020838.4		Coarse specific
NFATC2IP	NC_040275.1	26430086	26430385	peak_21444	300	-	cds	rna-XM_015104150.2		Coarse specific
LOC101122752	NC_040275.1	27342210	27342510	peak_21495	301	-	utr5	rna-XM_027961534.1		Coarse specific
ZNF689	NC_040275.1	27362582	27362763	peak_21497	182	-	cds	rna-XM_027961454.1		Coarse specific
LAT2	NC_040275.1	33883936	33884321	peak_21531	386	-	utr3	rna-XM_027961136.1		Coarse specific
LAT2	NC_040275.1	33884438	33884616	peak_21532	179	-	utr3	rna-XM_027961136.1		Coarse specific
FZD9	NC_040275.1	34444461	34444760	peak_21538	300	-	cds	rna-XM_015104208.2		Coarse specific
BRI3	NC_040275.1	38476303	38476510	peak_21609	208	-	utr3	rna-XM_027961926.1		Coarse specific
BRI3	NC_040275.1	38483139	38483199	peak_21610	61	-	utr5	rna-XM_027961926.1		Coarse specific
EIF2AK1	NC_040275.1	38771572	38774549	peak_21620	2978	-	PR_intron	rna-XM_027961736.1		Coarse specific
BRAT1	NC_040275.1	41471977	41472398	peak_21639	422	-	cds	rna-XM_027961485.1		Coarse specific
SUN1	NC_040275.1	42627917	42628188	peak_21660	272	-	utr3	rna-XM_027961236.1		Coarse specific
RAB4A	NC_040276.1	813369	813819	peak_21669	451	+	utr3	rna-XM_027962123.1		Coarse specific
RAB4A	NC_040276.1	813280	813818	peak_21670	539	+	utr3	rna-XM_027962123.1		Coarse specific
GPR137B	NC_040276.1	8499201	8526714	peak_21699	27514	+	PR_intron	rna-XM_027962245.1		Coarse specific
GPR137B	NC_040276.1	8551692	8553414	peak_21700	1723	+	PR_intron	rna-XM_027962245.1		Coarse specific
MYPN	NC_040276.1	25618269	25618450	peak_21736	182	+	utr3	rna-XM_012105168.3		Coarse specific
HK1	NC_040276.1	26658062	26658302	peak_21761	241	+	cds	rna-XM_015104404.2		Coarse specific
LOC101108627	NC_040276.1	27230556	27245807	peak_21764	15252	+	PR_intron	rna-XM_027962449.1		Coarse specific
LOC101108627	NC_040276.1	27261496	27261647	peak_21765	152	+	utr3	rna-XM_027962449.1		Coarse specific
SAMD8	NC_040276.1	32020925	32021256	peak_21791	332	+	cds	rna-XM_027962450.1		Coarse specific
CDHR1	NC_040276.1	41059424	41059604	peak_21803	181	+	utr3	rna-XM_012105432.2		Coarse specific
BMPR1A	NC_040276.1	43396296	43396717	peak_21814	422	+	utr3	rna-XM_012104920.3		Coarse specific
C25H10orf71	NC_040276.1	45422091	45422332	peak_21821	242	+	cds	rna-XM_027962383.1		Coarse specific
CHAT	NC_040276.1	45681296	45681595	peak_21822	300	+	utr3	rna-XM_027962262.1		Coarse specific
LOC101118849	NC_040276.1	45914340	45914548	peak_21823	209	+	utr3	rna-XM_004021564.4		Coarse specific
ZFAND4	NC_040276.1	46035401	46035521	peak_21826	121	+	PR_intron	rna-XM_012105552.2		Coarse specific
ZNF32	NC_040276.1	47444068	47444217	peak_21831	150	+	cds	rna-XM_015104508.2		Coarse specific
LYST	NC_040276.1	8162777	8162988	peak_21863	212	-	cds	rna-XM_027962326.1		Coarse specific
MRPS16	NC_040276.1	30351905	30351965	peak_21929	61	-	utr3	rna-XM_004021468.3		Coarse specific
SYNPO2L	NC_040276.1	30689452	30689722	peak_21940	271	-	utr3	rna-XM_027962279.1		Coarse specific
KCNMA1	NC_040276.1	33705556	33706036	peak_21947	481	-	utr3	rna-XM_027962114.1		Coarse specific
PLAC9	NC_040276.1	36373739	36374126	peak_21955	388	-	utr5	rna-XM_004021513.4		Coarse specific
PLAC9	NC_040276.1	36374481	36374956	peak_21956	476	-	utr5	rna-XM_004021513.4		Coarse specific
LOC101114083	NC_040276.1	41427751	41427902	peak_21962	152	-	NP_exon	gene-LOC101114083.trans		Coarse specific
VSTM4	NC_040276.1	45172625	45172985	peak_21977	361	-	utr3	rna-XM_004021659.4		Coarse specific
ARHGEF10	NC_040277.1	1386880	1390056	peak_22006	3177	+	PR_intron	rna-XM_027962650.1		Coarse specific
AGPAT5	NC_040277.1	6323201	6323291	peak_22016	91	+	utr3	rna-XM_027962737.1		Coarse specific
NEIL3	NC_040277.1	8304000	8304268	peak_22020	269	+	cds	rna-XM_015104551.2		Coarse specific
SNX25	NC_040277.1	16568966	16571497	peak_22042	2532	+	PR_intron	rna-XM_027962728.1		Coarse specific
TLR3	NC_040277.1	17155000	17155963	peak_22043	964	+	PR_intron	rna-NM_001135928.1		Coarse specific
LEPROTL1	NC_040277.1	28671441	28671651	peak_22071	211	+	utr3	rna-XM_004021753.4		Coarse specific
LOC105605232	NC_040277.1	35982678	35983059	peak_22081	382	+	NP_exon	gene-LOC105605232.trans		Coarse specific
EIF4EBP1	NC_040277.1	36245395	36245603	peak_22088	209	+	utr3	rna-XM_004021776.4		Coarse specific
LETM2	NC_040277.1	36511160	36512063	peak_22096	904	+	PR_intron	rna-XM_012105948.3		Coarse specific
ADAM9	NC_040277.1	37178108	37178169	peak_22106	62	+	utr3	rna-XM_004021791.4		Coarse specific
GINS4	NC_040277.1	39827485	39828517	peak_22108	1033	+	PR_intron	rna-XM_015104630.2		Coarse specific
GINS4	NC_040277.1	39839615	39840717	peak_22109	1103	+	utr3	rna-XM_015104630.2		Coarse specific
FNTA	NC_040277.1	41096262	41096383	peak_22118	122	+	cds	rna-NM_001161883.1		Coarse specific
LOC106991947	NC_040277.1	15366652	15366889	peak_22142	238	-	NP_exon	rna-XR_001436768.2		Coarse specific
SARAF	NC_040277.1	28641307	28645238	peak_22201	3932	-	PR_intron	rna-XM_004021752.3		Coarse specific
GTF2E2	NC_040277.1	29171327	29171508	peak_22203	182	-	utr5	rna-XM_015104588.2		Coarse specific
LOC101109940	NC_040277.1	34309781	34309987	peak_22212	207	-	cds	rna-XM_004021771.4		Coarse specific
PLAT	NC_040277.1	40419986	40432481	peak_22238	12496	-	PR_intron	rna-XM_012106011.2		Coarse specific
RARB	NC_040277.1	43635805	43636075	peak_22251	271	-	utr3	rna-XM_004021818.4		Coarse specific
LOC101109940	NC_040277.1	34309799	34309974	peak_23087	176	-	cds	rna-XM_004021771.4		Coarse specific
LOC114111504	NC_040278.1	2906732	2915525	peak_22269	8794	+	PR_intron	rna-XM_027963274.1		Coarse specific
PRPS2	NC_040278.1	11424146	11424327	peak_22276	182	+	PR_intron	rna-XM_027962974.1		Coarse specific
LOC105605360	NC_040278.1	12778156	12778366	peak_22283	211	+	NP_exon	rna-XR_001025070.3		Coarse specific
SCML1	NC_040278.1	16753352	16753975	peak_22301	624	+	PR_intron	rna-XM_012106308.3		Coarse specific
DDX3X	NC_040278.1	42161117	42161877	peak_22332	761	+	PR_intron	rna-XM_012106516.2		Coarse specific
PRICKLE3	NC_040278.1	58301977	58302365	peak_22391	389	+	cds	rna-XM_027962893.1		Coarse specific
PRICKLE3	NC_040278.1	58302453	58302633	peak_22392	181	+	utr3	rna-XM_027962893.1		Coarse specific
SLC35A2	NC_040278.1	58496651	58496860	peak_22404	210	+	utr5	rna-XM_027963644.1		Coarse specific
ELK1	NC_040278.1	59484325	59484506	peak_22411	182	+	cds	rna-XM_027963288.1		Coarse specific
MED12	NC_040278.1	66583468	66584938	peak_22436	1471	+	PR_intron	rna-XM_027963628.1		Coarse specific
MED12	NC_040278.1	66596002	66596273	peak_22437	272	+	cds	rna-XM_027963628.1		Coarse specific
VAMP7	NC_040278.1	87136548	87136759	peak_22492	212	+	PR_intron	rna-NM_001166204.1		Coarse specific
L1CAM	NC_040278.1	88968668	88969576	peak_22508	909	+	PR_intron	rna-XM_027962968.1		Coarse specific
LOC114111469	NC_040278.1	92796373	92796643	peak_22520	271	+	NP_exon	gene-LOC114111469.trans		Coarse specific
LOC114111469	NC_040278.1	92797437	92798096	peak_22521	660	+	NP_exon	gene-LOC114111469.trans		Coarse specific
LOC114111316	NC_040278.1	99335618	99336007	peak_22527	390	+	NP_exon	rna-XR_003587398.1		Coarse specific
ARHGEF6	NC_040278.1	107132377	107138222	peak_22530	5846	+	PR_intron	rna-XM_012107256.3		Coarse specific
ATP1B4	NC_040278.1	112231543	112233967	peak_22551	2425	+	PR_intron	rna-XM_004022349.4		Coarse specific
ATP1B4	NC_040278.1	112235374	112235719	peak_22552	346	+	cds	rna-XM_004022349.4		Coarse specific
LOC114111217	NC_040278.1	126968789	126969059	peak_22577	271	+	NP_exon	rna-XR_003587297.1		Coarse specific
LOC105605633	NC_040278.1	137459639	137459938	peak_22590	300	+	cds	rna-XM_012107616.2		Coarse specific
NRK	NC_040278.1	140740014	140740164	peak_22597	151	+	utr3	rna-XM_012107650.3		Coarse specific
GTPBP6	NC_040278.1	141165795	141165914	peak_22602	120	+	cds	rna-XM_027962935.1		Coarse specific
LOC114111207	NC_040278.1	142744627	142744747	peak_22620	121	+	cds	rna-XM_027962889.1		Coarse specific
LOC101117055	NC_040278.1	2106056	2106655	peak_22658	600	-	cds	rna-XM_027963208.1		Coarse specific
LOC101117055	NC_040278.1	2107043	2107223	peak_22659	181	-	cds	rna-XM_027963208.1		Coarse specific
NLGN4X	NC_040278.1	3645168	3645796	peak_22662	629	-	cds	rna-XM_027963519.1		Coarse specific
LOC114108699	NC_040278.1	12087902	12088052	peak_22683	151	-	cds	rna-XM_027963165.1		Coarse specific
GEMIN8	NC_040278.1	12736413	12736650	peak_22686	238	-	utr3	rna-XM_004021914.4		Coarse specific
GEMIN8	NC_040278.1	12736708	12745300	peak_22687	8593	-	PR_intron	rna-XM_004021914.4		Coarse specific
SCML2	NC_040278.1	17386432	17411990	peak_22693	25559	-	PR_intron	rna-XM_015104816.2		Coarse specific
KLHL34	NC_040278.1	20929541	20929781	peak_22707	241	-	cds	rna-XM_027963032.1		Coarse specific
LOC114111260	NC_040278.1	27324753	27324873	peak_22714	121	-	cds	rna-XM_027962980.1		Coarse specific
LOC114111301	NC_040278.1	39548841	39549100	peak_22728	260	-	NP_exon	rna-XR_003587380.1		Coarse specific
MED14	NC_040278.1	41557726	41562268	peak_22736	4543	-	PR_intron	rna-XM_015104695.2		Coarse specific
VSIG4	NC_040278.1	50122477	50135914	peak_22760	13438	-	PR_intron	rna-XM_012106594.3		Coarse specific
LOC101123095	NC_040278.1	56496842	56497083	peak_22779	242	-	utr3	rna-XM_027963167.1		Coarse specific
LOC101123095	NC_040278.1	56501549	56501790	peak_22781	242	-	cds	rna-XM_027963167.1		Coarse specific
LOC114111507	NC_040278.1	58975184	58975730	peak_22807	547	-	PR_intron	rna-XM_027963283.1		Coarse specific
LOC114111507	NC_040278.1	58976775	58977344	peak_22809	570	-	cds	rna-XM_027963283.1		Coarse specific
SYN1	NC_040278.1	59542355	59542503	peak_22813	149	-	PR_intron	rna-XM_015104911.2		Coarse specific
FANCF	NC_040278.1	80057896	80058194	peak_22868	299	-	cds	rna-XM_004019778.4		Coarse specific
CHM	NC_040278.1	84048199	84048468	peak_22874	270	-	utr3	rna-XM_004022232.4		Coarse specific
CLIC2	NC_040278.1	86737171	86737349	peak_22886	179	-	utr5	rna-XM_004022247.4		Coarse specific
LOC114111650	NC_040278.1	94105923	94106102	peak_22910	180	-	cds	rna-XM_027963460.1		Coarse specific
STK26	NC_040278.1	111477137	111477360	peak_22940	224	-	utr5	rna-XM_027962854.1		Coarse specific
ELF4	NC_040278.1	121711048	121713305	peak_22953	2258	-	PR_intron	rna-XM_015105059.2		Coarse specific
TMEM164	NC_040278.1	133627179	133627360	peak_22966	182	-	PR_intron	rna-XM_027963090.1		Coarse specific
PIH1D3	NC_040278.1	136470657	136475324	peak_22975	4668	-	PR_intron	rna-XM_027963491.1		Coarse specific
XKRX	NC_040278.1	141671152	141671302	peak_22987	151	-	cds	rna-XM_015105123.2		Coarse specific
BTK	NC_040278.1	142044830	142045070	peak_22992	241	-	utr3	rna-XM_004022486.3		Coarse specific
DIAPH2	NC_040278.1	146929486	147138855	peak_23000	209370	-	PR_intron	rna-XM_015104667.2		Coarse specific
LOC114112048	NW_020996239.1	11562	11742	peak_23010	181	-	NP_exon	gene-LOC114112048.trans		Coarse specific
LOC114112180	NW_020996847.1	25807	26255	peak_23020	449	-	NP_exon	gene-LOC114112180.trans		Coarse specific
LOC114108727	NW_020996987.1	14671	15723	peak_23021	1053	+	PR_intron	rna-XM_027963751.1		Coarse specific
LOC114112248	NW_020997160.1	16887	17038	peak_23022	152	-	NP_exon	gene-LOC114112248.trans		Coarse specific
HLF	NW_020997908.1	758602	764088	peak_23035	5487	-	PR_intron	rna-NM_001139450.1		Coarse specific
HLF	NW_020997908.1	808592	808712	peak_23036	121	-	cds	rna-NM_001139450.1		Coarse specific
TOM1L1	NW_020997908.1	1250203	1254474	peak_23037	4272	-	PR_intron	rna-XM_015098436.2		Coarse specific
LOC114108647	NW_020998500.1	21317	22640	peak_23055	1324	+	NP_intron	gene-LOC114108647.trans		Coarse specific
LOC114116608	NC_040261.1	30152162	30152402	peak_10008	241	-	NP_exon	rna-XR_003590473.1		Fine specific
LOC114116608	NC_040261.1	30159251	30159431	peak_10009	181	-	NP_exon	rna-XR_003590473.1		Fine specific
LOC105610902	NC_040261.1	30620838	30621019	peak_10011	182	-	NP_exon	gene-LOC105610902.trans		Fine specific
LOC101115551	NC_040261.1	34956261	34958818	peak_10022	2558	-	PR_intron	rna-XM_027973646.1		Fine specific
PCDH9	NC_040261.1	43068178	43068389	peak_10041	212	-	cds	rna-XM_004012174.4		Fine specific
PCDH9	NC_040261.1	43070155	43070306	peak_10042	152	-	cds	rna-XM_004012174.4		Fine specific
PCDH9	NC_040261.1	43072541	43072812	peak_10043	272	-	utr5	rna-XM_004012174.4		Fine specific
PIBF1	NC_040261.1	51288340	51288609	peak_10049	270	-	PR_intron	rna-XM_004012184.4		Fine specific
LOC114116660	NC_040261.1	54520387	54520794	peak_10055	408	-	cds	rna-XM_027973849.1		Fine specific
LOC106990580	NC_040252.1	300673969	300674119	peak_1009	151	+	NP_exon	rna-XR_001433939.2		Fine specific
CD300A	NC_040262.1	6326997	6327207	peak_10139	211	+	utr3	rna-XM_027974031.1		Fine specific
TMEM104	NC_040262.1	6705143	6705414	peak_10142	272	+	cds	rna-XM_027974042.1		Fine specific
OTOP2	NC_040262.1	6782046	6782606	peak_10143	561	+	PR_intron	rna-XM_027975402.1		Fine specific
AFMID	NC_040262.1	9322997	9323057	peak_10184	61	+	utr3	rna-XM_004013099.4		Fine specific
LOC114116831	NC_040262.1	9494131	9494432	peak_10185	302	+	NP_exon	rna-XR_003590627.1		Fine specific
ENGASE	NC_040262.1	9936777	9936897	peak_10189	121	+	utr3	rna-XM_027974219.1		Fine specific
NOL11	NC_040262.1	13733949	13734159	peak_10238	211	+	utr3	rna-XM_004013037.4		Fine specific
LOC101102001	NC_040262.1	14748525	14748704	peak_10257	180	+	utr3	rna-XM_015098874.2		Fine specific
CDC27	NC_040262.1	16862815	16862876	peak_10270	62	+	utr3	rna-XM_004013007.4		Fine specific
KIF18B	NC_040262.1	18431931	18432022	peak_10284	92	+	NP_exon	rna-XR_003590640.1		Fine specific
LOC105616380	NC_040262.1	19788042	19788312	peak_10313	271	+	NP_exon	rna-XR_003590642.1		Fine specific
CCR10	NC_040262.1	20397253	20397763	peak_10324	511	+	cds	rna-NM_001040287.1		Fine specific
DHX58	NC_040262.1	20899450	20900922	peak_10335	1473	+	PR_intron	rna-XM_027974515.1		Fine specific
KRT36	NC_040262.1	21437728	21438367	peak_10353	640	+	PR_intron	rna-XM_004012900.4		Fine specific
BIIIB4	NC_040262.1	21995505	21995566	peak_10361	62	+	utr3	rna-NM_001009475.1		Fine specific
IKZF3	NC_040262.1	23060578	23060758	peak_10379	181	+	utr3	rna-XM_004012848.4		Fine specific
IKZF3	NC_040262.1	23063447	23063688	peak_10380	242	+	utr3	rna-XM_004012848.4		Fine specific
PCGF2	NC_040262.1	23968989	23969079	peak_10397	91	+	cds	rna-XM_027974617.1		Fine specific
GPR179	NC_040262.1	24323369	24323789	peak_10403	421	+	cds	rna-XM_015098746.2		Fine specific
GPR179	NC_040262.1	24324747	24324958	peak_10404	212	+	cds	rna-XM_015098746.2		Fine specific
HOXB3	NC_040262.1	25389789	25389968	peak_10423	180	+	PR_intron	rna-XM_012185970.3		Fine specific
ABI3	NC_040262.1	25969597	25969717	peak_10426	121	+	utr5	rna-XM_027974676.1		Fine specific
LOC105608413	NC_040262.1	26098101	26098493	peak_10427	393	+	NP_exon	rna-XR_003590669.1		Fine specific
LOC105608412	NC_040262.1	26469813	26473538	peak_10432	3726	+	NP_intron	rna-XR_001043530.2		Fine specific
LOC114116879	NC_040262.1	36132937	36140993	peak_10544	8057	+	NP_intron	rna-XR_003590709.1		Fine specific
LOC101113191	NC_040252.1	8100909	8101089	peak_1055	181	-	cds	rna-XM_027964281.1		Fine specific
GABARAP	NC_040262.1	36400119	36400179	peak_10558	61	+	utr3	rna-XM_004012641.4		Fine specific
LOC105607817	NC_040262.1	36885476	36885805	peak_10574	330	+	NP_exon	gene-LOC105607817.trans		Fine specific
LOC101118200	NC_040262.1	40067643	40067853	peak_10629	211	+	utr3	rna-XM_027975138.1		Fine specific
ABHD15	NC_040262.1	42563620	42563919	peak_10663	300	+	utr3	rna-XM_015098550.2		Fine specific
ZNF207	NC_040262.1	45845830	45850225	peak_10719	4396	+	PR_intron	rna-XM_004012476.4		Fine specific
PIGW	NC_040262.1	51049105	51049224	peak_10741	120	+	PR_intron	rna-XM_012185252.2		Fine specific
TSPOAP1	NC_040262.1	54663256	54664056	peak_10758	801	+	PR_intron	rna-XM_027975361.1		Fine specific
LOC105610545	NC_040262.1	1447902	1448172	peak_10779	271	-	NP_exon	rna-XR_001043783.3		Fine specific
LOC114116811	NC_040262.1	1701536	1701834	peak_10790	299	-	NP_exon	rna-XR_003590600.1		Fine specific
LOC101115808	NC_040262.1	1808297	1808688	peak_10791	392	-	utr3	rna-XM_027974000.1		Fine specific
LOC101115808	NC_040262.1	1808807	1808987	peak_10792	181	-	utr3	rna-XM_027974000.1		Fine specific
LOC101115808	NC_040262.1	1820319	1821183	peak_10793	865	-	PR_intron	rna-XM_027974000.1		Fine specific
ABCA10	NC_040262.1	1948791	1949583	peak_10796	793	-	PR_intron	rna-XM_027974001.1		Fine specific
MIF4GD	NC_040262.1	7043169	7043529	peak_10820	361	-	cds	rna-XM_027974065.1		Fine specific
ST6GALNAC1	NC_040262.1	8133889	8134127	peak_10851	239	-	utr3	rna-XM_027975407.1		Fine specific
OXLD1	NC_040262.1	11961224	11962588	peak_10892	1365	-	PR_intron	rna-XM_004013075.3		Fine specific
METTL2A	NC_040262.1	16190988	16191227	peak_10943	240	-	utr3	rna-XM_004013011.4		Fine specific
ITGB3	NC_040262.1	16688444	16690279	peak_10945	1836	-	PR_intron	rna-XM_012186282.3		Fine specific
LOC101120590	NC_040262.1	17463291	17463441	peak_10947	151	-	utr5	rna-XM_004013005.3		Fine specific
HIGD1B	NC_040262.1	18500049	18500286	peak_10961	238	-	PR_intron	rna-XM_004012989.3		Fine specific
RUNDC3A	NC_040262.1	18938931	18939509	peak_10969	579	-	PR_intron	rna-XM_027974431.1		Fine specific
OSBPL7	NC_040262.1	24680163	24680343	peak_11058	181	-	cds	rna-XM_027974639.1		Fine specific
LOC106990106	NC_040262.1	25822753	25822963	peak_11076	211	-	NP_exon	gene-LOC106990106.trans		Fine specific
HPCAL4	NC_040252.1	14867647	14867917	peak_1111	271	-	utr3	rna-XM_004001831.3		Fine specific
LOC101109285	NC_040262.1	29266885	29267211	peak_11120	327	-	NP_exon	gene-LOC101109285.trans		Fine specific
ZNF624	NC_040262.1	30194720	30194901	peak_11137	182	-	cds	rna-XM_027974846.1		Fine specific
ARHGAP44	NC_040262.1	32016488	32016758	peak_11144	271	-	PR_intron	rna-XM_027974859.1		Fine specific
LOC101105010	NC_040262.1	35877957	35878258	peak_11169	302	-	utr3	rna-XM_004012675.4		Fine specific
SLC35G6	NC_040262.1	36205054	36205233	peak_11185	180	-	cds	rna-XM_027975513.1		Fine specific
ZNF232	NC_040262.1	37027072	37027253	peak_11209	182	-	utr3	rna-XM_004013278.3		Fine specific
CTNS	NC_040262.1	39006926	39007580	peak_11225	655	-	PR_intron	rna-XM_012185500.3		Fine specific
ASPA	NC_040262.1	39135180	39138114	peak_11226	2935	-	PR_intron	rna-XM_004012564.4		Fine specific
LOC101118200	NC_040262.1	40067644	40067853	peak_11228	210	-	utr3	rna-XM_027975138.1		Fine specific
SERPINF2	NC_040262.1	40544248	40544429	peak_11237	182	-	utr3	rna-XM_027975143.1		Fine specific
LOC114117015	NC_040262.1	41717023	41717561	peak_11255	539	-	cds	rna-XM_027975527.1		Fine specific
EFCAB5	NC_040262.1	42191171	42191832	peak_11262	662	-	cds	rna-XM_027975180.1		Fine specific
EFCAB5	NC_040262.1	42242204	42242355	peak_11263	152	-	cds	rna-XM_027975180.1		Fine specific
TNFAIP1	NC_040262.1	43544937	43545118	peak_11278	182	-	utr3	rna-XM_004012495.4		Fine specific
LOC101113346	NC_040262.1	48951661	48963725	peak_11295	12065	-	PR_intron	rna-XM_027975299.1		Fine specific
TADA2A	NC_040262.1	50015066	50015305	peak_11300	240	-	cds	rna-XM_015098480.2		Fine specific
LOC105616451	NC_040262.1	51171279	51171579	peak_11308	301	-	NP_exon	gene-LOC105616451.trans		Fine specific
LOC105616451	NC_040262.1	51172384	51172594	peak_11310	211	-	NP_exon	gene-LOC105616451.trans		Fine specific
LOC101102994	NC_040262.1	54314688	54314953	peak_11333	266	-	NP_exon	gene-LOC101102994.trans		Fine specific
LOC114117268	NC_040263.1	30357102	30364237	peak_11422	7136	+	PR_intron	rna-XM_027976060.1		Fine specific
LOC114117268	NC_040263.1	30364444	30364772	peak_11423	329	+	utr3	rna-XM_027976060.1		Fine specific
ATP1B1	NC_040263.1	40006264	40006798	peak_11445	535	+	PR_intron	rna-NM_001009796.1		Fine specific
LOC101104165	NC_040263.1	41942480	41942660	peak_11456	181	+	utr5	rna-XM_012187267.3		Fine specific
FMO2	NC_040263.1	42097599	42097690	peak_11457	92	+	cds	rna-XM_004013689.4		Fine specific
LOC114117225	NC_040263.1	45039774	45040014	peak_11475	241	+	NP_exon	rna-XR_003590928.1		Fine specific
LOC114117225	NC_040263.1	45040580	45040760	peak_11476	181	+	NP_exon	rna-XR_003590928.1		Fine specific
PIK3R3	NC_040252.1	21299917	21308744	peak_1155	8828	-	PR_intron	rna-XM_004001927.4		Fine specific
TNN	NC_040263.1	60428987	60429197	peak_11589	211	+	cds	rna-XM_015099326.2		Fine specific
AXDND1	NC_040263.1	65067784	65079368	peak_11603	11585	+	PR_intron	rna-XM_004014094.4		Fine specific
XPR1	NC_040263.1	66398255	66398526	peak_11616	272	+	utr3	rna-XM_015099345.2		Fine specific
KCNH1	NC_040263.1	76100118	76100298	peak_11651	181	+	cds	rna-XM_004013916.4		Fine specific
IRF6	NC_040263.1	76986542	76986692	peak_11652	151	+	cds	rna-NM_001009741.1		Fine specific
INAVA	NC_040263.1	83082698	83082848	peak_11672	151	+	cds	rna-XM_027976006.1		Fine specific
LOC105610042	NC_040263.1	83435080	83435289	peak_11674	210	+	cds	rna-XM_027976018.1		Fine specific
FMOD	NC_040263.1	580369	580638	peak_11698	270	-	utr3	rna-XM_027976181.1		Fine specific
FMOD	NC_040263.1	587405	587554	peak_11699	150	-	cds	rna-XM_027976181.1		Fine specific
LOC114114836	NC_040252.1	22604133	22604313	peak_1170	181	-	NP_exon	rna-XR_003589367.1		Fine specific
LOC114114842	NC_040252.1	25649611	25650281	peak_1173	671	-	PR_intron	rna-XM_027969891.1		Fine specific
EFCAB2	NC_040263.1	34996679	34996858	peak_11796	180	-	utr3	rna-XM_015099188.2		Fine specific
MAP1LC3C	NC_040263.1	38133601	38133780	peak_11802	180	-	utr3	rna-XM_012187218.3		Fine specific
SELP	NC_040263.1	40568970	40573299	peak_11805	4330	-	PR_intron	rna-NM_001009295.1		Fine specific
SCYL3	NC_040263.1	40806039	40806369	peak_11810	331	-	utr3	rna-XM_004013679.4		Fine specific
SCYL3	NC_040263.1	40806961	40807440	peak_11811	480	-	cds	rna-XM_004013679.4		Fine specific
LOC105606453	NC_040263.1	45704167	45704348	peak_11831	182	-	NP_exon	rna-XR_001044015.2		Fine specific
LOC114117231	NC_040263.1	50144027	50144328	peak_11868	302	-	NP_exon	rna-XR_003590947.1		Fine specific
LOC114117231	NC_040263.1	50146533	50147013	peak_11869	481	-	NP_exon	rna-XR_003590947.1		Fine specific
HES3	NC_040263.1	50746702	50747461	peak_11878	760	-	PR_intron	rna-XM_027976119.1		Fine specific
CZIB	NC_040252.1	29361368	29361577	peak_1188	210	-	utr3	rna-XM_012147200.2		Fine specific
VWA1	NC_040263.1	54876097	54876307	peak_11900	211	-	utr3	rna-XM_027975800.1		Fine specific
HSPB11	NC_040252.1	30097983	30098198	peak_1192	216	-	PR_intron	rna-XM_027970464.1		Fine specific
ANKRD45	NC_040263.1	59157912	59162827	peak_11952	4916	-	PR_intron	rna-XM_012187544.3		Fine specific
ASTN1	NC_040263.1	62233270	62233390	peak_11960	121	-	utr3	rna-XM_015099329.2		Fine specific
LOC101120681	NC_040263.1	67996478	67996687	peak_11976	210	-	NP_exon	rna-XR_003590975.1		Fine specific
OMA1	NC_040252.1	34825457	34825607	peak_1207	151	-	cds	rna-XM_012155871.3		Fine specific
OMA1	NC_040252.1	34877144	34877382	peak_1208	239	-	cds	rna-XM_012155871.3		Fine specific
MCM10	NC_040264.1	28871924	28877555	peak_12135	5632	+	PR_intron	rna-XM_027976637.1		Fine specific
LOC105608331	NC_040252.1	35873310	35884095	peak_1215	10786	-	NP_intron	rna-XR_003589519.1		Fine specific
STAM	NC_040264.1	33102723	33102844	peak_12150	122	+	cds	rna-XM_012188447.3		Fine specific
MPP7	NC_040264.1	37626157	37630177	peak_12165	4021	+	PR_intron	rna-XM_015099631.2		Fine specific
ARMC4	NC_040264.1	37774212	37811739	peak_12166	37528	+	PR_intron	rna-XM_027976706.1		Fine specific
LOC105616696	NC_040264.1	38986127	38986335	peak_12167	209	+	NP_exon	gene-LOC105616696.trans		Fine specific
LOC114117572	NC_040264.1	39073649	39073858	peak_12168	210	+	NP_exon	rna-XR_003591192.1		Fine specific
LOC114117502	NC_040264.1	42885993	42886201	peak_12196	209	+	NP_exon	gene-LOC114117502.trans		Fine specific
MCM8	NC_040264.1	50027359	50030341	peak_12216	2983	+	PR_intron	rna-XM_012188692.3		Fine specific
LOC101103001	NC_040264.1	54664201	54664291	peak_12235	91	+	utr5	rna-XM_027976879.1		Fine specific
LOC101103001	NC_040264.1	54668268	54668506	peak_12236	239	+	cds	rna-XM_027976879.1		Fine specific
GINS1	NC_040264.1	55896928	55897078	peak_12239	151	+	utr5	rna-XM_004014395.4		Fine specific
PPP1R3D	NC_040264.1	58963865	58964045	peak_12267	181	+	cds	rna-XM_004014425.4		Fine specific
PPP1R3D	NC_040264.1	58964491	58964761	peak_12268	271	+	cds	rna-XM_004014425.4		Fine specific
LOC114117604	NC_040264.1	60456350	60456559	peak_12277	210	+	NP_exon	rna-XR_003591252.1		Fine specific
LOC114117604	NC_040264.1	60464073	60464163	peak_12278	91	+	NP_exon	rna-XR_003591252.1		Fine specific
AK4	NC_040252.1	42709100	42709250	peak_1228	151	-	PR_intron	rna-XM_027970883.1		Fine specific
ZBP1	NC_040264.1	60893025	60893176	peak_12280	152	+	utr5	rna-XM_027977016.1		Fine specific
LOC105606212	NC_040264.1	60894074	60895405	peak_12281	1332	+	NP_intron	rna-XR_001044637.2		Fine specific
REM1	NC_040264.1	63422218	63422368	peak_12294	151	+	utr3	rna-XM_012188065.2		Fine specific
TM9SF4	NC_040264.1	64009639	64009730	peak_12303	92	+	utr3	rna-XM_027977063.1		Fine specific
TM9SF4	NC_040264.1	64010384	64010504	peak_12304	121	+	utr3	rna-XM_027977063.1		Fine specific
AAR2	NC_040264.1	68159727	68159818	peak_12345	92	+	cds	rna-XM_027977152.1		Fine specific
PTGER3	NC_040252.1	49290725	49290905	peak_1236	181	-	cds	rna-XM_027971112.1		Fine specific
ADIG	NC_040264.1	70274508	70274748	peak_12361	241	+	utr5	rna-XM_012188063.3		Fine specific
ADIG	NC_040264.1	70276303	70276573	peak_12362	271	+	utr5	rna-XM_012188063.3		Fine specific
DHX35	NC_040264.1	70628641	70628852	peak_12372	212	+	utr3	rna-XM_004014573.4		Fine specific
L3MBTL1	NC_040264.1	75283522	75283852	peak_12379	331	+	utr3	rna-XM_027977205.1		Fine specific
PI3	NC_040264.1	76613371	76613552	peak_12389	182	+	cds	rna-NM_001035224.1		Fine specific
ZSWIM3	NC_040264.1	77987557	78001856	peak_12398	14300	+	PR_intron	rna-XM_012189483.3		Fine specific
ZSWIM3	NC_040264.1	78002570	78002750	peak_12399	181	+	cds	rna-XM_012189483.3		Fine specific
ZSWIM3	NC_040264.1	78003077	78003495	peak_12400	419	+	cds	rna-XM_012189483.3		Fine specific
LOC114117640	NC_040264.1	81506260	81507035	peak_12418	776	+	NP_exon	rna-XR_003591299.1		Fine specific
MKKS	NC_040264.1	3440037	3440337	peak_12435	301	-	cds	rna-XM_027976472.1		Fine specific
IL15RA	NC_040264.1	11329604	11329724	peak_12446	121	-	cds	rna-XM_027976501.1		Fine specific
CCDC7	NC_040264.1	20532034	20549997	peak_12477	17964	-	PR_intron	rna-XM_027976589.1		Fine specific
PIP4K2A	NC_040264.1	24654440	24654501	peak_12487	62	-	utr5	rna-XM_004014221.4		Fine specific
TTLL7	NC_040252.1	65493365	65499936	peak_1249	6572	-	PR_intron	rna-XM_027971467.1		Fine specific
ENKUR	NC_040264.1	26792952	26798428	peak_12494	5477	-	PR_intron	rna-XM_004014226.4		Fine specific
ENKUR	NC_040264.1	26815312	26815522	peak_12495	211	-	utr5	rna-XM_004014226.4		Fine specific
LOC101120769	NC_040264.1	38295963	38296856	peak_12539	894	-	PR_intron	rna-XM_027976367.1		Fine specific
NAPB	NC_040264.1	43458151	43458392	peak_12559	242	-	utr3	rna-XM_004014303.4		Fine specific
AKR1E2	NC_040264.1	45432449	45432689	peak_12573	241	-	NP_exon	rna-XR_003591216.1		Fine specific
RASSF2	NC_040264.1	48745445	48745566	peak_12579	122	-	utr3	rna-XM_027976818.1		Fine specific
RASSF2	NC_040264.1	48746941	48747092	peak_12580	152	-	utr3	rna-XM_027976818.1		Fine specific
TGM6	NC_040264.1	55022131	55022311	peak_12603	181	-	utr3	rna-XM_027976378.1		Fine specific
OPRL1	NC_040264.1	56079168	56079408	peak_12610	241	-	utr3	rna-XM_027976900.1		Fine specific
OPRL1	NC_040264.1	56095036	56095216	peak_12611	181	-	PR_intron	rna-XM_027976911.1		Fine specific
TCEA2	NC_040264.1	56110296	56122344	peak_12612	12049	-	PR_intron	rna-XM_027976920.1		Fine specific
PPDPF	NC_040264.1	56437454	56437545	peak_12623	92	-	cds	rna-XM_027976944.1		Fine specific
LOC105606221	NC_040264.1	59882040	59882250	peak_12640	211	-	NP_intron	rna-XR_003591250.1		Fine specific
LOC105606221	NC_040264.1	59882032	59882212	peak_12641	181	-	NP_intron	rna-XR_003591250.1		Fine specific
RBM38	NC_040264.1	61098649	61098770	peak_12646	122	-	utr5	rna-XM_004023341.4		Fine specific
LOC101119517	NC_040252.1	69898948	69900515	peak_1267	1568	-	PR_intron	rna-XM_027971775.1		Fine specific
LOC105606908	NC_040264.1	65962829	65965506	peak_12678	2678	-	NP_intron	rna-XR_001044681.3		Fine specific
LOC101120395	NC_040252.1	69986798	69986948	peak_1269	151	-	utr3	rna-XM_027971800.1		Fine specific
LOC101120395	NC_040252.1	69992184	69994360	peak_1270	2177	-	PR_intron	rna-XM_027971800.1		Fine specific
LOC114108739	NC_040252.1	70052509	70053488	peak_1271	980	-	PR_intron	rna-XM_027971810.1		Fine specific
PREX1	NC_040264.1	80230091	80230332	peak_12771	242	-	utr3	rna-XM_027977300.1		Fine specific
LOC105608648	NC_040264.1	83360863	83361102	peak_12803	240	-	NP_exon	rna-XR_001044798.3		Fine specific
NUDT7	NC_040265.1	4882490	4882667	peak_12837	178	+	cds	rna-XM_004014920.4		Fine specific
VAT1L	NC_040265.1	5021057	5094585	peak_12838	73529	+	PR_intron	rna-XM_004014921.4		Fine specific
GAN	NC_040265.1	8187538	8187658	peak_12845	121	+	utr3	rna-XM_027977657.1		Fine specific
NECAB2	NC_040265.1	10971614	10971974	peak_12862	361	+	PR_intron	rna-XM_015100391.2		Fine specific
WFDC1	NC_040265.1	11231105	11231283	peak_12863	179	+	utr5	rna-XM_027977682.1		Fine specific
TMED5	NC_040252.1	74483227	74489134	peak_1287	5908	-	PR_intron	rna-XM_004002203.4		Fine specific
FOXF1	NC_040265.1	13019797	13021528	peak_12875	1732	+	PR_intron	rna-XM_027977709.1		Fine specific
ACSF3	NC_040265.1	14990372	14990552	peak_12899	181	+	cds	rna-XM_027977752.1		Fine specific
NLRC5	NC_040265.1	26648475	26653744	peak_12959	5270	+	PR_intron	rna-XM_027977863.1		Fine specific
COQ9	NC_040265.1	27052773	27054072	peak_12965	1300	+	PR_intron	rna-XM_004015024.3		Fine specific
CSNK2A2	NC_040265.1	27628017	27628286	peak_12977	270	+	PR_intron	rna-XM_027977894.1		Fine specific
C14H16orf70	NC_040265.1	37569144	37569204	peak_12990	61	+	utr3	rna-XM_004015056.4		Fine specific
LOC105606370	NC_040265.1	37866788	37876171	peak_13000	9384	+	NP_intron	rna-XR_001435686.2		Fine specific
PARD6A	NC_040265.1	37985160	37985368	peak_13008	209	+	cds	rna-XM_012189970.2		Fine specific
TSNAXIP1	NC_040265.1	38096854	38098439	peak_13009	1586	+	PR_intron	rna-XM_012189984.3		Fine specific
PLA2G15	NC_040265.1	38410643	38410793	peak_13015	151	+	utr3	rna-XM_015100502.2		Fine specific
EXTL2	NC_040252.1	82731897	82732077	peak_1303	181	-	cds	rna-XM_027972401.1		Fine specific
TANGO6	NC_040265.1	38960828	38960948	peak_13032	121	+	cds	rna-XM_004015602.4		Fine specific
TANGO6	NC_040265.1	39078776	39079105	peak_13033	330	+	utr3	rna-XM_004015602.4		Fine specific
TANGO6	NC_040265.1	39079194	39079314	peak_13034	121	+	utr3	rna-XM_004015602.4		Fine specific
LOC114117965	NC_040265.1	39250691	39250958	peak_13040	268	+	NP_exon	rna-XR_003591517.1		Fine specific
CMTR2	NC_040265.1	42576950	42577279	peak_13074	330	+	cds	rna-XM_004015127.4		Fine specific
CHST8	NC_040265.1	47086536	47086803	peak_13093	268	+	utr3	rna-XM_015100550.2		Fine specific
FXYD7	NC_040265.1	48579683	48579771	peak_13112	89	+	utr5	rna-XM_027977447.1		Fine specific
ZNF875	NC_040265.1	50130733	50131032	peak_13152	300	+	cds	rna-XM_027977450.1		Fine specific
ZNF790	NC_040265.1	50370038	50370279	peak_13163	242	+	cds	rna-XM_027977922.1		Fine specific
WDR47	NC_040252.1	90902214	90902454	peak_1317	241	-	cds	rna-XM_012177669.3		Fine specific
PSRC1	NC_040252.1	91132227	91132467	peak_1320	241	-	utr3	rna-XM_027972611.1		Fine specific
TTC9B	NC_040265.1	53083520	53084235	peak_13228	716	+	PR_intron	rna-XM_027978330.1		Fine specific
LOC114117988	NC_040265.1	53102213	53102392	peak_13229	180	+	NP_exon	rna-XR_003591536.1		Fine specific
LOC114117988	NC_040265.1	53122098	53124949	peak_13230	2852	+	NP_intron	rna-XR_003591536.1		Fine specific
LOC114117992	NC_040265.1	53855647	53856241	peak_13251	595	+	PR_intron	rna-XM_027978349.1		Fine specific
LOC105616889	NC_040265.1	53966329	53966534	peak_13253	206	+	NP_exon	rna-XR_003591550.1		Fine specific
LIPE	NC_040265.1	54070121	54072858	peak_13261	2738	+	PR_intron	rna-NM_001128154.1		Fine specific
KCNA3	NC_040252.1	92549480	92563526	peak_1328	14047	-	PR_intron	rna-XM_004023666.4		Fine specific
KCNA3	NC_040252.1	92565023	92565294	peak_1329	272	-	cds	rna-XM_004023666.4		Fine specific
LOC105616901	NC_040265.1	56568710	56570128	peak_13312	1419	+	NP_intron	rna-XR_003591573.1		Fine specific
GIPR	NC_040265.1	56741740	56741949	peak_13314	210	+	utr3	rna-XM_027977941.1		Fine specific
GIPR	NC_040265.1	56742157	56742307	peak_13315	151	+	utr3	rna-XM_027977941.1		Fine specific
ZNF114	NC_040265.1	58465154	58465363	peak_13364	210	+	cds	rna-XM_027978554.1		Fine specific
ST7L	NC_040252.1	94708680	94708891	peak_1338	212	-	utr3	rna-XM_015092167.2		Fine specific
FLT3LG	NC_040265.1	59368170	59368558	peak_13391	389	+	PR_intron	rna-XM_027977376.1		Fine specific
SPIB	NC_040265.1	60013965	60014175	peak_13417	211	+	utr5	rna-XM_027977522.1		Fine specific
LOC114117918	NC_040265.1	63242857	63243060	peak_13468	204	+	NP_exon	gene-LOC114117918.trans		Fine specific
LOC105605834	NC_040265.1	65474472	65474651	peak_13481	180	+	PR_intron	rna-XM_027977979.1		Fine specific
OSCAR	NC_040265.1	68204294	68205634	peak_13513	1341	+	PR_intron	rna-XM_027978860.1		Fine specific
ZNF444	NC_040265.1	68516783	68518611	peak_13515	1829	+	PR_intron	rna-XM_027978899.1		Fine specific
ZNF444	NC_040265.1	68525209	68525359	peak_13516	151	+	utr3	rna-XM_027978899.1		Fine specific
ZNF582	NC_040265.1	68716024	68716324	peak_13517	301	+	cds	rna-XM_027978875.1		Fine specific
LOC101105018	NC_040265.1	69546244	69555867	peak_13526	9624	+	PR_intron	rna-XM_027978864.1		Fine specific
LOC101105018	NC_040265.1	69556975	69557156	peak_13527	182	+	cds	rna-XM_027978864.1		Fine specific
LOC101115646	NC_040265.1	1356559	1356798	peak_13592	240	-	utr3	rna-XM_027977617.1		Fine specific
MLKL	NC_040265.1	1655668	1659135	peak_13599	3468	-	PR_intron	rna-XM_027977621.1		Fine specific
TMEM170A	NC_040265.1	2345126	2347678	peak_13610	2553	-	PR_intron	rna-XM_027977635.1		Fine specific
TMEM231	NC_040265.1	2385756	2385937	peak_13611	182	-	utr3	rna-XM_004014913.4		Fine specific
LOC105616822	NC_040265.1	6847199	6847500	peak_13619	302	-	NP_exon	rna-XR_003591432.1		Fine specific
MTHFSD	NC_040265.1	13036697	13036907	peak_13651	211	-	utr3	rna-XM_012189647.3		Fine specific
TOX3	NC_040265.1	22337945	22338245	peak_13707	301	-	cds	rna-XM_012189754.3		Fine specific
DOK4	NC_040265.1	27074133	27074284	peak_13720	152	-	utr3	rna-XM_027977872.1		Fine specific
CNGB1	NC_040265.1	27468752	27468903	peak_13724	152	-	cds	rna-XM_027977551.1		Fine specific
LOC105605940	NC_040265.1	34934064	34934215	peak_13734	152	-	NP_intron	rna-XR_003591494.1		Fine specific
SEC22B	NC_040252.1	102551363	102551543	peak_1375	181	-	utr3	rna-XM_004002393.4		Fine specific
LOC114117964	NC_040265.1	39108631	39108752	peak_13771	122	-	cds	rna-XM_027978121.1		Fine specific
PDF	NC_040265.1	39246141	39246552	peak_13775	412	-	utr3	rna-XM_004015605.4		Fine specific
ZNF599	NC_040265.1	48251574	48251725	peak_13806	152	-	cds	rna-XM_027978218.1		Fine specific
ZNF569	NC_040265.1	50183112	50189858	peak_13837	6747	-	PR_intron	rna-XM_012190343.3		Fine specific
LOC101102414	NC_040265.1	50260917	50261097	peak_13838	181	-	cds	rna-XM_004015199.4		Fine specific
LOC101102414	NC_040265.1	50262206	50274928	peak_13840	12723	-	PR_intron	rna-XM_004015199.4		Fine specific
GMFG	NC_040265.1	51933873	51933989	peak_13863	117	-	utr3	rna-XM_027978273.1		Fine specific
GMFG	NC_040265.1	51938330	51938860	peak_13864	531	-	PR_intron	rna-XM_027978273.1		Fine specific
LOC101116852	NC_040265.1	52104846	52105084	peak_13866	239	-	utr3	rna-XM_012190402.3		Fine specific
LOC105614373	NC_040265.1	53525662	53525843	peak_13882	182	-	utr3	rna-XM_027978338.1		Fine specific
KCNN4	NC_040265.1	55481656	55482016	peak_13924	361	-	utr3	rna-XM_027978427.1		Fine specific
LOC101110261	NC_040265.1	55810353	55810594	peak_13938	242	-	NP_exon	gene-LOC101110261.trans		Fine specific
LOC101110261	NC_040265.1	55810833	55811103	peak_13939	271	-	NP_exon	gene-LOC101110261.trans		Fine specific
PPP1R13L	NC_040265.1	56505200	56505350	peak_13946	151	-	cds	rna-XM_027978481.1		Fine specific
OPA3	NC_040265.1	56609927	56610347	peak_13950	421	-	utr3	rna-XM_004015321.3		Fine specific
OPA3	NC_040265.1	56643519	56643700	peak_13951	182	-	PR_intron	rna-XM_004015321.3		Fine specific
MYPOP	NC_040265.1	56906576	56906991	peak_13968	416	-	cds	rna-XM_015100607.2		Fine specific
GNG8	NC_040265.1	57245305	57245542	peak_13973	238	-	utr5	rna-XM_027978520.1		Fine specific
GNG8	NC_040265.1	57245867	57246223	peak_13974	357	-	PR_intron	rna-XM_027978519.1		Fine specific
GNG8	NC_040265.1	57246435	57246613	peak_13975	179	-	utr5	rna-XM_027978519.1		Fine specific
CCDC114	NC_040265.1	58471493	58471703	peak_13994	211	-	utr3	rna-XM_027978556.1		Fine specific
GYS1	NC_040265.1	59003372	59005090	peak_14015	1719	-	PR_intron	rna-XM_004015797.4		Fine specific
ARNT	NC_040252.1	106547525	106559213	peak_1403	11689	-	PR_intron	rna-NM_001287465.1		Fine specific
ASPDH	NC_040265.1	60144693	60145314	peak_14042	622	-	PR_intron	rna-XM_027977509.1		Fine specific
LOC114117768	NC_040265.1	61295575	61295906	peak_14063	332	-	utr3	rna-XM_027977485.1		Fine specific
SEMA6C	NC_040252.1	106781550	106781760	peak_1409	211	-	utr3	rna-XM_004002475.4		Fine specific
LOC105601907	NC_040265.1	64628906	64629087	peak_14105	182	-	cds	rna-XM_027978743.1		Fine specific
LOC101111827	NC_040265.1	65132515	65132785	peak_14116	271	-	utr3	rna-XM_015100358.2		Fine specific
NLRP13	NC_040265.1	68422904	68423083	peak_14145	180	-	cds	rna-XM_027978000.1		Fine specific
NLRP13	NC_040265.1	68424153	68432563	peak_14146	8411	-	PR_intron	rna-XM_027978000.1		Fine specific
LOC114118085	NC_040265.1	68810647	68810999	peak_14156	353	-	NP_exon	gene-LOC114118085.trans		Fine specific
LOC114118085	NC_040265.1	68810658	68811137	peak_14157	480	-	NP_exon	gene-LOC114118085.trans		Fine specific
ZNF606	NC_040265.1	70730929	70731618	peak_14197	690	-	cds	rna-XM_012094907.3		Fine specific
SLC27A5	NC_040265.1	71004316	71004646	peak_14208	331	-	utr5	rna-XM_027978950.1		Fine specific
LOC114117956	NC_040265.1	71068100	71068621	peak_14214	522	-	PR_intron	rna-XM_027978017.1		Fine specific
KBTBD3	NC_040266.1	1323775	1377115	peak_14218	53341	+	PR_intron	rna-XM_004015958.4		Fine specific
TDRKH	NC_040252.1	107455547	107456588	peak_1422	1042	-	PR_intron	rna-XM_012181277.3		Fine specific
LOC101117013	NC_040266.1	3247136	3247933	peak_14221	798	+	PR_intron	rna-XM_004015962.4		Fine specific
MMP27	NC_040266.1	6180869	6181077	peak_14225	209	+	utr3	rna-XM_004015972.4		Fine specific
ANGPTL5	NC_040266.1	7273351	7273530	peak_14227	180	+	cds	rna-XM_004015977.4		Fine specific
THEM5	NC_040252.1	107533277	107533809	peak_1425	533	-	PR_intron	rna-XM_004002506.4		Fine specific
LOC105602163	NC_040266.1	25310199	25313600	peak_14261	3402	+	NP_intron	rna-XR_001435780.2		Fine specific
HMBS	NC_040266.1	32484599	32484809	peak_14298	211	+	utr3	rna-XM_012095568.3		Fine specific
PDZD3	NC_040266.1	32576651	32577142	peak_14299	492	+	PR_intron	rna-XM_027979297.1		Fine specific
OAF	NC_040266.1	33602473	33602713	peak_14302	241	+	utr3	rna-XM_027979327.1		Fine specific
LOC101106282	NC_040266.1	48153637	48153787	peak_14348	151	+	utr3	rna-XM_015101047.2		Fine specific
TPBGL	NC_040266.1	57573713	57573893	peak_14431	181	+	cds	rna-XM_015100809.2		Fine specific
CAPN5	NC_040266.1	59855173	59858417	peak_14442	3245	+	PR_intron	rna-XM_027979567.1		Fine specific
CAPN5	NC_040266.1	59864025	59864325	peak_14443	301	+	utr3	rna-XM_027979567.1		Fine specific
LOC114118509	NC_040266.1	60010914	60013067	peak_14444	2154	+	PR_intron	rna-XM_027979878.1		Fine specific
DNAJC24	NC_040266.1	67195921	67196894	peak_14451	974	+	PR_intron	rna-XM_004016366.4		Fine specific
[truncated: 1,049 more rows]
